# Supplementary material for: Stable isotope and chemical inhibition analyses suggested the existence of a non-mevalonate-like pathway in the yeast Yarrowia lipolytica
Source: Sci Rep. 2021 Mar 10;11:5598. doi: 10.1038/s41598-021-85170-0 (PMC7970925; doi:10.1038/s41598-021-85170-0)
Supplement: Supplementary file 2 — Supplementary Information 2. [file 41598_2021_85170_MOESM2_ESM.xlsx]

## Sheet: dxr
Y. lipolytica	database	seq1aa	seq2aa	pairScore	length diff	annotation	classification
CR382128|YALI0_B14267g	KZM93394.1	249	235	39	14	hypothetical protein DCAR_016639 [Daucus carota subsp. sativus] carrot	plantae
CR382132|YALI0_F09185g	GAU48374.1	515	458	32	57	hypothetical protein TSUD_405360 [Trifolium subterraneum]	plantae
CR382132|YALI0_F23749g	WP_086172692.1	417	1144	26	727	1-deoxy-D-xylulose-5-phosphate reductoisomerase [Streptomyces pharetrae]	bacteria
CR382131|YALI0_E12573g	WP_086172692.1	417	1144	25	727	1-deoxy-D-xylulose-5-phosphate reductoisomerase [Streptomyces pharetrae]	bacteria
CR382130|YALI0_D25190g	OIW18865.1	294	733	24	439	hypothetical protein TanjilG_25308 [Lupinus angustifolius]	plantae
CR382130|YALI0_D19492g	OIW18865.1	302	733	24	431	hypothetical protein TanjilG_25308 [Lupinus angustifolius]	plantae
CR382132|YALI0_F06314g	KZM93394.1	251	235	23	16	hypothetical protein DCAR_016639 [Daucus carota subsp. sativus] carrot	plantae
CR382128|YALI0_B10758g	OIW18865.1	316	733	23	417	hypothetical protein TanjilG_25308 [Lupinus angustifolius]	plantae
CR382131|YALI0_E23496g	OIW18865.1	356	733	23	377	hypothetical protein TanjilG_25308 [Lupinus angustifolius]	plantae
CR382130|YALI0_D15708g	WP_086172692.1	421	1144	23	723	1-deoxy-D-xylulose-5-phosphate reductoisomerase [Streptomyces pharetrae]	bacteria
CR382131|YALI0_E02794g	KZM93394.1	253	235	22	18	hypothetical protein DCAR_016639 [Daucus carota subsp. sativus] carrot	plantae
CR382129|YALI0_C17325g	KZM93394.1	290	235	22	55	hypothetical protein DCAR_016639 [Daucus carota subsp. sativus] carrot	plantae
CR382129|YALI0_C10967g	OIW18865.1	405	733	22	328	hypothetical protein TanjilG_25308 [Lupinus angustifolius]	plantae
CR382130|YALI0_D02101g	OIW18865.1	579	733	21	154	hypothetical protein TanjilG_25308 [Lupinus angustifolius]	plantae
CR382130|YALI0_D04334g	OIW18865.1	310	733	21	423	hypothetical protein TanjilG_25308 [Lupinus angustifolius]	plantae
CR382131|YALI0_E31361g	OIW18865.1	365	733	21	368	hypothetical protein TanjilG_25308 [Lupinus angustifolius]	plantae
CR382129|YALI0_C06039g	KZM93394.1	244	235	20	9	hypothetical protein DCAR_016639 [Daucus carota subsp. sativus] carrot	plantae
CR382131|YALI0_E25135g	OIW18865.1	386	733	20	347	hypothetical protein TanjilG_25308 [Lupinus angustifolius]	plantae
CR382130|YALI0_D20966g	OIW18865.1	377	733	20	356	hypothetical protein TanjilG_25308 [Lupinus angustifolius]	plantae
CR382131|YALI0_E27632g	OIW18865.1	396	733	19	337	hypothetical protein TanjilG_25308 [Lupinus angustifolius]	plantae
CR382131|YALI0_E33803g	OIW18865.1	274	733	19	459	hypothetical protein TanjilG_25308 [Lupinus angustifolius]	plantae
CR382131|YALI0_E34375g	OIW18865.1	371	733	19	362	hypothetical protein TanjilG_25308 [Lupinus angustifolius]	plantae
CR382128|YALI0_B02816g	OIW18865.1	505	733	18	228	hypothetical protein TanjilG_25308 [Lupinus angustifolius]	plantae
CR382129|YALI0_C19382g	KZM93394.1	250	235	17	15	hypothetical protein DCAR_016639 [Daucus carota subsp. sativus] carrot	plantae
CR382132|YALI0_F07469g	KZM93394.1	252	235	17	17	hypothetical protein DCAR_016639 [Daucus carota subsp. sativus] carrot	plantae
CR382132|YALI0_F25047g	KZV42249.1	329	796	17	467	1-deoxy-D-xylulose 5-phosphate reductoisomerase, chloroplastic [Dorcoceras hygrometricum]	plantae
CR382131|YALI0_E06519g	OIW18865.1	1222	733	17	489	hypothetical protein TanjilG_25308 [Lupinus angustifolius]	plantae
CR382129|YALI0_C16797g	WP_086172692.1	530	1144	17	614	1-deoxy-D-xylulose-5-phosphate reductoisomerase [Streptomyces pharetrae]	bacteria
CR382132|YALI0_F02805g	KZV32814.1	574	936	16	362	rab GTPase-activating protein 1-like [Dorcoceras hygrometricum]	plantae
CR382128|YALI0_B00836g	KZV42249.1	370	796	16	426	1-deoxy-D-xylulose 5-phosphate reductoisomerase, chloroplastic [Dorcoceras hygrometricum]	plantae
CR382129|YALI0_C08305g	OIW18865.1	330	733	16	403	hypothetical protein TanjilG_25308 [Lupinus angustifolius]	plantae
CR382130|YALI0_D16863g	OIW18865.1	339	733	16	394	hypothetical protein TanjilG_25308 [Lupinus angustifolius]	plantae
CR382128|YALI0_B18700g	OIW18865.1	342	733	16	391	hypothetical protein TanjilG_25308 [Lupinus angustifolius]	plantae
CR382131|YALI0_E32351g	KZV42249.1	319	796	15	477	1-deoxy-D-xylulose 5-phosphate reductoisomerase, chloroplastic [Dorcoceras hygrometricum]	plantae
CR382132|YALI0_F06820g	KZV42249.1	366	796	15	430	1-deoxy-D-xylulose 5-phosphate reductoisomerase, chloroplastic [Dorcoceras hygrometricum]	plantae
CR382128|YALI0_B13552g	KZV42249.1	496	796	15	300	1-deoxy-D-xylulose 5-phosphate reductoisomerase, chloroplastic [Dorcoceras hygrometricum]	plantae
CR382132|YALI0_F08165g	OIW18865.1	1126	733	15	393	hypothetical protein TanjilG_25308 [Lupinus angustifolius]	plantae
CR382129|YALI0_C21758g	OIW18865.1	967	733	15	234	hypothetical protein TanjilG_25308 [Lupinus angustifolius]	plantae
CR382128|YALI0_B08558g	OIW18865.1	416	733	15	317	hypothetical protein TanjilG_25308 [Lupinus angustifolius]	plantae
CR382132|YALI0_F08305g	OIW18865.1	514	733	15	219	hypothetical protein TanjilG_25308 [Lupinus angustifolius]	plantae
CR382128|YALI0_B13156g	KZV32814.1	582	936	14	354	rab GTPase-activating protein 1-like [Dorcoceras hygrometricum]	plantae
CR382132|YALI0_F18106g	KZV32814.1	696	936	14	240	rab GTPase-activating protein 1-like [Dorcoceras hygrometricum]	plantae
CR382132|YALI0_F03113g	OIW18865.1	800	733	14	67	hypothetical protein TanjilG_25308 [Lupinus angustifolius]	plantae
CR382131|YALI0_E24563g	OIW18865.1	803	733	14	70	hypothetical protein TanjilG_25308 [Lupinus angustifolius]	plantae
CR382128|YALI0_B17556g	OIW18865.1	653	733	14	80	hypothetical protein TanjilG_25308 [Lupinus angustifolius]	plantae
CR382130|YALI0_D25388g	OIW18865.1	710	733	14	23	hypothetical protein TanjilG_25308 [Lupinus angustifolius]	plantae
CR382128|YALI0_B11946g	KZV32814.1	597	936	13	339	rab GTPase-activating protein 1-like [Dorcoceras hygrometricum]	plantae
CR382128|YALI0_B22792g	KZV32814.1	660	936	13	276	rab GTPase-activating protein 1-like [Dorcoceras hygrometricum]	plantae
CR382128|YALI0_B05566g	OIW18865.1	1542	733	13	809	hypothetical protein TanjilG_25308 [Lupinus angustifolius]	plantae
CR382130|YALI0_D22935g	OIW18865.1	706	733	13	27	hypothetical protein TanjilG_25308 [Lupinus angustifolius]	plantae
CR382130|YALI0_D07502g	OIW18865.1	671	733	13	62	hypothetical protein TanjilG_25308 [Lupinus angustifolius]	plantae
CR382130|YALI0_D08822g	OIW18865.1	907	733	12	174	hypothetical protein TanjilG_25308 [Lupinus angustifolius]	plantae
CR382132|YALI0_F27093g	OIW18865.1	898	733	12	165	hypothetical protein TanjilG_25308 [Lupinus angustifolius]	plantae
CR382132|YALI0_F11385g	OIW18865.1	688	733	12	45	hypothetical protein TanjilG_25308 [Lupinus angustifolius]	plantae
CR382128|YALI0_B14201g	OIW18865.1	580	733	12	153	hypothetical protein TanjilG_25308 [Lupinus angustifolius]	plantae
CR382132|YALI0_F27159g	OIW18865.1	575	733	12	158	hypothetical protein TanjilG_25308 [Lupinus angustifolius]	plantae
CR382131|YALI0_E32835g	WP_086172692.1	677	1144	12	467	1-deoxy-D-xylulose-5-phosphate reductoisomerase [Streptomyces pharetrae]	bacteria
CR382132|YALI0_F10857g	WP_086172692.1	700	1144	12	444	1-deoxy-D-xylulose-5-phosphate reductoisomerase [Streptomyces pharetrae]	bacteria
CR382127|YALI0_A02310g	GAU48374.1	496	458	11	38	hypothetical protein TSUD_405360 [Trifolium subterraneum]	plantae
CR382127|YALI0_A18700g	KZV32814.1	734	936	11	202	rab GTPase-activating protein 1-like [Dorcoceras hygrometricum]	plantae
CR382130|YALI0_D19470g	OIW18865.1	547	733	11	186	hypothetical protein TanjilG_25308 [Lupinus angustifolius]	plantae
CR382128|YALI0_B14949g	OIW18865.1	1641	733	11	908	hypothetical protein TanjilG_25308 [Lupinus angustifolius]	plantae
CR382132|YALI0_F14707g	OIW18865.1	1604	733	11	871	hypothetical protein TanjilG_25308 [Lupinus angustifolius]	plantae
CR382129|YALI0_C15444g	OIW18865.1	478	733	11	255	hypothetical protein TanjilG_25308 [Lupinus angustifolius]	plantae
CR382130|YALI0_D26015g	OIW18865.1	700	733	11	33	hypothetical protein TanjilG_25308 [Lupinus angustifolius]	plantae
CR382129|YALI0_C09328g	WP_094672305.1	344	543	11	199	1-deoxy-D-xylulose-5-phosphate reductoisomerase [Hydrocoleum sp. CS-953]	bacteria (cyano)
CR382128|YALI0_B01628g	KZV32814.1	967	936	10	31	rab GTPase-activating protein 1-like [Dorcoceras hygrometricum]	plantae
CR382128|YALI0_B13178g	OIW18865.1	522	733	10	211	hypothetical protein TanjilG_25308 [Lupinus angustifolius]	plantae
CR382130|YALI0_D26213g	OIW18865.1	470	733	10	263	hypothetical protein TanjilG_25308 [Lupinus angustifolius]	plantae
CR382127|YALI0_A04697g	OIW18865.1	785	733	10	52	hypothetical protein TanjilG_25308 [Lupinus angustifolius]	plantae
CR382128|YALI0_B22528g	OIW18865.1	867	733	10	134	hypothetical protein TanjilG_25308 [Lupinus angustifolius]	plantae
CR382132|YALI0_F09746g	OIW18865.1	1252	733	9	519	hypothetical protein TanjilG_25308 [Lupinus angustifolius]	plantae
CR382131|YALI0_E13750g	OIW18865.1	571	733	9	162	hypothetical protein TanjilG_25308 [Lupinus angustifolius]	plantae
CR382129|YALI0_C16665g	OIW18865.1	912	733	9	179	hypothetical protein TanjilG_25308 [Lupinus angustifolius]	plantae
CR382132|YALI0_F00572g	OIW18865.1	1125	733	8	392	hypothetical protein TanjilG_25308 [Lupinus angustifolius]	plantae
CR382131|YALI0_E06501g	OIW18865.1	629	733	8	104	hypothetical protein TanjilG_25308 [Lupinus angustifolius]	plantae
CR382128|YALI0_B04268g	OIW18865.1	588	733	8	145	hypothetical protein TanjilG_25308 [Lupinus angustifolius]	plantae
CR382131|YALI0_E17743g	OIW18865.1	833	733	8	100	hypothetical protein TanjilG_25308 [Lupinus angustifolius]	plantae
CR382127|YALI0_A10230g	OIW18865.1	654	733	8	79	hypothetical protein TanjilG_25308 [Lupinus angustifolius]	plantae
CR382132|YALI0_F07557g	OIW18865.1	723	733	8	10	hypothetical protein TanjilG_25308 [Lupinus angustifolius]	plantae
CR382129|YALI0_C09328g	WP_047156531.1	344	541	8	197	1-deoxy-D-xylulose-5-phosphate reductoisomerase [Trichodesmium erythraeum]	bacteria (cyano)
CR382132|YALI0_F08855g	OIW18865.1	1462	733	7	729	hypothetical protein TanjilG_25308 [Lupinus angustifolius]	plantae
CR382132|YALI0_F13629g	OIW18865.1	944	733	7	211	hypothetical protein TanjilG_25308 [Lupinus angustifolius]	plantae
CR382130|YALI0_D04114g	OIW18865.1	1233	733	7	500	hypothetical protein TanjilG_25308 [Lupinus angustifolius]	plantae
CR382132|YALI0_F16159g	OIW18865.1	711	733	7	22	hypothetical protein TanjilG_25308 [Lupinus angustifolius]	plantae
CR382127|YALI0_A05247g	OIW18865.1	1338	733	6	605	hypothetical protein TanjilG_25308 [Lupinus angustifolius]	plantae
CR382132|YALI0_F23287g	OIW18865.1	1111	733	6	378	hypothetical protein TanjilG_25308 [Lupinus angustifolius]	plantae
CR382129|YALI0_C22770g	OIW18865.1	921	733	6	188	hypothetical protein TanjilG_25308 [Lupinus angustifolius]	plantae
CR382129|YALI0_C00891g	OIW18865.1	662	733	6	71	hypothetical protein TanjilG_25308 [Lupinus angustifolius]	plantae
CR382130|YALI0_D14542g	OIW18865.1	683	733	6	50	hypothetical protein TanjilG_25308 [Lupinus angustifolius]	plantae
CR382132|YALI0_F03542g	OIW18865.1	1107	733	5	374	hypothetical protein TanjilG_25308 [Lupinus angustifolius]	plantae
CR382128|YALI0_B00880g	OIW18865.1	580	733	5	153	hypothetical protein TanjilG_25308 [Lupinus angustifolius]	plantae
CR382129|YALI0_C04587g	OIW18865.1	658	733	5	75	hypothetical protein TanjilG_25308 [Lupinus angustifolius]	plantae
CR382129|YALI0_C04158g	OIW18865.1	657	733	4	76	hypothetical protein TanjilG_25308 [Lupinus angustifolius]	plantae

## Sheet: ispD
Y. lipolytica	database	seq1aa	seq2aa	pairScore	length diff	annotation	classification
CR382131|YALI0_E20031g	KXZ55794.1	324	796	25	472	lcl|KXZ55794.1 hypothetical protein GPECTOR_2g1344 [Gonium pectorale]	eukaryote (algae)
CR382131|YALI0_E13530g	KXZ55794.1	303	796	25	493	lcl|KXZ55794.1 hypothetical protein GPECTOR_2g1344 [Gonium pectorale]	eukaryote (algae)
CR382128|YALI0_B21406g	KXZ55794.1	371	796	21	425	lcl|KXZ55794.1 hypothetical protein GPECTOR_2g1344 [Gonium pectorale]	eukaryote (algae)
CR382131|YALI0_E04697g	KXZ55794.1	441	796	21	355	lcl|KXZ55794.1 hypothetical protein GPECTOR_2g1344 [Gonium pectorale]	eukaryote (algae)
CR382129|YALI0_C18381g	KXZ55794.1	332	796	21	464	lcl|KXZ55794.1 hypothetical protein GPECTOR_2g1344 [Gonium pectorale]	eukaryote (algae)
CR382132|YALI0_F26389g	KXZ55794.1	367	796	20	429	lcl|KXZ55794.1 hypothetical protein GPECTOR_2g1344 [Gonium pectorale]	eukaryote (algae)
CR382132|YALI0_F03971g	KXZ55794.1	299	796	20	497	lcl|KXZ55794.1 hypothetical protein GPECTOR_2g1344 [Gonium pectorale]	eukaryote (algae)
CR382131|YALI0_E01364g	KXZ55794.1	380	796	19	416	lcl|KXZ55794.1 hypothetical protein GPECTOR_2g1344 [Gonium pectorale]	eukaryote (algae)
CR382131|YALI0_E28226g	KXZ55794.1	452	796	19	344	lcl|KXZ55794.1 hypothetical protein GPECTOR_2g1344 [Gonium pectorale]	eukaryote (algae)
CR382128|YALI0_B12430g	KXZ55794.1	366	796	18	430	lcl|KXZ55794.1 hypothetical protein GPECTOR_2g1344 [Gonium pectorale]	eukaryote (algae)
CR382132|YALI0_F07887g	KXZ55794.1	309	796	18	487	lcl|KXZ55794.1 hypothetical protein GPECTOR_2g1344 [Gonium pectorale]	eukaryote (algae)
CR382128|YALI0_B00902g	KXZ55794.1	437	796	18	359	lcl|KXZ55794.1 hypothetical protein GPECTOR_2g1344 [Gonium pectorale]	eukaryote (algae)
CR382131|YALI0_E21439g	KXZ55794.1	420	796	17	376	lcl|KXZ55794.1 hypothetical protein GPECTOR_2g1344 [Gonium pectorale]	eukaryote (algae)
CR382129|YALI0_C05555g	KXZ55794.1	316	796	17	480	lcl|KXZ55794.1 hypothetical protein GPECTOR_2g1344 [Gonium pectorale]	eukaryote (algae)
CR382127|YALI0_A06479g	KXZ55794.1	514	796	16	282	lcl|KXZ55794.1 hypothetical protein GPECTOR_2g1344 [Gonium pectorale]	eukaryote (algae)
CR382127|YALI0_A01331g	KXZ55794.1	397	796	16	399	lcl|KXZ55794.1 hypothetical protein GPECTOR_2g1344 [Gonium pectorale]	eukaryote (algae)
CR382127|YALI0_A14542g	KXZ55794.1	647	796	16	149	lcl|KXZ55794.1 hypothetical protein GPECTOR_2g1344 [Gonium pectorale]	eukaryote (algae)
CR382127|YALI0_A17424g	KXZ55794.1	532	796	15	264	lcl|KXZ55794.1 hypothetical protein GPECTOR_2g1344 [Gonium pectorale]	eukaryote (algae)
CR382127|YALI0_A09658g	KXZ55794.1	581	796	15	215	lcl|KXZ55794.1 hypothetical protein GPECTOR_2g1344 [Gonium pectorale]	eukaryote (algae)
CR382128|YALI0_B01078g	KXZ55794.1	906	796	15	110	lcl|KXZ55794.1 hypothetical protein GPECTOR_2g1344 [Gonium pectorale]	eukaryote (algae)
CR382131|YALI0_E19767g	KXZ55794.1	1244	796	15	448	lcl|KXZ55794.1 hypothetical protein GPECTOR_2g1344 [Gonium pectorale]	eukaryote (algae)
CR382129|YALI0_C20339g	KXZ55794.1	312	796	15	484	lcl|KXZ55794.1 hypothetical protein GPECTOR_2g1344 [Gonium pectorale]	eukaryote (algae)
CR382131|YALI0_E20933g	KXZ55794.1	1058	796	15	262	lcl|KXZ55794.1 hypothetical protein GPECTOR_2g1344 [Gonium pectorale]	eukaryote (algae)
CR382129|YALI0_C22704g	KXZ55794.1	565	796	15	231	lcl|KXZ55794.1 hypothetical protein GPECTOR_2g1344 [Gonium pectorale]	eukaryote (algae)
CR382132|YALI0_F08657g	KXZ55794.1	687	796	14	109	lcl|KXZ55794.1 hypothetical protein GPECTOR_2g1344 [Gonium pectorale]	eukaryote (algae)
CR382130|YALI0_D11132g	KXZ55794.1	724	796	14	72	lcl|KXZ55794.1 hypothetical protein GPECTOR_2g1344 [Gonium pectorale]	eukaryote (algae)
CR382128|YALI0_B14245g	KXZ55794.1	741	796	14	55	lcl|KXZ55794.1 hypothetical protein GPECTOR_2g1344 [Gonium pectorale]	eukaryote (algae)
CR382130|YALI0_D14080g	KXZ55794.1	471	796	13	325	lcl|KXZ55794.1 hypothetical protein GPECTOR_2g1344 [Gonium pectorale]	eukaryote (algae)
CR382131|YALI0_E32043g	KXZ55794.1	780	796	13	16	lcl|KXZ55794.1 hypothetical protein GPECTOR_2g1344 [Gonium pectorale]	eukaryote (algae)
CR382130|YALI0_D27346g	KXZ55794.1	491	796	13	305	lcl|KXZ55794.1 hypothetical protein GPECTOR_2g1344 [Gonium pectorale]	eukaryote (algae)
CR382129|YALI0_C03520g	KXZ55794.1	516	796	13	280	lcl|KXZ55794.1 hypothetical protein GPECTOR_2g1344 [Gonium pectorale]	eukaryote (algae)
CR382132|YALI0_F21901g	KXZ55794.1	520	796	13	276	lcl|KXZ55794.1 hypothetical protein GPECTOR_2g1344 [Gonium pectorale]	eukaryote (algae)
CR382129|YALI0_C03377g	KXZ55794.1	550	796	13	246	lcl|KXZ55794.1 hypothetical protein GPECTOR_2g1344 [Gonium pectorale]	eukaryote (algae)
CR382131|YALI0_E32879g	KXZ55794.1	679	796	13	117	lcl|KXZ55794.1 hypothetical protein GPECTOR_2g1344 [Gonium pectorale]	eukaryote (algae)
CR382131|YALI0_E15290g	KXZ55794.1	698	796	12	98	lcl|KXZ55794.1 hypothetical protein GPECTOR_2g1344 [Gonium pectorale]	eukaryote (algae)
CR382127|YALI0_A19470g	KXZ55794.1	718	796	12	78	lcl|KXZ55794.1 hypothetical protein GPECTOR_2g1344 [Gonium pectorale]	eukaryote (algae)
CR382129|YALI0_C21802g	KXZ55794.1	879	796	12	83	lcl|KXZ55794.1 hypothetical protein GPECTOR_2g1344 [Gonium pectorale]	eukaryote (algae)
CR382130|YALI0_D06435g	KXZ55794.1	822	796	12	26	lcl|KXZ55794.1 hypothetical protein GPECTOR_2g1344 [Gonium pectorale]	eukaryote (algae)
CR382132|YALI0_F12661g	KXZ55794.1	447	796	11	349	lcl|KXZ55794.1 hypothetical protein GPECTOR_2g1344 [Gonium pectorale]	eukaryote (algae)
CR382130|YALI0_D26279g	KXZ55794.1	452	796	11	344	lcl|KXZ55794.1 hypothetical protein GPECTOR_2g1344 [Gonium pectorale]	eukaryote (algae)
CR382128|YALI0_B13442g	KXZ55794.1	959	796	11	163	lcl|KXZ55794.1 hypothetical protein GPECTOR_2g1344 [Gonium pectorale]	eukaryote (algae)
CR382132|YALI0_F11165g	KXZ55794.1	624	796	11	172	lcl|KXZ55794.1 hypothetical protein GPECTOR_2g1344 [Gonium pectorale]	eukaryote (algae)
CR382128|YALI0_B09977g	KXZ55794.1	724	796	11	72	lcl|KXZ55794.1 hypothetical protein GPECTOR_2g1344 [Gonium pectorale]	eukaryote (algae)
CR382131|YALI0_E01100g	KXZ55794.1	509	796	10	287	lcl|KXZ55794.1 hypothetical protein GPECTOR_2g1344 [Gonium pectorale]	eukaryote (algae)
CR382131|YALI0_E26389g	KXZ55794.1	820	796	10	24	lcl|KXZ55794.1 hypothetical protein GPECTOR_2g1344 [Gonium pectorale]	eukaryote (algae)
CR382129|YALI0_C18469g	KXZ55794.1	636	796	9	160	lcl|KXZ55794.1 hypothetical protein GPECTOR_2g1344 [Gonium pectorale]	eukaryote (algae)
CR382129|YALI0_C23386g	KXZ55794.1	744	796	9	52	lcl|KXZ55794.1 hypothetical protein GPECTOR_2g1344 [Gonium pectorale]	eukaryote (algae)
CR382129|YALI0_C00913g	KXZ55794.1	912	796	8	116	lcl|KXZ55794.1 hypothetical protein GPECTOR_2g1344 [Gonium pectorale]	eukaryote (algae)
CR382131|YALI0_E01870g	KXZ55794.1	573	796	7	223	lcl|KXZ55794.1 hypothetical protein GPECTOR_2g1344 [Gonium pectorale]	eukaryote (algae)
CR382128|YALI0_B09317g	ODN71369.1	159	579	24	420	lcl|ODN71369.1 Bifunctional enzyme IspD/IspF [Methylobrevis pamukkalensis]	bacteria
CR382130|YALI0_D05929g	PIS01726.1	248	446	26	198	lcl|PIS01726.1 hypothetical protein COT84_00800 [Chlamydiae bacterium CG10_big_fil_rev_8_21_14_0_10_35_9]	bacteria (Chlamydiae)
CR382132|YALI0_F29975g	PIS01726.1	254	446	24	192	lcl|PIS01726.1 hypothetical protein COT84_00800 [Chlamydiae bacterium CG10_big_fil_rev_8_21_14_0_10_35_9]	bacteria (Chlamydiae)
CR382130|YALI0_D01694g	PLY02883.1	289	373	23	84	lcl|PLY02883.1 hypothetical protein C0624_07440, partial [Desulfuromonas sp.]	bacteria
CR382131|YALI0_E05643g	SDK52075.1	291	453	23	162	lcl|SDK52075.1 2-C-methyl-D-erythritol 4-phosphate cytidylyltransferase [Cryobacterium psychrotolerans]	bacteria
CR382127|YALI0_A16148g	SHJ76550.1	136	418	25	282	lcl|SHJ76550.1 2-C-methyl-D-erythritol 4-phosphate cytidylyltransferase [[Clostridium] lactatifermentans DSM 14214]	bacteria
CR382127|YALI0_A12705g	SHJ76550.1	236	418	24	182	lcl|SHJ76550.1 2-C-methyl-D-erythritol 4-phosphate cytidylyltransferase [[Clostridium] lactatifermentans DSM 14214]	bacteria
CR382127|YALI0_A15059g	SHJ76550.1	225	418	20	193	lcl|SHJ76550.1 2-C-methyl-D-erythritol 4-phosphate cytidylyltransferase [[Clostridium] lactatifermentans DSM 14214]	bacteria
CR382127|YALI0_A09878g	SHJ76550.1	276	418	18	142	lcl|SHJ76550.1 2-C-methyl-D-erythritol 4-phosphate cytidylyltransferase [[Clostridium] lactatifermentans DSM 14214]	bacteria
CR382132|YALI0_F26543g	SHJ76550.1	281	418	18	137	lcl|SHJ76550.1 2-C-methyl-D-erythritol 4-phosphate cytidylyltransferase [[Clostridium] lactatifermentans DSM 14214]	bacteria
CR382127|YALI0_A12683g	SHJ76550.1	276	418	15	142	lcl|SHJ76550.1 2-C-methyl-D-erythritol 4-phosphate cytidylyltransferase [[Clostridium] lactatifermentans DSM 14214]	bacteria
CR382127|YALI0_A06523g	SHJ76550.1	369	418	14	49	lcl|SHJ76550.1 2-C-methyl-D-erythritol 4-phosphate cytidylyltransferase [[Clostridium] lactatifermentans DSM 14214]	bacteria
CR382131|YALI0_E10725g	SHJ76550.1	474	418	13	56	lcl|SHJ76550.1 2-C-methyl-D-erythritol 4-phosphate cytidylyltransferase [[Clostridium] lactatifermentans DSM 14214]	bacteria
CR382129|YALI0_C19965g	WP_013942589.1	274	437	25	163	lcl|WP_013942589.1 2-C-methyl-D-erythritol 4-phosphate cytidylyltransferase [Simkania negevensis]	bacteria (Chlamydiae)
CR382127|YALI0_A02046g	WP_015850282.1	324	472	14	148	lcl|WP_015850282.1 ACP S-acetyltransferase [Thermococcus sibiricus]	archaea
CR382127|YALI0_A19536g	WP_023362146.1	350	448	18	98	lcl|WP_023362146.1 MULTISPECIES: 2-C-methyl-D-erythritol 4-phosphate cytidylyltransferase [Campylobacter]	bacteria
CR382131|YALI0_E19789g	WP_026470000.1	156	457	17	301	lcl|WP_026470000.1 D-ribitol-5-phosphate cytidylyltransferase [Alkanindiges illinoisensis]	bacteria
CR382128|YALI0_B03190g	WP_041287897.1	300	485	20	185	lcl|WP_041287897.1 D-ribitol-5-phosphate cytidylyltransferase [Jonesia denitrificans]	bacteria
CR382128|YALI0_B11176g	WP_044276282.1	279	460	17	181	lcl|WP_044276282.1 UDP-N-acetylglucosamine diphosphorylase/glucosamine-1-phosphate N-acetyltransferase [Caldilinea aerophila]	bacteria
CR382128|YALI0_B17688g	WP_057324285.1	372	477	14	105	lcl|WP_057324285.1 2-C-methyl-D-erythritol 4-phosphate cytidylyltransferase [Nocardioides sp. Soil797]	archaea
CR382127|YALI0_A15081g	WP_083498599.1	221	463	15	242	lcl|WP_083498599.1 UDP-N-acetylglucosamine diphosphorylase/glucosamine-1-phosphate N-acetyltransferase [Thermosulfidibacter takaii]	bacteria
CR382129|YALI0_C06490g	WP_088553157.1	363	460	23	97	lcl|WP_088553157.1 bifunctional UDP-N-acetylglucosamine diphosphorylase/glucosamine-1-phosphate N-acetyltransferase GlmU [Calderihabitans maritimus]	bacteria
CR382131|YALI0_E15125g	WP_088553157.1	412	460	18	48	lcl|WP_088553157.1 bifunctional UDP-N-acetylglucosamine diphosphorylase/glucosamine-1-phosphate N-acetyltransferase GlmU [Calderihabitans maritimus]	bacteria
CR382129|YALI0_C03003g	WP_088962956.1	292	503	25	211	lcl|WP_088962956.1 D-ribitol-5-phosphate cytidylyltransferase [Micromonospora purpureochromogenes]	bacteria
CR382130|YALI0_D01980g	WP_089001185.1	249	500	24	251	lcl|WP_089001185.1 D-ribitol-5-phosphate cytidylyltransferase [Micromonospora echinofusca]	bacteria
CR382132|YALI0_F01650g	WP_089397188.1	313	459	22	146	lcl|WP_089397188.1 D-ribitol-5-phosphate cytidylyltransferase [Micrococcales bacterium KH10]	bacteria
CR382130|YALI0_D18964g	WP_091263343.1	256	503	23	247	lcl|WP_091263343.1 D-ribitol-5-phosphate cytidylyltransferase [Micromonospora chaiyaphumensis]	bacteria
CR382128|YALI0_B16192g	WP_091561492.1	278	512	21	234	lcl|WP_091561492.1 2-C-methyl-D-erythritol 4-phosphate cytidylyltransferase [Micromonospora pattaloongensis]	bacteria
CR382132|YALI0_F02211g	WP_092323132.1	343	519	19	176	lcl|WP_092323132.1 KR domain-containing protein [Cryobacterium psychrotolerans]	bacteria
CR382131|YALI0_E15378g	WP_099851926.1	901	504	20	397	lcl|WP_099851926.1 D-ribitol-5-phosphate cytidylyltransferase [Micromonospora sp. CNZ299]	bacteria
CR382131|YALI0_E14322g	WP_103528353.1	288	512	22	224	lcl|WP_103528353.1 KR domain-containing protein [Streptomyces sp. SM12]	bacteria

## Sheet: ispE
Y. lipolytica	database	seq1aa	seq2aa	pairScore	length diff	annotation	classification
CR382130|YALI0_D01089g	CSB35022.1	360	1105	34	745	lcl|CSB35022.1 bifunctional aspartokinase I/homoserine dehydrogenase I [Vibrio cholerae]	bacteria
CR382132|YALI0_F22517g	CVH74888.1	150	559	27	409	lcl|CVH74888.1 tRNA-specific adenosine deaminase [Coriobacteriaceae bacterium CHKCI002]	bacteria
CR382131|YALI0_E13728g	CVH74888.1	222	559	21	337	lcl|CVH74888.1 tRNA-specific adenosine deaminase [Coriobacteriaceae bacterium CHKCI002]	bacteria
CR382131|YALI0_E33869g	EMS45141.1	188	658	17	470	lcl|EMS45141.1 4-diphosphocytidyl-2-C-methyl-D-erythritol kinase, chloroplastic/chromoplastic [Triticum urartu]	plants
CR382132|YALI0_F20834g	EMS45141.1	368	658	14	290	lcl|EMS45141.1 4-diphosphocytidyl-2-C-methyl-D-erythritol kinase, chloroplastic/chromoplastic [Triticum urartu]	plants
CR382132|YALI0_F05434g	EMS45141.1	687	658	12	29	lcl|EMS45141.1 4-diphosphocytidyl-2-C-methyl-D-erythritol kinase, chloroplastic/chromoplastic [Triticum urartu]	plants
CR382130|YALI0_D09735g	EMS45141.1	474	658	7	184	lcl|EMS45141.1 4-diphosphocytidyl-2-C-methyl-D-erythritol kinase, chloroplastic/chromoplastic [Triticum urartu]	plants
CR382132|YALI0_F24915g	EMS45141.1	781	658	5	123	lcl|EMS45141.1 4-diphosphocytidyl-2-C-methyl-D-erythritol kinase, chloroplastic/chromoplastic [Triticum urartu]	plants
CR382131|YALI0_E00770g	ERH17114.1	317	666	24	349	lcl|ERH17114.1 dimethyladenosine transferase [Actinomyces graevenitzii F0530]	bacteria
CR382132|YALI0_F23221g	KEL87537.1	505	739	26	234	lcl|KEL87537.1 threonine synthase [Escherichia coli 5-366-08_S3_C2]	bacteria
CR382132|YALI0_F05632g	OUX39673.1	387	313	35	74	lcl|OUX39673.1 diphosphomevalonate decarboxylase [Proteobacteria bacterium TMED261]	bacteria
CR382127|YALI0_A02310g	OYV88615.1	496	246	27	250	lcl|OYV88615.1 4-(cytidine 5'-diphospho)-2-C-methyl-D-erythritol kinase, partial [Ignavibacteriae bacterium 37-53-5]	bacteria
CR382132|YALI0_F13453g	WP_018086699.1	354	300	40	54	lcl|WP_018086699.1 homoserine kinase [Desulfurispora thermophila]	bacteria
CR382129|YALI0_C23705g	WP_026636686.1	413	460	10	47	lcl|WP_026636686.1 MULTISPECIES: 4-(cytidine 5'-diphospho)-2-C-methyl-D-erythritol kinase [Dyella]	bacteria
CR382128|YALI0_B16038g	WP_048051657.1	449	301	27	148	lcl|WP_048051657.1 mevalonate kinase [Methanosarcina soligelidi]	archaea
CR382131|YALI0_E12859g	WP_096866185.1	583	773	20	190	lcl|WP_096866185.1 4-(cytidine 5'-diphospho)-2-C-methyl-D-erythritol kinase [Mycobacterium interjectum]	bacteria
CR382127|YALI0_A15103g	WP_096866185.1	554	773	20	219	lcl|WP_096866185.1 4-(cytidine 5'-diphospho)-2-C-methyl-D-erythritol kinase [Mycobacterium interjectum]	bacteria
CR382127|YALI0_A14234g	WP_096866185.1	550	773	16	223	lcl|WP_096866185.1 4-(cytidine 5'-diphospho)-2-C-methyl-D-erythritol kinase [Mycobacterium interjectum]	bacteria
CR382128|YALI0_B07755g	WP_096866185.1	598	773	16	175	lcl|WP_096866185.1 4-(cytidine 5'-diphospho)-2-C-methyl-D-erythritol kinase [Mycobacterium interjectum]	bacteria
CR382132|YALI0_F06556g	WP_096866185.1	593	773	15	180	lcl|WP_096866185.1 4-(cytidine 5'-diphospho)-2-C-methyl-D-erythritol kinase [Mycobacterium interjectum]	bacteria
CR382130|YALI0_D17314g	WP_096866185.1	627	773	15	146	lcl|WP_096866185.1 4-(cytidine 5'-diphospho)-2-C-methyl-D-erythritol kinase [Mycobacterium interjectum]	bacteria
CR382129|YALI0_C13090g	WP_104252492.1	568	408	19	160	lcl|WP_104252492.1 galactokinase [Pseudoclavibacter sp. RFBA6]	bacteria
CR382131|YALI0_E32351g	XP_011014724.1	319	607	45	288	lcl|XP_011014724.1 PREDICTED: ribose-phosphate pyrophosphokinase 2, chloroplastic-like [Populus euphratica]	plants
CR382132|YALI0_F25047g	XP_011014724.1	329	607	41	278	lcl|XP_011014724.1 PREDICTED: ribose-phosphate pyrophosphokinase 2, chloroplastic-like [Populus euphratica]	plants
CR382128|YALI0_B00836g	XP_011014724.1	370	607	32	237	lcl|XP_011014724.1 PREDICTED: ribose-phosphate pyrophosphokinase 2, chloroplastic-like [Populus euphratica]	plants
CR382128|YALI0_B13552g	XP_011014724.1	496	607	21	111	lcl|XP_011014724.1 PREDICTED: ribose-phosphate pyrophosphokinase 2, chloroplastic-like [Populus euphratica]	plants

## Sheet: ispF
Y. lipolytica	database	seq1aa	seq2aa	pairScore	length diff	annotation	classification
CR382128|YALI0_B14509g	WP_009448629.1	386	553	54	167	lcl|WP_009448629.1 methionine adenosyltransferase [Parvimonas sp. oral taxon 393]	bacteria
CR382129|YALI0_C11473g	OIV94920.1	185	482	36	297	lcl|OIV94920.1 hypothetical protein TanjilG_22117 [Lupinus angustifolius]	plants
CR382130|YALI0_D15268g	CKN33129.1	743	650	24	93	lcl|CKN33129.1 cysteinyl-tRNA synthetase [Mycobacterium tuberculosis]	bacteria
CR382128|YALI0_B09317g	ODN71369.1	159	579	24	420	lcl|ODN71369.1 Bifunctional enzyme IspD/IspF [Methylobrevis pamukkalensis]	bacteria
CR382130|YALI0_D01628g	WP_005961752.1	649	510	19	139	lcl|WP_005961752.1 tRNA pseudouridine(13) synthase TruD [endosymbiont of Riftia pachyptila]	bacteria

## Sheet: ispG
Y. lipolytica	database	seq1aa	seq2aa	pairScore	length diff	annotation	classification
CR382132|YALI0_F09834g	XP_011400578.1	938	1584	37	646	lcl|XP_011400578.1 26S proteasome non-ATPase regulatory subunit 1 [Auxenochlorella protothecoides]	eukaryote(algae)
CR382128|YALI0_B18898g	EEE52320.1	313	2957	34	2644	lcl|EEE52320.1 hypothetical protein OsJ_34339 [Oryza sativa Japonica Group]	plants
CR382132|YALI0_F07711g	EEE52320.1	555	2957	32	2402	lcl|EEE52320.1 hypothetical protein OsJ_34339 [Oryza sativa Japonica Group]	plants
CR382129|YALI0_C02805g	XP_009035331.1	283	2166	28	1883	lcl|XP_009035331.1 hypothetical protein AURANDRAFT_71112 [Aureococcus anophagefferens]	eukaryote(algae)
CR382128|YALI0_B06006g	EEE52320.1	340	2957	27	2617	lcl|EEE52320.1 hypothetical protein OsJ_34339 [Oryza sativa Japonica Group]	plants
CR382127|YALI0_A01023g	OYV46097.1	1078	374	25	704	lcl|OYV46097.1 hypothetical protein B7X10_05195, partial [Burkholderiales bacterium 21-58-4]	bacteria
CR382131|YALI0_E05643g	XP_009035331.1	291	2166	25	1875	lcl|XP_009035331.1 hypothetical protein AURANDRAFT_71112 [Aureococcus anophagefferens]	eukaryote(algae)
CR382131|YALI0_E19338g	OYV46097.1	1054	374	24	680	lcl|OYV46097.1 hypothetical protein B7X10_05195, partial [Burkholderiales bacterium 21-58-4]	bacteria
CR382131|YALI0_E09471g	OYV46097.1	928	374	23	554	lcl|OYV46097.1 hypothetical protein B7X10_05195, partial [Burkholderiales bacterium 21-58-4]	bacteria
CR382132|YALI0_F01650g	XP_009035331.1	313	2166	20	1853	lcl|XP_009035331.1 hypothetical protein AURANDRAFT_71112 [Aureococcus anophagefferens]	eukaryote(algae)
CR382131|YALI0_E09449g	OMO67493.1	373	1488	19	1115	lcl|OMO67493.1 4-hydroxy-3-methylbut-2-en-1-yl diphosphate synthase, bacterial-type [Corchorus capsularis]	plants
CR382128|YALI0_B22066g	OYV46097.1	916	374	18	542	lcl|OYV46097.1 hypothetical protein B7X10_05195, partial [Burkholderiales bacterium 21-58-4]	bacteria
CR382132|YALI0_F05038g	WP_078492500.1	398	759	14	361	lcl|WP_078492500.1 1-deoxy-D-xylulose-5-phosphate synthase [Streptomyces yerevanensis]	bacteria
CR382131|YALI0_E06479g	WP_078492500.1	694	759	13	65	lcl|WP_078492500.1 1-deoxy-D-xylulose-5-phosphate synthase [Streptomyces yerevanensis]	bacteria
CR382127|YALI0_A02541g	EEE52320.1	759	2957	9	2198	lcl|EEE52320.1 hypothetical protein OsJ_34339 [Oryza sativa Japonica Group]	plants

## Sheet: ispH
Y. lipolytica	database	seq1aa	seq2aa	pairScore	length diff	annotation	classification
CR382130|YALI0_D16357g	WP_083464553.1	953	615	22	338	lcl|WP_083464553.1 6-phosphofructokinase [Marinifilum fragile]	bacteria
CR382131|YALI0_E30217g	ERT56795.1	1567	487	21	1080	lcl|ERT56795.1 LytB-like protein [Peptoniphilus sp. BV3C26]	bacteria
CR382131|YALI0_E05753g	WP_078627944.1	344	684	21	340	lcl|WP_078627944.1 4-hydroxy-3-methylbut-2-enyl diphosphate reductase [Streptomyces sp. CNH099]	bacteria
CR382127|YALI0_A19602g	WP_100097079.1	144	465	21	321	lcl|WP_100097079.1 4-hydroxy-3-methylbut-2-enyl diphosphate reductase [Candidatus Hamiltonella defensa]	bacteria
CR382129|YALI0_C18755g	WP_073501779.1	452	673	20	221	lcl|WP_073501779.1 4-hydroxy-3-methylbut-2-enyl diphosphate reductase [Streptomyces paucisporeus]	bacteria
CR382132|YALI0_F04015g	SFC70576.1	270	640	19	370	lcl|SFC70576.1 4-hydroxy-3-methylbut-2-enyl diphosphate reductase [Flexibacter flexilis DSM 6793]	bacteria
CR382128|YALI0_B21516g	APD09172.1	423	677	18	254	lcl|APD09172.1 hydroxy-3-methylbut-2-enyl diphosphate reductase [Thermus brockianus]	bacteria
CR382128|YALI0_B01034g	WP_014255039.1	313	684	18	371	lcl|WP_014255039.1 bifunctional 4-hydroxy-3-methylbut-2-enyl diphosphate reductase/30S ribosomal protein S1 [[Clostridium] clariflavum]	bacteria
CR382131|YALI0_E26059g	APD09172.1	359	677	17	318	lcl|APD09172.1 hydroxy-3-methylbut-2-enyl diphosphate reductase [Thermus brockianus]	bacteria
CR382132|YALI0_F29205g	APD09172.1	394	677	14	283	lcl|APD09172.1 hydroxy-3-methylbut-2-enyl diphosphate reductase [Thermus brockianus]	bacteria
CR382128|YALI0_B11352g	WP_004813195.1	1111	692	13	419	lcl|WP_004813195.1 bifunctional 4-hydroxy-3-methylbut-2-enyl diphosphate reductase/30S ribosomal protein S1 [Anaerococcus hydrogenalis]	bacteria
CR382131|YALI0_E26048g	APD09172.1	622	677	10	55	lcl|APD09172.1 hydroxy-3-methylbut-2-enyl diphosphate reductase [Thermus brockianus]	bacteria
