# Supplementary material for: Stable isotope and chemical inhibition analyses suggested the existence of a non-mevalonate-like pathway in the yeast Yarrowia lipolytica
Source: Sci Rep. 2021 Mar 10;11:5598. doi: 10.1038/s41598-021-85170-0 (PMC7970925; doi:10.1038/s41598-021-85170-0)
Supplement: Supplementary file 3 — Supplementary Information 3. [file 41598_2021_85170_MOESM3_ESM.fasta]

>YALI0_C05709g
MSIFQNAVNADLPRAIAGKGSYLTLENPKTGAQYDILDGSSGAAVAAVGHNHPRIVQAMQHCAGLPYIFTHAVGSKQADDLAELILSKSNGAFSRALFLNSGSEANETAMKIATQFFYEQGQTQRCNFISRDFSYHGNTLGSLSLGGFKSRQVPYKEILNSKAFHKVSTCFPYRHQKDGQTEEQYTQMLLDELDAKFQELGPDTVIAFVCETVIGATLGAVPPSKGYISGCRDICHKYGALFLLDEVMCGMGRTGTYHAWEPEFEAGTGGPDIQTVAKVLGGGYVPLAGVLLSPKVFDVFQKGSGIVYGHQTYQDHVFATGVALEIQRLIFDQNLIEECFEMGKYLGMALKRKFADNPYVGDVRGRGLFWDVEFVADKATKEVFPASMNLAGIMHVRCIENGAHFLKGKGTIDSVLGDHMMVSPAYTVTRVEIDRMIDVLANTLAEVLAENGYN
>YALI0_A03949g
MKKFTEFVPEGWVPTFHNEPPKNTEKDEVDRFLAEAVEPDLLDIIGNKLNAAVDQDKGYDKNVRYIAQRVGEMTDEEARSILKAFYTVHFDDGNLSSEYKDHITELAKGYPGMGGDPPGPRDPEIPYDDDKDEAPEDYSLEVRFQASLVKYWSPYVEVRAVTDAYDDPNEPCETIRSYFVGFIWMVIGAGVNQFFAFRFPSISLPSNILQLLSYPSGKLLEFILPDWGFTFRGHRISLNPGPWSRKEQMFATFFISGGGTPYITTANIPVQLLPMFYHETWATFGYQTILTLSNQLIGMGLTGMLRRFAIYPAKAMWPMSMPTIALNRALLQPKRKERINGWTISAYLFFFASFCFMFIYFWFPNYIFQALSTFNWMTWIAPNNKNLAFITGSQNMGINPFPTFDWNVITGGAGDPLVVPWSTLLNVYFGVWIGTFAIIGVFFNNVRNTAYLAMNQPGIYDNTGSSYNVSLILNSAGRFVEEKYQAYSPPFWTAGSLVSYGAFFTVYTLGISYCLLQYRRDIWSAMKDLARGVQFWRKDEFRNTHHDNTFVRSMNNYKDAPEWWFIALLLVSFGLAVATVEHWPTNTPVWGIVFVLGLNYVFLIPITMISAYTGSTWSMNVLVEIIIGVALKGRPQALNILKAYGVMIDSEASGMASVWKIGLYTYVPSRAVFRSQIISAVLASFTCLGVLQYQLHLQGICTPAQRFTTKFTCPGLQQFFSASVLFGAIGTERFMTHLYPFLKWCFLLGAALGPFFWFIQTGGPEMLAKWKPQYARKCVQWSRRANLFNPVNACVGIISFAPGNLCYFTGAIYVGALWRFWVRRRYIKWWAKYTYVLSAGFGCGIALSGIIMFFALSYRTGTTKAPEIDWWGNNAPATGFDGQAGPRLDIPAVGYFGPPAPFP
>YALI0_B04202g
MIEAPLSQGAGYGVVLGVGLGFSMIMIFITWAMRRYQREVMSSEEFSTASRSVKTGLIAASVVSSWTWAATLLQSTSQAYKNGVSGPLWYSTGACVQVLLFATLAIELKRRAPGAHTYLEVIKMRFGPAGHIVFMCFGLATNILVTLMLLTGGSAVVKDLTGMNVVAACLLLPLGVILYTLFGGIKATFITDYLHTIILLVIILVFAFTTYANHDVLGSPGKVYDLLVARALEFPVKGNEHGSYLTMKSHDGAIFFVINIVGNFGTVFLDNGYWNKAIAASPAAALPGYVLGGLAWFAIPWLCATTMGLACLALEGTPSFPGYPARMSAEDVSAGLALPNAAVALLGKAGAGCALTMVFMAVTSAFSSELIAVSSIFTYDIYKGYINPKATGKTLIMTSHAAVVTFGFAIAGFAIGLYYIGVSMGFLYLLMGVIISSAVIPAVLTLMWGGLNFWAGVLSPPLGFCFAIITWLVTTKCEKGVINVDTAGSDLPMLAGNVVALLSPLMTIPVLTLIFGLDKFDFEKFKQITRADDSEFWKVDSIVEELGGSDEIVSIREKRANSPNKTGGSTTPEDPMEAEYGLHEPLPAAVEPPVHLEELDPAEKALLDKYAKIARIITAIMALCLLVLWPMPMYGVGYVFSKKFFTGWVVVGIIWIFFSAFLVVLYPLWESRQGIFETFRGLYWDCTGQTWKLRRWQGQTEDKQMAAHGVTRTFSHLERLDGQEVESDEGVQVTKIED
>YALI0_C09889g
MSTGRAYMTSRIANSPTRPKSPTQTSSVMSETKPVQAESISITSEAGQVTGQVEVMPSNAWQRFKYGFGPADTTDMDFTGLTPMEITALKTANSPLQRNLKGRHLQMIAIGGSIGTGLFIGSGSTLSQGGPAALLIAYGIIGVMLLLTMHALGELAVCFPVSGGFFTLFTRFIDPGWGFAMAWNYVMSWFVILPLELVAAAMTVNFWNEINGTSINTAAWIIIFWTLIVCINLFGVRGYGEAEFVFSIIKIAAICGFIIFGIIMAAGGGPSDGAFSSYQGGKLWKSPGTLANGFKGVCSVFVTAAFAFAGTELAGLAAAETENPRKMLPKATKQVFWRICLFYIVALTVVGLLVPYDNEMLLNGSSSADATASPFVIAIRLAGVKGLPSVMNVVIMIAVLSVGNAGVYAFSRTIAGMAEAGQAPKMFAYIDRQGRPIVGIAVVLIFSLFAFISAAGAEVRSAVFNWLLALSGLSSVVVWGSINLAHIRFRQALKYRGRDTGELTFSAGFGVYGSYVGLSLNILVLIAQFWIALFPLGGKPNAEDFFMAYLAAPVILAFVIGYKLVKRDGILKISEIDIDTGRREKDLEKLKAEIAQEEYDLSQRGFAYRVYNFWC
>YALI0_F27005g
MTELYSHSLIVGAGFSGVATAIKHIKEWNNPDFHIYDRDSAFGGTWKANTYPGCASDVPAIFYCLTSDPKIDWSHMYPFQNELFQYFQDVATKYGLPDKSTLNTEIVEMRWNEKTKEYTTTLRNVKTGNTHTHRSKVVFVGRGCLVAPNKLNLPGLETFKGPVMHTAQWDHKNSIVNKNVVVVGHGCSAVQVVSDIAPKCKTLTQFARSPQWIIPRIEKILHPGFMKFLSYIPGAVQLTRLVLFFLLEYSWTMFSGAWWSKLDNRIKSTLTSRWMRSKVPAKYHDVIVPKFSMGCKRTIFDPGYLKQLWLPTMELSFDPIVKVKEHSVVSRNGLEYQADVIIDATGFDIPKSISGLKVIGENGIELDQFWNGRVSAYETVQVPNFPNLFFIFGPNALTGHNSVTFAIDNSLVYVDKVARDLVSGKPNCTYVSVSEEAYDKWVDDVQEATSKTTFGSGGCASWYLGANKYNGTTYPWTQIRAWWHSHFPNQKDIIRH
>YALI0_D22847g
MNRFSKIRQYSTLLQTAEKYSVPTYAKPSVILTKGKGAYLWDSNDNKYIDFSAGIAVTALGHSNPEITKILAEQSSQLMHCSNLFNNEWAPRLQESLVEETLKSGGMKGARKVFLANSGTEANEAALKFARKVGTLSSPDKTEFVNFEKAFHGRTMGALSVTPNPKYQAPFAPLVPGVKTGVYNDPKAADLITEKTCGVIVEPVQGEGGVYKANDEFLQALRNKCDEVGAMLIFDEIQCGLGRTGRLWAHDKVHPDILTMAKALGNGFPIGATMVTEAVADKIAIGDHGTTYGGNPLASRVGHYVLSQVASKEVLDNVKKVSQQIRDAVAEVQEEFPELITEVRGDGLLLGIQFSKDPSKVVAAARENGLLVITAGTNTVRLVPALNIDQEAVTEGLEILKKAIRDNAKDL
>YALI0_D05819g
MSLSPSTSDVEKNSVRKPSLDSDAEVEKTPGVMLDTQIIDEATNTRILRKIDLCLMPLMMFIYVVQFMDKSTNSLASVMGMRQDLGMKGDDYSWSGTAFYIGYLAFEFPAVFMLQKFPMAKTLSVFVVLWGMVLCCHAVPRFGGFIALRTILGVLESAVTPAFVILTAQWYKREEQFLRTSIWFASNGLGLILGSLVAYGLTENHHLPMHGWKLLFIITGVLTMALGIVIFFHIPDDPSKAWFLNEEERKLVLARIASNQQGFENKTFKKEQVWEALTDIRTWLYFLFSVSNNIPNGGLTNFSTILLSETIGLGPTRALLMQTPQGGVEFVGCIFLGWVVQRTERRCLIATIAQAIALVASCLLAFLPHSQGAGLCGLYLVMLYPIGLICVLSLVASNTAGHTKKISVNAILLIGYCLGNLLGPQTFRAEDAPAYTAAKICIVVFFGLAIGITMLIWFVNVRENRRRDQLYGGDITEAELHELQTADLTDRQNKHFRYAF
>YALI0_D05819g
MSLSPSTSDVEKNSVRKPSLDSDAEVEKTPGVMLDTQIIDEATNTRILRKIDLCLMPLMMFIYVVQFMDKSTNSLASVMGMRQDLGMKGDDYSWSGTAFYIGYLAFEFPAVFMLQKFPMAKTLSVFVVLWGMVLCCHAVPRFGGFIALRTILGVLESAVTPAFVILTAQWYKREEQFLRTSIWFASNGLGLILGSLVAYGLTENHHLPMHGWKLLFIITGVLTMALGIVIFFHIPDDPSKAWFLNEEERKLVLARIASNQQGFENKTFKKEQVWEALTDIRTWLYFLFSVSNNIPNGGLTNFSTILLSETIGLGPTRALLMQTPQGGVEFVGCIFLGWVVQRTERRCLIATIAQAIALVASCLLAFLPHSQGAGLCGLYLVMLYPIGLICVLSLVASNTAGHTKKISVNAILLIGYCLGNLLGPQTFRAEDAPAYTAAKICIVVFFGLAIGITMLIWFVNVRENRRRDQLYGGDITEAELHELQTADLTDRQNKHFRYAF
>YALI0_E06567g
MLSQQSLNTFTEPPVEMARERNQTSFNPRLLTYFLDGGEKNTLLMDRLMQEYERDPVFRNEGDYDITDVAQSRELAFKRIAKLIEYVHTDDEETYLYRCMLLGQIDMGAFARYAIHHGVWGGAIRGAGTPEQYEFWVKKGSLSVKKFYGSFSMTELGHGSNLVGLETTATLDKNADEFVINTPNVAATKWWIGGAADTATHTAVFARLIVDGEDHGVKTFVVQLRDVETHNLMPGIAIGDCGKKMGRQGTDNGWIQFTHVRIPRQNMLMRYCHVDSDGNVTEPMMAQMAYGALLAGRVGMAMDSYFTSRKFLTIALRYATIRRAFAAGGGQETKLIDYPYHQRRLLPLMAQTYAIKCTADKVRDQFVKVTDMLLNLDVSDQEAVPKAIAEAKELFSVSAGVKATTTWACAHTIDQCRQACGGHGYSAYNGFGRAYSDWVIQCTWEGDNNILCLSAGRALVQSNRAVRAGKPIGGPTAYLAAPAGSPKLAGRNLYDPKVMIGAWETVSRALINRTTDEFEVLAKKGLSTAQAYEELSQQRFLCTRIHTRLYMVKNFYERIAEEGTEFTKEPLTRLANLYAFWSVEEEAGIFLREGYITPQELKYISAEIRKQLLEVRKDVIGYTDAFNVPDFFLNSAIGRADGDVYKNYFKVVNTQNPPQDPRPPYYESVIRPFLFRKDEDEEICSLEDE
>YALI0_E00704g
MSHHFEQRYDTTDEKLVIERCEQMKAGLGVNRATKNMASPLGRFSLGAGWLMHWLYLHDTSLTGNMRTIVPVAGFVALVGVAFFISKAVVPKPIVFSEPNSHVTINYYRFLFVVLSTRLYINGKFGLSSDGAVDYTVLGLKIAILIASQFWATLITKRLRYLPGFGLPQVFSKKTLDRFGSMIFTKYVDVGLGVAWAFPLSYVALYAIVQPKDDGFELLGWPLKALGLYVMAQVYGVHHKMAIPYFAYFHPVESLRFMEYGIDVTTEQGKLALQRRLGL
>YALI0_F16731g
MATVRVLRNFINPVSAIGIFKQGLEGGLSKEQQPLEAPKPACLPEGYSEIMDTAVYRIAPKKKSSKGPAPLVFFIPGNPGISEYYTVFLQHLAEMYPTYEFVCPSYRGYSTFNPASFKEDLYSLQDQIDNKVKILRHVVAESKCETCTFDGYESDDTLADSFATPPSSRRSSIDSLDSMDSMGSISSGETLLGSISESETEGRPVILMGHSLGGWLVQRVAVAVANDPQIDLQLVCLMTPTLKELAKSSTGQKLKTLAKQYPVPGGVLARGLQVAQKVSPLWTRVEQQFLSDALPPHIVQATRGFVSQPSIIRQWIEMGKEELVAIGTDCNDVVDFWHNNGKFKIWGFFAHQDQFVDDETRQDIFNEWGHLNHVTFDVGAEEIIHGFCIHHNQEVAQLTKQQFDQLPLHF
>YALI0_E30789g
MNAPIKKYRCTFCDRAFSRSEHRTRHERSHTQERPFQCTKCTSSFVRRDLLLRHDRTVHNENKVKKEDRRKSSVSGLQQMSVQQGQVGQVAQQVATQQQPHQQPPPPPPQQSLGQPMQPQLQQSIIPEPQQHPHPHAQQLQHQQLPPNHNGIQSHLHNSNNNNEKPEPPLRHDPAMNSPAHTQHSPVDVKQQPGKVDMSMFGNFNTSSPNTQDKESLSTLAEAAGREFEYEYPHRYPSPLNYDMLYDQELSAANLITDLGRKKNVNIPGIDNINNAIFGEAQHRDGSNGEHPHQQHVTSMHVRSASETFGMKTDPISAQPSPPLSASAATTGASAGVGGGTGVGGGTGVPGTVAVATGAPSASTSGHPPPQTPPAPIVIPQFAPHSPPLSTLLSAVSQYEIKKSGLRFLPSKGQLNRYLSVYFTCYHMTTPIIHPQSFNPQTASPALLFAVCAMGALFASEIEMSKKLNDLSCSLRRTVFEQSEMSWASPVPIWATQTLLINVSYEMRVGDEPSLNFVEGTKTLLSNLVTQRVVEVENLEFGWSNWIMQESSRRTYFAVFVLYGTMTCLFNHGPAIWNANVRPNLTLPCSESLWNASFSSEQEWLQAYSQTVPPQTFRSSLEALCGIGDTSSSHYGLRILGTALFFEVWELKKREGANNTSRDGSGEFSQNGSYTGHLGRALLKWQHCCKQLPPTVSGTVDLFASERLMIMIRAIIESSINPSTVSSVSLFRAHPMILEGHILTILSSIKLHSPPRQTLSLATFELSHCEELMVTETKIIEKCFELFHVPLLCGSQIFQSFMLKPLTFGMIDENIVSTFEICLVFIVWIDSIEKRIGRDLSTRELILWNTVQTSLIDSGIELSCHELAKRHGEPNRVSDMLTYSYAGGFAYFWADVLSALDTWGMAKVLSKSLCRIGKGLTERSVERRRSSTGT
>YALI0_E30789g
MNAPIKKYRCTFCDRAFSRSEHRTRHERSHTQERPFQCTKCTSSFVRRDLLLRHDRTVHNENKVKKEDRRKSSVSGLQQMSVQQGQVGQVAQQVATQQQPHQQPPPPPPQQSLGQPMQPQLQQSIIPEPQQHPHPHAQQLQHQQLPPNHNGIQSHLHNSNNNNEKPEPPLRHDPAMNSPAHTQHSPVDVKQQPGKVDMSMFGNFNTSSPNTQDKESLSTLAEAAGREFEYEYPHRYPSPLNYDMLYDQELSAANLITDLGRKKNVNIPGIDNINNAIFGEAQHRDGSNGEHPHQQHVTSMHVRSASETFGMKTDPISAQPSPPLSASAATTGASAGVGGGTGVGGGTGVPGTVAVATGAPSASTSGHPPPQTPPAPIVIPQFAPHSPPLSTLLSAVSQYEIKKSGLRFLPSKGQLNRYLSVYFTCYHMTTPIIHPQSFNPQTASPALLFAVCAMGALFASEIEMSKKLNDLSCSLRRTVFEQSEMSWASPVPIWATQTLLINVSYEMRVGDEPSLNFVEGTKTLLSNLVTQRVVEVENLEFGWSNWIMQESSRRTYFAVFVLYGTMTCLFNHGPAIWNANVRPNLTLPCSESLWNASFSSEQEWLQAYSQTVPPQTFRSSLEALCGIGDTSSSHYGLRILGTALFFEVWELKKREGANNTSRDGSGEFSQNGSYTGHLGRALLKWQHCCKQLPPTVSGTVDLFASERLMIMIRAIIESSINPSTVSSVSLFRAHPMILEGHILTILSSIKLHSPPRQTLSLATFELSHCEELMVTETKIIEKCFELFHVPLLCGSQIFQSFMLKPLTFGMIDENIVSTFEICLVFIVWIDSIEKRIGRDLSTRELILWNTVQTSLIDSGIELSCHELAKRHGEPNRVSDMLTYSYAGGFAYFWADVLSALDTWGMAKVLSKSLCRIGKGLTERSVERRRSSTGT
>YALI0_C07128g
MPIIHVINVESGNLRSLENALNVLGYTVEWVSSPDQITDSIEKLIFPGVGNFGHFVKEIDARGFIGPLKKYIESKRPLFGICVGLQAFFEGSEESKTVAGLGLVPGVLSKFDDKDKSVPQIGWNSVDSRDFAEHKSLYGMVPSSKYYFVHSYACILDEAVKNKIEAAGWDIATSQYGNQTFVAAISKDNVVATQFHPEKSGAAGLRVIDAFLKGKKYVEDPVIAPQTSFGLTKRVIACLDVRTNDQGDLVVTKGDQYDVREKTGEGHVRNLGKPVSMAEKYYKDGADEVTFLNITSFRDCPVQDLPMLEVLRQTSKTVFVPLTVGGGIRDVTDSSGNVTTALQVATQYFMSGADKVSIGSDAVFAAEEYYKSGKKLSGKTPMETISAAYGVQAVVVSVDPKRVYVDAPLTDRVCIETKYPSADGKKYCWYQCTVKGGREARDLGVFELVQACEALGAGEILLNCIDKDGTNSGFDLELIDHVKSAVKIPVIASSGAGNPGHFEEVFRETSADAALGAGMFHRGEYSVKDVKDFLENKGEVVRAFEPIELVHVE
>YALI0_F10857g
MNPNNTGTIEINGKEYNTFTEPPVAMAQERAKTSFPVREMTYFLDGGEKNTLKNEQIMEEIERDPLFNNDNYYDLNKEQIRELTMERVAKLSLFVRDQPEDDIKKRFALIGIADMGTYTRLGVHYGLFFGAVRGTGTAEQFGHWISKGAGDLRKFYGCFSMTELGHGSNLAGLETTAIYDEETDEFIINTPHIAATKWWIGGAAHTATHTVVFARLIVKGKDYGVKTFVVQLRNINDHSLKVGISIGDIGKKMGRDGIDNGWIQFTNVRIPRQNLLMKYTKVDREGNVTQPPLAQLTYGSLITGRVSMASDSHQVGKRFITIALRYACIRRQFSTTPGQPETKIIDYPYHQRRLLPLLAYVYALKMTADEVGALFSRTMLKMDDLKPDDKAGLNEVVSDVKELFSVSAGLKAFSTWACADVIDKTRQACGGHGYSGYNGFGQAYADWVVQCTWEGDNNILTLSAGRALIQSAVALRKGEPVGNAVSYLKRYKDLANAKLNGRSLTDPKVLVEAWEVAAGNIINRATDQYEKLIGEGLNADQAFEVLSQQRFQAAKVHTRRHLIAAFFSRIDTEAGEAIKQPLLNLALLFALWSIEEDSGLFLREGFLEPKDIDTVTELVNKYCTTVREEVIGYTDAFNLSDYFINAPIGCYDGDAYRHYFQKVNEQNPARDPRPPYYASTLKPFLFREEEDDDICELDEE
>YALI0_F00484g
MSSYVGALDQGTTSTRFILFSPDGKPVASHQIEFTQIYPHPGWVEHDPEELVSSCLECMSSVAKEMRTQGIKVADVKAIGITNQRETTVLWDIETGQPLYNAIVWSDARTGDTVKKLEAQPGADEIPKLCGLPLSTYFAGVKVRWILDNVKEARECYDRGKLAFSTIDSWLLYNLTGGLNGGAHITDTSNASRSMFMNIETLKYDEKLIKFFGVEKLILPKIVSSAEVYGRIGTGPFANIPLAGCLGDQSAALVGQKAFEPGQAKNTYGTGCFLLYNAGEKPIISNNGLLTTVGYHFKGQKPVYALEGSISVAGSCIKWLRDNIGLIESSEQIGELASQVDDSAGVVFVTALSGLFAPYWRTDARGTILGLTQFTTKAHICRAALEATCFQTRAILDAMAKDSGKPFTKLRVDGGMTNSDIAMQIQADILGIEVERPAMRETTALGAAIAAGFAVGVWKSIEDLKDINTEGMTEFASKTNEEERAAMMKQWNRGIERAVGWLE
>YALI0_C23991g
MQFSLATIATVAAAVSALVCPYTKRDAVAAFTSPPLSSADHKSCPADTPVSCSSGAGSADLCCTESPGGVLVLTQFWDWTPAIGPDDLFTLHGLWPDNCDGSYAQFCDKSMEVQSVAAVLQQLGETELLDKMNKIWIPNRGSTDSFWTHEWNKHATCMSTLKDKCYSSDAPQYQSLADWAHTVVNVFETVNTYKFLEAAGITPDSSKTYAKTDFLNALNSNFDGKQVHISCKSGYISEVWYYFHLKGSVVSGQYLPIDDIGSSSCPDQIKFPPKDGSGGTPPPTDPSDPPTGGSKGFINISGQSGCLISNGNWYTSGTCATYTLGESQYGGVTLTSSKGPCDVVNGKFSCASGNNAGQFTQDGSNIVYGGKSDWSAPSVPSGSQQVGVSPGSAGGSVSFNLVFAAK
>YALI0_F23023g
MSEQPNSYLGSSFSESPLQRLGGRSYSRRPSILIPPSVPNMNEGLRHQSAELANMALEEGMGTSPSNNDRPKSSGSAQSYSMHGSSLSRQLANEPLPIPDVIETPGLSNTERDPLRPKKSAESKKSAQSTITASRRDSHRQYHTFGCPDIETGDVNHGGPRRGLSGWFKRLEEKIKNTSSADMLDECIKKPISYLPSVVLGTLLNILDGLSYGMILFPLSEPIFAHLGPAGLSMFYMSCVVSQLVYSLGGSAFKAGIGSEMIEVVPFFHSMAYTLMAEIKEPERVIPTVILAFATSSVVTGLVFLALGAARLGSLISFFPRHILVGCIGGVGWFLCVTGIEVSSRMDGPLEYTFAILKFLLDPQILLMWSTPLALALALLLIQRFSHHPLIVPSYFCGVFAIFHLLVWAIPSWNLQMARDNGWVFSAQATSEPWWYYYTLYDFGKTDWAALLKTVPAMFALTFFGILHVPINVPALAVSTGQEDINVDRELLAHGISNGLSGLMGSIQNYLVYTNSVLFIKSGADSRVAGVMLAIATAGVMFAGPVVIGFIPVCVVGALIFLLGIELLIEALGDTWGRLSRFEYITVLAIVLTMGIFDFVYGILFGIVLACFSFVIQSSQRSVIKATYTGAVARSTVRRHATQQKFLQECGNLIYLLKLSGYMFFGTIVRVEDTIKQLMDDAQFKESPFRYLILDMTAVSNIDFSAAEAFIRIKKLLDSKNVYLVMSGIGSNSPISSALGAVGLWKGSCTQGTDVRLFSNLNEALEWCENEFLSLYYSARDDAASPTTPGTPTDIPTNTSGNRKNALAVLSSSPGYSASPRLSMIHRAATNNVKDDPIMKWNNFKQPLPLLLQVSQGLTNENEDFWFRICAFFKKEVLPKGHVLYTANQSPTGFYLVQSGILRADYDMQQGRLYETILAGTTCGELPFFSETYRTATVTAEVETTVWKMDAESWKQLQQLEPDGQVLANELLKVVLKLTAERFESITKYVLISAN
>YALI0_E07744g
MHFSFGLLLAASSVLAAPVNTTSANVTSVAPLANTSATAASRGPVFLPVPGPVNVTKGTEYNETALEYNNKTNVLTSHKFDKNYQSEAYVANGFIGIRLPVQGQGFSQSGNATNYTSLIEDRRFTGAYVSGFTAHSAGNGSLATEGFLASIPNWSELSVSVGNQSYNGSTSEKHISNYSQSLSLQNGVVSTNVTWSPTNDTQLQLNYTVLAHRARPNVGIVRLDITSQNATTVNITDLLNSKGSVGTSYLASGSDTGSIWTAVSALGSNNTVFEYSTLGFSNYSSVNISTEANSTQSISQSVPVELSPNTTFTVIKYVGIASSDASPATFATARKAALVARALGFDTLLYEHSNAWNNIWNDGDIVVPGDEELQIAVKASLFHLLSSVRSGDEPKGYNANGIAVGGLSSSNLQGLPAAIDSTVSPALLALYPQFAKNVVNYRVGLANKVSSKSKRSLVEPYHTSIDSALNAWNYFVSTNNTEWLNSTGYDFIAAAANHYAQQFSLNSSVGAYSSNVTYKGVTVLDSAYVNAGAVTLFKAASAASDIVGEDPNPTWSDISENVYIPQSSKNITLPSSNLGNLTLGVNALTYPLVYDAESAAHSRALANFHHYSKQVEKKKLSPVDASLLAIDSAALSESGSGSYTYLLQASQPFLRKPYYQFSAQEKPQGAFPYLPGAGAFLQIFTHGFTGFRPTQDTLFIDPALPPQLPEGYAVKGFKYQGEVYDINVTGTYTYITRRGIETLSTGNATFGNGTFFANGTKFNATNTTLYDATAFANFTGLNVSTLPAFNWTALGANLTVSNFTVNNTSFGYFNFSSLQNVTFGDLNVTVWGGLNVSNVTLGNAHTLNVTNLGFANATSFNGTFFNATSFGSSNETSLPVFWELPSGLYNASNETLVSAQDSTDSTPVFIQIGGRNSAAGNYSIKVNQTLIIPTYRGDIYFKNIPGNVAENAPVSSKEEWHPARFPVSINDGDNATYWQPINASRSEVVIDLGRERPISEATIVWGPFTPKNYSIGVLPVANGTLNWANTTYSNFSVESRVLAQNSTIGGDVSKVQLHNATARYVTLAIEGLSGKHGKHPGAVAELAFN
>YALI0_E07744g
MHFSFGLLLAASSVLAAPVNTTSANVTSVAPLANTSATAASRGPVFLPVPGPVNVTKGTEYNETALEYNNKTNVLTSHKFDKNYQSEAYVANGFIGIRLPVQGQGFSQSGNATNYTSLIEDRRFTGAYVSGFTAHSAGNGSLATEGFLASIPNWSELSVSVGNQSYNGSTSEKHISNYSQSLSLQNGVVSTNVTWSPTNDTQLQLNYTVLAHRARPNVGIVRLDITSQNATTVNITDLLNSKGSVGTSYLASGSDTGSIWTAVSALGSNNTVFEYSTLGFSNYSSVNISTEANSTQSISQSVPVELSPNTTFTVIKYVGIASSDASPATFATARKAALVARALGFDTLLYEHSNAWNNIWNDGDIVVPGDEELQIAVKASLFHLLSSVRSGDEPKGYNANGIAVGGLSSSNLQGLPAAIDSTVSPALLALYPQFAKNVVNYRVGLANKVSSKSKRSLVEPYHTSIDSALNAWNYFVSTNNTEWLNSTGYDFIAAAANHYAQQFSLNSSVGAYSSNVTYKGVTVLDSAYVNAGAVTLFKAASAASDIVGEDPNPTWSDISENVYIPQSSKNITLPSSNLGNLTLGVNALTYPLVYDAESAAHSRALANFHHYSKQVEKKKLSPVDASLLAIDSAALSESGSGSYTYLLQASQPFLRKPYYQFSAQEKPQGAFPYLPGAGAFLQIFTHGFTGFRPTQDTLFIDPALPPQLPEGYAVKGFKYQGEVYDINVTGTYTYITRRGIETLSTGNATFGNGTFFANGTKFNATNTTLYDATAFANFTGLNVSTLPAFNWTALGANLTVSNFTVNNTSFGYFNFSSLQNVTFGDLNVTVWGGLNVSNVTLGNAHTLNVTNLGFANATSFNGTFFNATSFGSSNETSLPVFWELPSGLYNASNETLVSAQDSTDSTPVFIQIGGRNSAAGNYSIKVNQTLIIPTYRGDIYFKNIPGNVAENAPVSSKEEWHPARFPVSINDGDNATYWQPINASRSEVVIDLGRERPISEATIVWGPFTPKNYSIGVLPVANGTLNWANTTYSNFSVESRVLAQNSTIGGDVSKVQLHNATARYVTLAIEGLSGKHGKHPGAVAELAFN
>YALI0_B19008g
MAEKNDFLVEAGLNGSSDVKHEDSHSLSSTDVDSTSMDMIADDKVLYEQMRIINNTIDEIGLTAYHWKLFCLNGMGYATDSTLTFIQSLTLAPTQKEFDFEFPGPTMALYGGMLLGAIIWGFSADIIGRKFAFNSSLILSAVFAMIAAGMPNLAGYCVLVAMSAAAAGGNLVLDTTVFLEFLPSSQQWLLTLLAAWWGVGQLIAVLVIWPFMANYQCESKDYCPKHINMGWRYSWITLGGMVLILGILRITVIRLIETPKFNLCEGNVEQVVKDLHKIANAGGKTISLTVEQLEACGKLDPAQLRKNQKWKWVKDLGTNVKLLFANRKLAQSTTILWISWTVLGIAYPLYSSFLPAYLSSRGAQTGGGTIDDTYRAMSISNTFSIFGPVLAAILLFVPKIPLWGRFYIPAPGRRGAMCIGALLTMTFFFAYTTVKTEVQNVAFSSVTSLTIYTYYGTLYAFTPEVMPSRARATGNGIAIAFTRLAGIMSPLIAYYGDTSSSIPIYVCAACYGALGLGCFLYPFEPMVNRAM
>YALI0_C23859g
MNNNPTNVILGGKEYDTFTEPPAQMELERAKTQFKVRDVTNFLTGSEQETLLTERIMREIERDPVLNVAGDYDADLPTKRRQAVERIGALARYLPKDSEKEAILRGQLHGIVDMGTRTRIAVHYGLFMGAIRGSGTKEQYDYWVAKGAATLHKFYGCFAMTELGHGSNVAGLETTATLDKDTDEFIINTPNSGATKWWIGGAAHSATHTACLARLIVDGKDYGVKIFIVQLRDLNSHSLLNGIAIGDIGKKMGRDAIDNGWIQFTDVRIPRQNMLMRYDRVSRDGEVTTSELAQLTYGALLSGRVTMIAESHLLSARFLTIALRYACIRRQFGAVPDKPETKLIDYPYHQRRLLPLLAYTYAMKMGADEAQQQYNSSFGALLKLNPVKDAEKFAVATADLKALFASSAGMKAFTTWAAAKIIDECRQACGGHGYSGYNGFGQAYADWVVQCTWEGDNNVLCLSMGRSLIQSCIAMRKKKGHVGKSVEYLQRRDELQNARVDNKPLTDPAVLITAWEKVACEAINRATDSFIKLTQEGLSPDQAFEELSQQRFECARIHTRKHLITSFYARISKAKARVKPHLTVLANLFAVWSIEEDSGLFLREGCFEPAEMDEITALVDELCCEAREQVIGFTDAFNLSDFFINAPIGRFDGDAYKHYMDEVKAANNPRNTHAPYYETKLRPFLFRPDEDEEICDLDE
>YALI0_B12188g
MGLFSKKAGPESDPEKNETVVRTESSSNSEKSKTQQTKEEEEESEEEQYAGLDETKKDILKRQVRTPDTVVTFMTLFRYADKFDFFLIMVGLVMAAAAGVCLPIFTIIFGSMTNEFTNFFVYGASKEHFQSRINHFALYFVYLAVATFGTTAIKTYITVERGERLTARIRANYLKAILRQNIGYFDKLGAGEVTNRITSDTNLIQEGISEKLGLIVSAIASFITALVIGFIKQAKLTGIMLSTVFALALSMGICSTFLVKYTKLALEDDSACSSIAEEAFSSIRNIVAFGSQSRMVEKYNVPLASSLHNYLRKNISLAVMVGCLWSLIYIKYALALWEGSRLVAWGETQVGNVTTVLMALMIGAFELGGVAPNLESVGVAIASGKKIFGTIDRVPEIDTQEEGEKIPDIKGHIVFDNVDFRYPSRPKVQILEDFNLEVLPGQTVALVGASGSGKSTLIGLLERFYQPLSGLITIDGYNLLDLDVKWLRQHISLVSQEPTLFNCTIYENITFGLIGTQWEHADDEKKMELVEHACRQANAWDFIQLLTDGINTNVGESGMLLSGGQKQRIAIARAIISNPPILLLDEATSALDTKSEGIVQEALDKASENRTTIVIAHRLSTIKNASKIVVMSKGEIIEQGTHAELLAKQGMYYGLVDAQKLTEARPGQKSSSDGEDAPLLIQEDDMKIGKSTTNKSLSSQILANKEKPDRDKHLSIAGMVKLLAKYNRNERPFLYVGSFAALINGAGYPALALLFASAMQAFMVSPDMYHWMRSEMNKYSGFLFMVGMIELMAYFVQIYCLGWCSEHLVRNIRHSVFSHLLRMDVAFHDEDDNTTGSLTSTLSKDAQYVQGLGGATFGQILSSLCTIVIGVIIAICYTWRLGLVCTACVPLIIAAGFFRFWILTHLNLRGKKVYEQSASYACEATTSIRTVVTLTREDYVYNDYLHKVESQVADSARANIYSATLFAASQSLNLLISALGFWYGSTLMKDGIIDTNKFFVAFVSVVFGCQSAGSIFSFTPDMGKAKTATQNIANMLAVLPELDVDSTEGIILDHDNVRGDISFEDVRFRYPTRPQVPILRGLNLNIKKGQYVALVGSSGCGKSTTIALIERFYDVLSGAVKLDGVDIRDININSYRSCISLVQQEPVLFSGTVRENILLGSLRDDVTEEEMIEAAEMANIHSFVMSLPDGYDTYCGSKGSLLSGGQKQRVAIARALIRNPKILLLDEATSALDSESEKIVQAALDQAAKGRTTIAVAHRLSTIQNADIIYVFEEGRVLESGTHQELLANKSKYYELVKLQALEG
>YALI0_C22990g
MTEKRANESTGDNNNNNSAVATAPDTKKRRVIRACDECRKKKVKCDGQQPCIHCTVYSFKCTYDQPPRRKKVPDNAEKSKVSETILAHLFPDVDFYSADFSLDDFVSRAQYLSQSGVNLVDMLGLKQGANNGTPLPNINRLVKSPSSSSPGMLGQEFRIILPPKHVASHLIESVWNHSCVLYRFYHRPTFIRDLDLLYDTDPEDYTDQQSKILPLVYSVMAVGVLFSMDKCEQLGFKDASEGYKYFVAARRLVDIADAREMYAMQSIVMMVMFLQCSARLSTCYAYIGVALRSALRAGLHRKVAHNFNPVELETRKRMFWTIWKMDIYVNAMLGLPRGIPEDEFDQEIPLDYDDEKITEDGYFPQKENHLSSASIANAHTRLMIILSHVMKYIYPVKGADKDKSVQLGKSMFDKVTLLENEIRDWLRNLPAELKPGANPKPEYYKANRLLHISFCHVQIVLYRPFIHYCSPKFQIPGVNEKAKACARSCINVARTVMYIADELVSNKLLNGAYWYSIYTIFFSVACLVFYVHENPDTLQSEQIRSDAELGKNALMILKDSSISAARTYKLLNSLFEQLNRRTAGMKPIVSEEGPVTRVDTTDFSNVDAGGNQELLDTELFKKKKPVAGLDLGVGGSGGLGGVGVGVGVGGVGGAPDISLGTSPITRAQVQGAGVSPVVGAGVSPATGVSQQSTPVQMNTGVSPAGADIGMGGELGADFVPPLNHAIPVSQLPTNVGFNADSFGAFNGLPLTSEDIPNGPEETYVPGFMDSLETKVFGRFLPPYMLNEGGGCQTNPSEQGSMDFNIPDAPVYSNNNMGNLEDTNWSEFFDDDNLLSGIPNYSQQ
>YALI0_D22352g
MSKAVGIDLGTTYSCVAHFANDRVEIIANDQGNRTTPSFVAFTDTERLIGDAAKNQAAMNPANTVFDAKRLIGRKFSDPEVQNDAKHFPFKIVDKGGKPVIQVEFKGEQKTFTPEEISSMILVKMKEIAEAYLGGKVNDAVITVPAYFNDSQRQATKDAGLIAGINVLRIINEPTAAAIAYGLDKKGQGEQNVLIFDLGGGTFDVSLLSIEDGIFEVKATAGDTHLGGEDFDNRLVNHFVQEFKRKHKKDISTNQRALRRLRTACERAKRTLSSSAQTSIEIDSLYEGIDFYTSITRARFEELCQDLFRGTIEPVEKVLKDAKIDKASVNEIVLVGGSTRIPKIQKLVSDFFNGKEPNRSINPDEAVAYGAAVQAAILTGDTSSKTQDLLLLDVAPLSLGIETAGGVMTKLIPRNSTIPTKKSETFSTYADNQPGVLIQVFEGERAQTKDNNILGKFELSGIPPAPRGVPQIEVTFDLDANGILSVSAVEKGTGKTQQITITNDKGRLSKEEIDRMVNDAEKYKEQDEAEAKRIAAKNGLESYAYSLKNTLSEEKFKEKVEEPEREKLEKAINETIEFLDATQSGTTEEYADKQKELEGVANPILMKFYGAEGGAPGGAPGGPGGFPGAGAGGPPPGAGGDGPTVEEVD
>YALI0_C12122g
MIPFTKINLELLLLPLLIIPITLFLLVLNVQVNTVHRRYKEYRLKLARCPQQSTGLFGWWLIYAVVRCNRDRFYSAKVVDYFTKLRTFIVSLGGELVIYTSESENIKALLATQFSDYDLGKTRHALLFTLMGDGIFTLDGQGWAHSRALLRPQFSKETVSPLSSLETSLQQLMAIVKRRVALKGEVDIQELFFMLTMDTATNLLYGESVDSLGDCLKETKKETHVMTDGKRNLLQSRDHHSNVPNEWEPIYGTYEKKGLGIGSENSLQSGVSPRDSPVFEVSVSEDIRKAYPAALTTALEFSAMRSKLQRFYWIWGDVLYRQKFHSAVNTVHAFSNHFVNQALKLTPQELQMKSAEKYTFLYELAQRTRDPVAIRDQLINILIAGRDTTAALLSFVFLCLVANPEKLAKLREGIMTDFGTSTDSITFESLKRCVYLRYVINEALRLCPPVPINMRQANKDTTLPTGGGKNHDEPIFVAKNQIVTYSVLFMHHNQNIWGPDASEFRPERWGEPACPKGWEYLPFNGGPRICLGQQYALTEAAYVIVRLVQEFTEIEWRDRKGLPVLFKTHITMSLGEGLRVHMK
>YALI0_E15378g
MSGELRYDGKVVIVTGAGGGLGKAYALFYGSRGASVVVNDLGGDFKGDGAQAGSGKRVADVVVDEIVSKGGKAVANYDSVENGDKIVETAVKAFGSVHIVINNAGILRDISFKKMTDKDWDLVYKVHVFGAYKVTRAAWPYFRKQKYGRVISTSSAAGLYGNFGQTNYSAAKLALVGFGETLAKEGAKYNITSNVIAPLAASRMTETVMPEDILKLLKPEYVVPLVGYLTHDSVTESYGIYEVGAGYMAKIRWERGNGAVFKGDDTFTPSAILKRWDEVTSFESPTYPNGPADFFKYAEESVKRPENPQGPTVSFKDQVVIVTGAGAGIGRAYSHLLAKLGAKVVVNDFGNPQKVVDEIKALGGIAVADKNNVIHGEKVVQTAIDAFGAVHAVVNNAGILRDKSFANMDDEMWQLIFDVHLNGTYSVTKAAWPHFLKQKYGRVINTTSTSGIYGNFGQANYSAAKAGILGFSRALAREGEKYNILVNTIAPNAGTAMTASVFTEEMLELFKPDFIAPITVLLASDQAPVTGDLFETGSAWIGQTRWQRAGGKAFNTKKGVTPEMVRDSWAKIVDFDDGNSTHPTTPSESTTQILENIFNVPDEEVEETALVAGPGGPGILNKEGEPFDYTYTYRDLILYNLGLGAKANELKYVFEGDDDFQTVPTFGVIPYMGGLITTNYGDFVPNFNPMMLLHGEQYLEIRQWPIPTNATLENKAKVIDVVDKGKAALLVTATTTTNKETGEEVFYNESSLFIRGSGGFGGKSTGTDRGAATAANKPPARAPDFVKEIKIQEDQAAIYRLSGDYNPLHIDPAFAAVGNFDRPILHGLCSFGVSGKALYDQFGPFKNAKVRFAGHVFPGETLKVEGWKEGNKVIFQTKVVERGTTAISNAAIELFPKDAKL
>YALI0_E28153g
MEDFGISRAGLSIRAKALAKLAKYAATSNAPTADSDLDKLNSALGQVEDKSGIPMSPKELEVLLALAGSAKYVANIDRAASLLQQLGQYLIESPKQVFAKCPVIRKVYPSPWELVTKAVTAAVLDLGINFPALYEESHRYIFQYISVVHELSSGRSLDVLLPFVLSIHGFLAELARKTDSFSVEDRQKLFSELKWLTDSSFLLEFETEMSKLRSSEDESTWASIVAKYQVADLQLGAMVLSAYFCDFCRALATSLVIVGDASESSVLDSIGGLSTEISNPGNNLLNQLNEYAIREIHSLDEGASYIELASPDRVLTALNIKASALEIVGVAVHFGIVHESDTTGIIESSLELTSTMQSERLMLTLFKLGSLIGGSRICSTLVRFLPHYACDPRVSPEDVREATRVIASRAMVSLSEDSVVSSVYTLVNLLTPIERSDDQWEQVAIFQNVVTAAVTIAIEYGETTIAVLVSNVLAQKLLHISPEIDQDIILGLSDIALHVPEKEFKSILKVYSSLASHAFEKDNKDMLLTVTQARNHIATCLKKAYLQESSETIKQALVDGPSTDKSAELYQPFLSELLFGIVSKGEVAKDDRSQTEVNAVAEEIGIYLPPLAHLLPEYPEPALDLSSNPDLQTLFRNAWFNMVVHGYAPNSDITKKYQSELENIARSTPPLVSDNSPNKMESDLELNTVLRRGSSRSNVNNQKANMAKVFSLNNSFEIRSLHYPKLMFIAATMLVETLRASTGNCGKVLMYFGDKGFNSGETGRHMAGIATDVTKVYIMKVLRGHSPPFTAQAVAEQIKEMLVCCCHRVAAIQDVAFACTDLLIRAVPSALCQKQSLYALLELLTLLWSSCIDAETDEYEPRSVFKSNKQGLDITLELSDSYSARQYTLKRFQGAARQWVQFAMTKLTADMKSLLQSYLVDMEGSRDFEHVSLGCSFALEMGGSVTGTDRQLASLKAVNDIPTDTVSGFLSQYMWRNEFRDDGAALTISSGDAVSDLRYSFYSRVASLTEKLDNKSYVAPVEVKNLLFAGASYLSRVGHKGVDAARLLVQIPFRAFSEASIKTGISMWLWIASEIPALEYVILAEVYRGWETTVHDHVGLYSRKHDIPEADYAKMEYAPSNKKEIDHDSTVTLRSLEPHHALVRYISSRFNTLVYDSPHVLKQITVFLTSALQGLHHASLHALSRETRFELILLALDVLNVQNTRGSKGADRLFRLIIRSALTWFAQPPQWPFGGNRLRMISEIRLFSEVSDMLKNVGGRNASSAAYKDLLVAFISDELIKMTAWADPLQNGAFKPQHRIVASAISTKTVQDAWNVDPTLAVFLVERYASGDGVKQLEKLINAEPLRIINTPQAVPYFLKNASPKTKHYLLLMKPVSPISSINLFLPAHHPDSITLQYAMRSLESHDVNLVFFYVPQIVQLLRYDKAGYVERYILETAKLSQLFAHQIIWNIMANSYKDEDSTIPDPMKPTLDHVVERMIDSFDAEEKSFYEREFGFFAEVTDISGKLKPYIKKTKAEKKAKIDEEINKIKVDVGVYLPSNPDGTVIDIDRKSGRPLQSHAKAPYMATFKIRREVRAIGDDDEDVDEDGHQLTTTVEKWQSAIFKVGDDCRQDVLALQIISVFRSIFNSYGMDLYVFPYRVTATAPGCGVIDVLPDSISRDMLGREAVNGLYEYFTSKHGSEDSIQFQRARNNFVKSLAAYSVISYLIQFKDRHNGNIMYDGQGHILHIDFGFCFDIVPGGVKFEAAPFKLTHEMVLVMGGNTQTQAYRWFEELSVKAFLACRPHAETIIQLVLPMLDSGLPCFKEHTIRNLRRRFVLEKTEAQAATHFRGLIKKSIESFYTKGYDEFQRITNGIPY
>YALI0_C16753g
MTVSNEIKPLPQEANRVQDAKEILDRLVPRVIEYIDSATKEGSKVGPSETPQEIRKQVDLTLPEKGEGIDGLFESVEHVLSKSVNTWHPGFLDKLYASTNPVGVASDIILSVLNTNSHVYTVSPILTLIEKSVAKQYAGLFGFNGPRAGGLTFPGGSYSNITSMAMARAIKYPDTKTEGNSDYKFAVFASSHCHYSVKKAAILLGIGQSQVLSIDVDKEGRMIASDLAAKIETAKTKGYTPLYINATAGTTVFGSYDPFHQIAEIAQKNNLWFHIDGSWGGNVCFSDKYRYKLDGSEKADSITVNPHKMLGVPTTCSFLLVPDENAFKTANALQAPYLFHGSNEEENFDLADGTLGCGRRPDALKLYLGWQWFGTEGYGKRVDHAFELTKYLAEQVQNRPGFELVSQFPPPCLQTCFYYAPSGSLASEASANSDATRFMAKKLYDSGKFLVDYAPEQGEGGRGEFFRVVINAPTVSSKTVDDLLNEVERLGKEYTKK
>YALI0_F27159g
MPPLQIVLDNAYQRALVLYDERSRQVELIHDEEQYLQLRSSTPQRSQSPFSAGNNREGQLIVGKPKRPSVSPPRRHSETYCVTCGSKLPSGFRQRPTASANDFVDRNYFQLLAGDLQQNHLGSNTNATGRAKNGTFSNPVYNSISENAFLQGYFDKFFELKHELGRGGRGTVWLVEHVLNGVSLGLFACKKVPVGDDTVWLTKALYEVTLLKQLNHPNLIRYNHVWLETSQWSPFGPAVPCAFILQEYCSGGNLEVYVKKRRTLTPFEVVSFLKDILSGVSYLHEHQIIHRDLKPSNFLLKDEGNGPGTPPQILVSDFGEGNVEGQHRSSTGTTGTLEYCAPELLSRDIRGNLGEFSRHSDMFSVGLVLYFLCFGHTPYRSPRGVDSGAVNFESLREEICTFPGYEDGEEQPNFPIPTDLQTLLTSWLSTIPEERISAKDALFLLENMDMSTITVDTTLTTRRLSIKPVVPDSEDEDEELIGQDFSGEFLPEILSLRGAEKQRKAQENRVIKYGIKGCLLATKIATIEKDKDMSPVLRQMLILLIGLELPLSAQMSVALFGLHMVLMLVGYYGFL
>YALI0_F09251g
MSLVKARYGKDNVRVLKVSRDPSNPKIQQVQELVVKCLLEGDIEVSYTKADNTPIVATDTVKNTTFIVAKQLPGTWPIELFGAVLADHFIKKYPHISSAHVDIEQYKWTKYDVNGKTSQHSFVHDGTELRTVHVDRYRDAAKNPETVTTFNIASGIKDLSVLKSTGSMFYGYHKDDFTTLKPTKDRILSTDVAATWHWISKEIDTLDKIKEIAKKGIFDSVYAQVVDTTLQRFATENSASVQATMYNMSTDILDKASLVETVDYELPNKHYFELDLSWHHRLKNTGTDAEVYVPQSNPNGLIKSSVGRSKL
>YALI0_B08118g
MLRIARTLNRSPLASPLARGIHQSTPKTNPSPLLSSTPTQYSSMKVASLKDECRRRGLRLGGRKADLIERLASHDFSTVSKRAVVSTPNPVAAPAQTATAAGATATLTRVRLITSSAPTLAQGDTSTIDFCKLPHTGMPADAPRIKIPTSPDAYGEVARYGSHAITNDRKVAESVAEDELHSKQPQEIHYASGHVVRSFAGDHSSETGDHDFSTNDKLVLGGIVGAVGFWWFLGLEGKVE
>YALI0_D08184g
MSKAVGIDLGTTYSCVAHFANDRVEIIANDQGNRTTPSFVAFTDTERLIGDAAKNQAAMNPVNTVFDAKRLIGRKFTDEEVQTDAKHFPFKIVDKAGKPNIEVEFKGETKVFTPEEISSMILTKMKETAEGYLGGKVTDAVITVPAYFNDSQRQATKDAGLIAGLNVQRIINEPTAAAIAYGLDKKEEGERNVLIFDLGGGTFDVSLLSIEDGIFEVKATAGDTHLGGEDFDNRLVNHFVQEFKRKQKKDISTNQRALRRLRTACERAKRTLSSSAQTSIEIDSLYEGIDFYTSITRARFEELCQDLFRGTLEPVEKVLRDAKMDKSSVNEIVLVGGSTRIPKVQKLVSDYFNGKEPNRSINPDEAVAYGAAVQAAILSGDTSSKTQDLLLLDVAPLSLGIETAGGVMTKLIPRNSTIPTKKSETFSTYADNQPGVLIQVFEGERAQTKDNNILGKFELTGIPPAPRGVPQIEVTFDVDANGILNVSAVEKGTGKTQQITITNDKGRLSKEDIERMVSEAEKYKDEDEKEAARIAAKNGLESYAYSLKNTLSEEKFKEKVDEADREKLEKAINETIEFLDSTQSGATEEYSDKQKELEGVANPILMKFYGAEGGAPGGMPGGAPGGFPGAGEGAAPGGGEGPTVEEVD
>YALI0_F10241g
MDPGSVWSEIKYNACLFRHWSPYPQVRTVTDPFDDPEEECETLRVYVIGTIWVAIAAFVNQFFQPRQPPIQLSVTVVQLFLYPSGRLWQYIFPDWGFRYKGKRYSLNPGPWTQKEQLLATLMASVSNIPAYIDYNIFVQYLPMYFNQKFALNFGYMFMLMFTSQFMGFGMVGLLRKLAVYPAKAMWPTILPTLAVNRALLAPGRKENINGWTISRYLFFLIVTVGAFLYFWVPNYLFTALSTFNWMTWIKPQDLDLAAITGSISGLGFNPIPTFDWNVANGLVQVLFIPIPSLLNIYGGFAFGGLIIASVWYTNVYWAGYLPINSNAVFDNTGKEFDVSKILTNNLFDEKKYKEYSPPYYSAANLVLYGGFFALYPLSFFHLCFTEWHLMKNSLVDIYKSMRDWKKSNYYGFKDHFSTTMSRYPETPQWWYLAILLITFGMAIALIEHWDTKAPVWLLIVVIIFNFIFLIPFTVILSVSGAQLTLNVIIEMIVGYSIPGKAIAMMILKAYSVQIQSQAQNFISDQKTGHYGRLPPRAMFRAQMWATLCAGLVVIGVMQYQLTGIEHICDQKYQAEHEKFTCPGEMVFFSAAIVWSIIGPKKIFNKQYPMLRWCFLIGFGIAIIFAVIHKWGPDFYRKRRPDKKDQILKVQRRLQTFNPSVFVYGMLNYAPYNLSFMTGGIYAAVFFNMYVRNRWPAWWEKYVYIFGSAMNTGIAVSAIVIFFALQYTNVNLSWWGNNVSTAGIDLTGAGRLSIPKVGFFGPDSANFP
>YALI0_A10637g
MDEDTAKKPRVSRACEPCRKRKTRCDGQRPACNNCLGSGRDCMYTEVVQKRKAKVTKENNSRSSKSRLDRIESLLDKVLRRLGDDRLGDAADIILRHNGSEFVSRRASPQSDSESDNETSENSEDEPRTSSKNESTSFIYPFKAPSSAQRGDTFSHTMERCQDRAFGGSSVFAVFSPSGLQWLSDRAGSPGIKQHMLGVFTKVFSKMHLKLRDFVEPIPEPLLPDMPEEYVEALTNHFFDAVNYISGILDREDWNQIVAAFYNKPGSRPNGYAELYLFWTLVLITTDFLHSVVEECKVASACFTRESILTLRKAALANSIFFYTRIMSLGGSFHALQGTLLLAMYFFSTPIPHGVHLAVNTAARLAIDLGLHRREGYTHLPPKVARLRMRNWWLVYTMDRDLSLRSGIPPVIHDNDVSTPSPDSCDVGDDEGIDYIKWGDGHKTSYAQLLHGLSRISSKVYSQLYSASAARKSPEKISECIIKLDRELTQWRECLPAHLRPGTDVMVFDCSKGYADVHEADNSMRSQIVEWHSQFNSLWVHFNYYFLQSAIHRTSVYHPTWYNRKILGKGEKTGNTPNGGTPMSASSHEDTNKGSPNPRLFSSHSICVQAARNTIYLTRNIPVKLMSCFWSFSFFLLSAFTILLIHVLQRPLEATIRADLELMKIAIDFLKSLPDGEEFSFLLVFTEFYDVAVKFVDTAQERHKKQEAGEKLDPNTALDKLVYSTPTSIPPNVSSSQPQLPQQQLPQQQHQQQQPQQQQASQQPQQHATPSSVDSTYNMMVNDFYPQQQQTAAQTSYAPVDYPQGQPDVLPEMYSRPGNEWYFDMYQSGFMDYGNYNYEG
>YALI0_E32901g
MEAPNLSPASIRRYFATRLPTLIPQKLTPEEKKLLNPFPALALINKKTWLFIACAFCGWTWDAFDFFSVGLVAPEIAKSLNRSVTDITWGITLVLMLRSIGAVVFGIASDRYGRKWPFIVNLLCFIALELGSGFVQTYKQFLGVRAIYGIAMGGLYGNAAATALEDCPPQARGIISGFLQSGYALGYLLCVVFTRAIADTSPYGWRALFWFGSGPPVLFIIFRYFLPETETYLASKASQEEAGIEKKFWNGIKVTFKNYWLMFIYLVILMAGFNFMSHGSQDLYPTMLKNQRHFSADRSTVTNCVANFGAIAGGMLIGHFSTALGRRLSIMISCVIGGALIYPWAFVGNSAGTNAGVFFLQFFVQGAWGVVPIHLSELSPPELRSSMVGIAYQMGNLASSASSTIESKIGERFPLKNAKGEFEKGFYDYGKVMAIFMGCVFGFVLIVTFVGPENRGATMLTEDAQMMVDAEHRLDAEEKGDFENLERVDSEGKQMDNFVEEVAEPEGVYTGSHPPQYDSPYESK
>YALI0_F02959g
MKEDRQPDLQPVHTHTSIASNESHPSLMPYHADSDHSQHHPSPTKLQHSESYSSRETNSPSPEAGSVVADGIASEKEETSSIKDPKAWRKFIVPKNERRGLLASVCVVPEVTDPRDYPSNIKWFLTGVVSLAAMAAPLGTSIMLPGIDDVAEGLNTTKNLVNISFGIYLLSLGVFPIYWSSLSEHFGRRSIYLISFALFTAFSIGCALSTSIGMLIGFRVLSGGAAGSVQSVGAGTISELFEARVRGKGLGIYYVGILVSPLVAPVIGGALVESLGWRAPQYLLLILGGVLTVAMLFCIPETLRISAEDREMWIRPKSKTKGQKINWWRKKKDLESEIEASGEAEDQEPELKNHHMLSTVIGDDPEPVLVEDDEDHHLHPIISHISQMSFGADVSETQSRSRRGSVASSRRKAVGGLELSRVASTESEKYRRMEMPKRINLDELSLGQKMYMFGVAPLKTLLFLRYPPVALAIVYASYVFFSLYILNMAIQIVYSEAPYNFKTIIVGLLYLPNSVGYIAASVGGGMWSDYIVKRAKDKNGGVMIPEERIAENILLAAILFPVSLLIFGWCAQYKTFWLCPLIGTFIFGFASMMIFGTNTTYLVDALPGKGSSGVALNNFVRMILAAVATFVADPMIRGLTVGWCFTLWALLSIVVAFSLVAIKIWGAHWRQTFDLSKIY
>YALI0_C01199g
MQEQVQVLYSPPNTFRLDPLCPRQRAAAVCTCNRQQRAAKGHRSKALSHYIETGGPTGKACYQQNTIHTTMTSLDDAIAMAYVSGGTSQLDKDSAVQKAERMAQAKRLWATQTAPVVSPGPRASTAATEPKSLNASQNERLKALRQRHLQQARSPQPAHGPYCSWNTHTRAASAISERSSSSTHSGFSMASPDSAVSATFDGMHDSEDEALESKYRSLQQDLDDLHWVDEVKPEKPRKMSSRYYANHNNLSASEGHPDNLVRFTAKGIMWIGPETDEMEPTGSAQSHRGTPSISSAASTASTQSVNSLYTVQDVSYMYAEERVQIRQQNEFEWVDLLEGGFCGEKAGRPVMKRMVW
>YALI0_B23188g
MDSKTIGILGGGQLGRMVVEAAHRLNVKTVILDAPNSPAKQIHAGEHVDGSFKDPADIAKLASKCDVITVEIEHVNADTLADLQKTGVEVHPSPETIRIIQDKYRQKEHLISHGIPVAESYEVTESTEAALVVAAEKVGYPCVVKAKTLAYDGRGNFVLKGPENVKEALEFLSDRPLYVEKWCPFVKELAVMVVRSTDGTTVAYPTVETVQKNNICHTVYAPARDVSPSTLYEAQLVAENAIKSFTGAGIFGVEMFLLENGTIVLNEIAPRPHNSGHYTTDACSTSQFEAHVRAILGLPLFPEMAQMRTADTHAIMLNILGGDKPDSELEYCKRSLSVPGSTIHLYGKTTRPERKMGHINIVASSMDECERRLAKISGEDIEEAPKTVEGVAGTSKTPLVSIIMGSDSDLKVMSAGADILRKFDIPFELTIVSAHRTAHRMAKFAAEVASRGVKAVIAGAGGAAHLPGMVASETTLPVIGVPVKGSSLDGVDSLYSIVQMPRGIPVATMGVNNSTNAALLAIRILAAYDATLHIRLAEYIKNMEKEVLAKADKLETIGYEQYLNQ
>YALI0_A09020g
MSESNAALAAAQHSVANPIPVAPKDPHPHNPLHPHGSRHDAHDAHALGLGTPEHRRSLTSNHEVNGHAATPASKTAPSIASVSSPKSHTGDRAGSSTIPHSEMNDQGVPTNQLKPNAAANMPITLIPVIFKEASLDSPSFRATVNHVISQLAVTSQWLEGFVQSVHDVTAEMHTLQAVINNLVGKFMPSFVTEGVVDHDYTMLVLRRFAEGSKLFWTNAMKNINGQNTHLGEPLVKLLKQRIAPFSETVKAFRAAQTKYDAAQAKYLALNKTREPSHLRDEAMAVYEARATYIKASFEFCAGYLRLHHAIDRALILTITDTWRSNARNHDDSAHQHAGSAYFRLGIEMHRIRNWSNAIHQANKVIVREIGKARKEIEDSTLAAAKPSKDIAEYQPLSPSTKLSVDSKVTNHPIEKHGWLLMKTNSPAEKNPIWVRRWAFVKAGLFGWLNVSPPPECDFVEESDKIGVLLCSIKQLPTEERRFCFEIKTQEVTLIAQAESLTEFKSWLVAFELAKQQSLDKESPYRSSLAFKKWTVPLPEFASSGGTSIDVAMAHTSSKTTDTTSPSYLGGPHAYASEHHVHQTPLHKLMASGKAFIDGNETNEHGEKSAFNFSGFGPFNTSLAPSPPIITPIYTRMTKEAIVSTAFVKPSYMPNAVTANVWGSVNWALYAKNSTVAIASHENMVEFQRKMDENPTTETDPFPENYPIELKSQDLQMRAIFQTAVDHDPNDRVVTVFRCLWSPNPRQELPGRVFVTLKNLYVYSYSLGFVCAVKKPLTEIVSVQGSPDNAWENLYVLGTDGAVLRCRVFLDSGRLVQRRLQIILSNVLSDSPRNLEEMLPILQDGDSDHKILTENDGWYERESDLGYIDNVQGEHDEKFSQEELSEHLVKRYRDLRNKRKEVKATKRPTSSSARSVASKTVDTPDYSLHSSTAQKVVDREFLCPPKALFHIMFGQKSRMFKDIYSRFHKVISSRRTRWMLNPEDKTLSRLITYDLKLRSLMETGTLVSRNLQVIERMDENVCYVVHNSRNPWEISHVSSFYQSMRFVITANDTGGSRLCIWDDLVYTEKKRSLFKSVVETVAMRYMEHEAESHVRLIQQCLRRVGTFDSTNRSIIMYGKLGQIDTDPTPEQLAELERKDSQDVLKVSRRRLVTWVSESIFTFLLTALTAFMIIIVKLAKGFFKSLSPHIVLIVLLAVSGVSNLWLSGRLTYFHIKQHQEARRAAPSDTLYRAVFINDLDPMMLPSDTNNTDSIALQKYLSLEKSRVFGMDPDKILKGDDGIGLEDKFFENKYFSDVASRSASRKIQKARYMLGIKRRELLVNLRVLNRSDRDLAIEEWQNWLRSEVRNCERFTARVAADPLYGKDKLDEGKFEQIENYCNSCRAEIKVPALL
>YALI0_C08473g
MKITLAFLLSVVAAKQVASPITSFAMGQANDVSNKEGYAGSKWELDYTFSLRPEQDGVVPGDFFTFDVDNKLSLEAGNYDFMVKDPSGNDIMRIANEGHTFTATYTDYVEDKNHQISGDFFMQATLSSSQISGPGAYTVTTYSEGKSFSDTIYIKAAVETSGAYKFAQRENNRIKWTIQLPASPYDRMKVVDKLDGDGSYYGSPDELLQDMSLQFYKGLTPTWDYESVEKIDNVDQYIQLTDFDNYGFTLYVNNVPQDDITVQITFYSDIMYRQEQYTNAMDWVLWEYGWGHLPEGTGSGEGEGSGGNINNGYFRTGHTTGGAPWESQEGDWDLDAGGNGDGEGGRSSKPVPPYRSTTAVSSTPESSSMPITSESSSSEPSSTMEPSSSIPESSSEPTSSAPVTSSEEPSSSIPETSSAPETSSAPETSSAPETSSAPETSSTPETSSAPETSSAPETSSEEPSSTPEPTPEPTPEPSSTIVPSTFSFFNSSTVPETTSAPVTVIEFSSSEPIPESSTVESSSESSSVPITSSEPSSSAPITTMEPSSSPSPTPSSTDPCLETVTVTESGIESVIVNDICSTPVPTSSDPCVVVESTTISGTPTVVTSDICQTSSAPVSSTDPCLETEIVTVSGTPTTVTNDICSTAPVTSADPCLETEVVTVSGTPTTVINDICATSSTPVDECLTTSVVTVSGTPTTVTEDICKTTSAPVTSVDPCLETSVVTISGTPVTVSKDICSSTMSDPCLEIATVTVSGIESTVTDNICSTTLSVTDPCLETAVVTVSGVESTVTNDVCESPAPTSSNPITSADPCLETVVASISGTPTTVINNICTTSAPVDPCLETVTASVSGSTTIVTNDICKTVDPCITTEVVTVSGTPATMTKDVCQTTADPCLETAIVTLSGTPATVTKDICTSADPCVETEVVTVSGTESTVTKNSCITSTPVADPCVVTETISSGTITEVITRDICTPAPTPVVTSTVTVPATITKTITVCEEEVCTTIPVTLTTALVLSTTEIVTVVDKKTVTITVCDEDFETVTPTPEVTTKTVVVTKPVTLTETVCDEIDCTTIPVTVTPTEPTQTLTTIIENKTITLTLETPVVEVETETVVVDVPASKVTPVPEAPASKPITQTITTVIEDKTLTITQETIVPIIPVATRPVQSVVPQVPVEPAQPAKSDSPVMPTPEQPTPETHIQPETPVHPELVTPETPVNPDVPVQPVPVPETPETPINPDVPVQPVPETETPITPESPESPKSPVEPVPETPQAPINPVQPQTPGPSPETPQANSGSRLAVSGLALMPFVALLL
>YALI0_F09559g
MNGKVITFARSGDLDVPVRIKADSLEGTFPLLSLSEQLVDPQKALAKHRVDATSDLTLTAQVWANGKALTGQIATTYKSFKSKRRWNEWLQFPIRLSQLPLDAEVRFQFWDYDGNDMLVARATIPFFDSKNAVLLRGRQKVDVVIDDEDEQEKENKFNDKTKAIANNNSGYSEMDRLEKLIKKHELGDMPRLDWLDNLAFRQIELVNTKHTTKSDLFLYVEYPQFQHVVVYSPPPVLLAPQPLEPPQIQQIQNTQTDNPIESKYRRLLRSHKTGPLDKDLKPNAKMRDELNLIFNYPSAQELTENEKNLLWKFRYYATRDKRALTKFLKSVSWDDASEMRQAIALLPMWKEVDISDALEMLGPGFADHPAVRAFAVDRLRASPDKELELYLLQLVQALQFDKDRVVSQFLISRAVASPVLGNYFYWYVHVQTQSEQTTGPFKEAISDFLLALQTSENGAEKIVALKRESNFVGKLVKLAQDVRACKEARPKKVELLKSMIADPKLELKELPYPVILPLDPTQRIVGIDENDCSVFKSSLTPLKLTFKMEDGSLYPIIFKSGDDLRQDQLVIQIITLMNQLLLNENLDLKITPYRILATGAVDGAIQFVPNQTLASVLSDYPGGILQFLKEKAPMTEEQQALLPPGSLSLGVRPEVMDTFVRSCAGYCVMTYILGVGDRHLDNLLISDDGHFFHADFGYILGRDPKPFPPLMKLPIQIIDGMGGIHSENYTKFRNYCFTAYTTLRKSANLILNLFSLMTEANIPDIAIEKDKAVQKVRDRFCLEMSDEEAIVHFQNLINDSVSAFLPMVIDRLHSLAQYWRA
>YALI0_F08899g
MSDRDPYDYPPGQEPSSSKDGNRESNANANSNANSDNYHRRGSNDHDSGYAPSVSGSIITDELVDKSKLIVFDGSTLEAADSSHRRLSGETRQMQQAQLSQLRYNENRISLGRSISAVMGILRELQDVNRDRPVYYPPVANPQPPTATSSRHSSPVPDLQAIQDPRNELLRNVSIFGEAPRDITPAPQNRRQSYIEGFDELPTVDSEFNIFKLAIVDDSKASKDVHEFDKEALGVLIDTRITKCMKHLSNLRVRIDDTASKVLITGDVNSGKSTFCNALLRRYLLPEDQQPCTNVFCEVIDARENDNVEEVHAVPLGMEYNRNSEASYEVHKLGDLEDLVYEVDRYHILKIYTVDNRPITQSLLHNGVIDISLIDAPGLNKDSYQTTQVFSRQEEIDLVIFVVSAENHFTLSAKEFITAAAREKSYVFIVVNRFDTIKNKQRCKQRILDQVKELSPATHKDASEFVHFVSSSRQLEKSPAGPDDGPGDDDDPDNNNPDMSDADFDALEESLRNFVLEKRSVSKLSPAKTYLTHILDDLEKLVHANKAVSQQQKDILLSQLKQITPQYDRSISDSTSASTQVDQTLEDCCKQAYYETREGLSAKFEQLATVSPAFSSYFDLYAYAEATMDKIVAQLQSAVIECEDKAKAHVISAVDVINTVGAEKIGSEFMANKVFRHDLMFTRRKDTLSRAIKTDIYPSDFIDIQLPSMTDVITYDYAGKVKSLLGLENLTKSETAQKMLSSESATAVSNALTLASVVGGSRLIVNRGWVHFMSNIIASEFGTVKKLILPVCVVSVVASLGYIIYDMPAAVPRNLARRVVNEVNSIDYIHSNSERIAQECRQVLKYPAREVRAGFDRLIEKNSRKRDECSKMAKKADVANKFFVKLEREIQSQKRALELIHVEVSALPLD
>YALI0_D23419g
MALVISYLINGHKARKKRATETPAMHSRRSKDMYAHPGILHAKSLLPRAAASCVSAAAGFANICIRLATYAAETTVESARVSTVTSLALSVKAIEGLISKANQDTPKAEGWAELGINTAQQTVTLVQLFTSISFHFTSTSIHTVSSSTQDVIHVIDSVFGDSESSRAIRYILGLVRRELGQQVGIWEMLSAMVCYSVAHPRTWNNIEDAETQLLWDVVVLETGVTISQQLPDSDPTDSFNEEQAVALLPPDARYSLTITEESIRSVAIEVVAKRLPPHMDVPRDARIVYEKWQRLDDNNIRYELKFEKSEKTFRERKGIARLEPHECDHVTDAVIKTPDETFREDDNIKESIQTQRISSRSVSEMGIENLVPRTGEYEVYPPGHLTKNLARYVRFSSASYGQSFMRLLGIGRFDVPFSTTGAHHSEHYAFAHHAGVSLDQILLSSYSDKVVDTSSGILLDHFIVVDHDPKAVVLTIRGTWGLDDVLTDLACEYENFEIHGSSYKAHHGILRCARSMIRKNSRVLKTIKTAMDGMGPEYGLIICGHSLGGGVGALLSILLTVYDTEIDDFVTSEQSMLPPGRRVHCFTYGCPPTISEQLRIMTERLITSVVYGCDIVPSLSLGMLQDFQAIALAFRDEKRGVVGETKKRLFAQLATSRVPYMYRQDDYLLTLAKTLRGLMQNEKLVPPGRVIHISTNVLLEVHQGRTKKANRVVGKVVLDVERRFGELVLGKGVFDHSPIYYEQALNTLEQGVNSAPR
>YALI0_C18557g
MASRHYSAKNTTKKIRNIGIIAHIDAGKTTTTERILYLSGTIKHLGNVDEGDTTMDFLPAERERGITIASAATSFNWNNHTVNLIDTPGHADFTFEVIRSIRVLDGAVCILDGVAGVEAQTEKVWKQASEMGIPKIAFVNKMDRAGAGFGRTVKEIVSKLRTRVALLTVPVFSKSSDQVFEGVVDILNGCVITWTTGGDGKQTVVVPVSEASAEVQEEYQKARTALVETLTELDEELVEKFLESEDYMQITTEDIKRALRTATINNDIVPVLCGASFRNIGVQPLMDAVVDFLPSPAERPPTDALIAKSYTGGKKSKVIPERAITLDDSMKNLCCALCFKVVQDPQKGTLVYVRVYKGELKQNSVLYNTTSGTKDRVSRLLKVHADTTSEVTSITEGNIGVILGSQGLATGDTIVCHSIKKDGVMKLPPDNRLIQLKPIAVPPPVFFVRIDPASIGDTRPMNEALELLLREDPSLNVSFDDETNQTTLSGMGELHLEIAQNRLIEDFKANIVIGPIIISYKETLNEPTKSITKTVEPEPGAVSTVRLRLEPITEMDEACENENVIDHEQNTVSFPYELSDADLESVGEGNQRISFERDTKELTPEIMEECFRVGSIPPLVSCGPVCRLPLRSVRVVIEAWHIAQHINNTASLKTATRLAIMEALSTANATLMEPIMNVYVSVNEADIGLVVKDLSGSRNGQIVSIMDPSQLNEGDIHSEEYVAMATNTYVPADYTMYLSKHQDQTRTQQSVVHARVPLREMVGYLKTLRSMTQGRGSFTMEVDQYEAVTPDKIQPIVDSIFA
>YALI0_B05522g
MSHFKAAANDFIDFVNACPTPYHVVHDVRARLVKNGFKELKEKASWNIEPNGRYFVTRNESSIVAFTVGGKWKPGNPMAIVGAHTDSPTFRVKPVSKRSPSGNFLQIGVECYGGGIWHSWFDRDLSVAGRVFVKDPTTGKSQIRLVKVDKPILKIPTLAIHLDRSVMEKFEFNKEQHLTPVLGLLEKNLNKKKEEEPVESESDATPHQALEQCHDPALLGLLASELDVTPEQIDNFELYLFDTQKSCIGGLNDEFIFSPRLDNQVSSYCATEALIKSLDTVEKDESIRVIGLFDHEEVGSLSYQGADSNFLPAVLSRLAGAPGQNDGSDVSINYQSLASSFLLSADQAHAFHPNYPTSYESAHRPDMNRGPVIKINGNQRYTTDGVGMVLIQKIAEKANLPMQKFVVKNDSSCGSTIGPMLASKLGLRSIDIGNPQLSMHSVRETGGSKDIYYLEKLFIEFFNNFVETDKQIVYDE
