# Supplementary material for: Stable isotope and chemical inhibition analyses suggested the existence of a non-mevalonate-like pathway in the yeast Yarrowia lipolytica
Source: Sci Rep. 2021 Mar 10;11:5598. doi: 10.1038/s41598-021-85170-0 (PMC7970925; doi:10.1038/s41598-021-85170-0)
Supplement: Supplementary file 4 — Supplementary Information 4. [file 41598_2021_85170_MOESM4_ESM.gff]

##gff-version 3
YALI0_C05709g	fimo	sequence_motif	80	120	43.7	+	.	Name=VTPEQALKHPNWSMGRKITVDSATMMNKGLEVIEAHWLFNL_YALI0_C05709g+;Alias=MEME-1;ID=VTPEQALKHPNWSMGRKITVDSATMMNKGLEVIEAHWLFNL-MEME-1-1-YALI0_C05709g;pvalue=4.22e-05;qvalue= 0.56;sequence=DLAELILSKSNGAFSRALFLNSGSEANETAMKIATQFFYEQ;
YALI0_A03949g	fimo	sequence_motif	191	231	45.6	+	.	Name=VTPEQALKHPNWSMGRKITVDSATMMNKGLEVIEAHWLFNL_YALI0_A03949g+;Alias=MEME-1;ID=VTPEQALKHPNWSMGRKITVDSATMMNKGLEVIEAHWLFNL-MEME-1-1-YALI0_A03949g;pvalue=2.76e-05;qvalue= 0.546;sequence=VNQFFAFRFPSISLPSNILQLLSYPSGKLLEFILPDWGFTF;
YALI0_B04202g	fimo	sequence_motif	482	522	49.6	+	.	Name=VTPEQALKHPNWSMGRKITVDSATMMNKGLEVIEAHWLFNL_YALI0_B04202g+;Alias=MEME-1;ID=VTPEQALKHPNWSMGRKITVDSATMMNKGLEVIEAHWLFNL-MEME-1-1-YALI0_B04202g;pvalue=1.11e-05;qvalue= 0.483;sequence=INVDTAGSDLPMLAGNVVALLSPLMTIPVLTLIFGLDKFDF;
YALI0_C09889g	fimo	sequence_motif	196	236	47.5	+	.	Name=VTPEQALKHPNWSMGRKITVDSATMMNKGLEVIEAHWLFNL_YALI0_C09889g+;Alias=MEME-1;ID=VTPEQALKHPNWSMGRKITVDSATMMNKGLEVIEAHWLFNL-MEME-1-1-YALI0_C09889g;pvalue=1.79e-05;qvalue= 0.517;sequence=ELVAAAMTVNFWNEINGTSINTAAWIIIFWTLIVCINLFGV;
YALI0_F27005g	fimo	sequence_motif	201	241	45	+	.	Name=VTPEQALKHPNWSMGRKITVDSATMMNKGLEVIEAHWLFNL_YALI0_F27005g+;Alias=MEME-1;ID=VTPEQALKHPNWSMGRKITVDSATMMNKGLEVIEAHWLFNL-MEME-1-1-YALI0_F27005g;pvalue=3.16e-05;qvalue= 0.546;sequence=KTLTQFARSPQWIIPRIEKILHPGFMKFLSYIPGAVQLTRL;
YALI0_D22847g	fimo	sequence_motif	91	131	49.3	+	.	Name=VTPEQALKHPNWSMGRKITVDSATMMNKGLEVIEAHWLFNL_YALI0_D22847g+;Alias=MEME-1;ID=VTPEQALKHPNWSMGRKITVDSATMMNKGLEVIEAHWLFNL-MEME-1-1-YALI0_D22847g;pvalue=1.17e-05;qvalue= 0.483;sequence=PRLQESLVEETLKSGGMKGARKVFLANSGTEANEAALKFAR;
YALI0_D05819g	fimo	sequence_motif	389	429	45.1	+	.	Name=VTPEQALKHPNWSMGRKITVDSATMMNKGLEVIEAHWLFNL_YALI0_D05819g+;Alias=MEME-1;ID=VTPEQALKHPNWSMGRKITVDSATMMNKGLEVIEAHWLFNL-MEME-1-1-YALI0_D05819g;pvalue=3.08e-05;qvalue= 0.546;sequence=ICVLSLVASNTAGHTKKISVNAILLIGYCLGNLLGPQTFRA;
YALI0_D05819g	fimo	sequence_motif	1	41	40.8	+	.	Name=VTPEQALKHPNWSMGRKITVDSATMMNKGLEVIEAHWLFNL_YALI0_D05819g+;Alias=MEME-1;ID=VTPEQALKHPNWSMGRKITVDSATMMNKGLEVIEAHWLFNL-MEME-1-2-YALI0_D05819g;pvalue=8.35e-05;qvalue= 0.672;sequence=MSLSPSTSDVEKNSVRKPSLDSDAEVEKTPGVMLDTQIIDE;
YALI0_E06567g	fimo	sequence_motif	357	397	44.3	+	.	Name=VTPEQALKHPNWSMGRKITVDSATMMNKGLEVIEAHWLFNL_YALI0_E06567g+;Alias=MEME-1;ID=VTPEQALKHPNWSMGRKITVDSATMMNKGLEVIEAHWLFNL-MEME-1-1-YALI0_E06567g;pvalue=3.72e-05;qvalue= 0.557;sequence=CTADKVRDQFVKVTDMLLNLDVSDQEAVPKAIAEAKELFSV;
YALI0_E00704g	fimo	sequence_motif	125	165	43.6	+	.	Name=VTPEQALKHPNWSMGRKITVDSATMMNKGLEVIEAHWLFNL_YALI0_E00704g+;Alias=MEME-1;ID=VTPEQALKHPNWSMGRKITVDSATMMNKGLEVIEAHWLFNL-MEME-1-1-YALI0_E00704g;pvalue=4.38e-05;qvalue= 0.56;sequence=FGLSSDGAVDYTVLGLKIAILIASQFWATLITKRLRYLPGF;
YALI0_F16731g	fimo	sequence_motif	163	203	40.9	+	.	Name=VTPEQALKHPNWSMGRKITVDSATMMNKGLEVIEAHWLFNL_YALI0_F16731g+;Alias=MEME-1;ID=VTPEQALKHPNWSMGRKITVDSATMMNKGLEVIEAHWLFNL-MEME-1-1-YALI0_F16731g;pvalue=8.18e-05;qvalue= 0.672;sequence=ATPPSSRRSSIDSLDSMDSMGSISSGETLLGSISESETEGR;
YALI0_E30789g	fimo	sequence_motif	706	746	47.4	+	.	Name=VTPEQALKHPNWSMGRKITVDSATMMNKGLEVIEAHWLFNL_YALI0_E30789g+;Alias=MEME-1;ID=VTPEQALKHPNWSMGRKITVDSATMMNKGLEVIEAHWLFNL-MEME-1-1-YALI0_E30789g;pvalue=1.83e-05;qvalue= 0.517;sequence=ERLMIMIRAIIESSINPSTVSSVSLFRAHPMILEGHILTIL;
YALI0_E30789g	fimo	sequence_motif	608	648	44.6	+	.	Name=VTPEQALKHPNWSMGRKITVDSATMMNKGLEVIEAHWLFNL_YALI0_E30789g+;Alias=MEME-1;ID=VTPEQALKHPNWSMGRKITVDSATMMNKGLEVIEAHWLFNL-MEME-1-2-YALI0_E30789g;pvalue=3.45e-05;qvalue= 0.546;sequence=YSQTVPPQTFRSSLEALCGIGDTSSSHYGLRILGTALFFEV;
YALI0_C07128g	fimo	sequence_motif	313	353	46.9	+	.	Name=VTPEQALKHPNWSMGRKITVDSATMMNKGLEVIEAHWLFNL_YALI0_C07128g+;Alias=MEME-1;ID=VTPEQALKHPNWSMGRKITVDSATMMNKGLEVIEAHWLFNL-MEME-1-1-YALI0_C07128g;pvalue=2.03e-05;qvalue= 0.517;sequence=QTSKTVFVPLTVGGGIRDVTDSSGNVTTALQVATQYFMSGA;
YALI0_F10857g	fimo	sequence_motif	366	406	52.7	+	.	Name=VTPEQALKHPNWSMGRKITVDSATMMNKGLEVIEAHWLFNL_YALI0_F10857g+;Alias=MEME-1;ID=VTPEQALKHPNWSMGRKITVDSATMMNKGLEVIEAHWLFNL-MEME-1-1-YALI0_F10857g;pvalue=5.38e-06;qvalue= 0.483;sequence=MTADEVGALFSRTMLKMDDLKPDDKAGLNEVVSDVKELFSV;
YALI0_F00484g	fimo	sequence_motif	349	389	41.9	+	.	Name=VTPEQALKHPNWSMGRKITVDSATMMNKGLEVIEAHWLFNL_YALI0_F00484g+;Alias=MEME-1;ID=VTPEQALKHPNWSMGRKITVDSATMMNKGLEVIEAHWLFNL-MEME-1-1-YALI0_F00484g;pvalue=6.47e-05;qvalue= 0.649;sequence=VTALSGLFAPYWRTDARGTILGLTQFTTKAHICRAALEATC;
YALI0_C23991g	fimo	sequence_motif	184	224	47	+	.	Name=VTPEQALKHPNWSMGRKITVDSATMMNKGLEVIEAHWLFNL_YALI0_C23991g+;Alias=MEME-1;ID=VTPEQALKHPNWSMGRKITVDSATMMNKGLEVIEAHWLFNL-MEME-1-1-YALI0_C23991g;pvalue=2.01e-05;qvalue= 0.517;sequence=VNVFETVNTYKFLEAAGITPDSSKTYAKTDFLNALNSNFDG;
YALI0_F23023g	fimo	sequence_motif	28	68	45.8	+	.	Name=VTPEQALKHPNWSMGRKITVDSATMMNKGLEVIEAHWLFNL_YALI0_F23023g+;Alias=MEME-1;ID=VTPEQALKHPNWSMGRKITVDSATMMNKGLEVIEAHWLFNL-MEME-1-1-YALI0_F23023g;pvalue=2.61e-05;qvalue= 0.546;sequence=RRPSILIPPSVPNMNEGLRHQSAELANMALEEGMGTSPSNN;
YALI0_E07744g	fimo	sequence_motif	781	821	41.6	+	.	Name=VTPEQALKHPNWSMGRKITVDSATMMNKGLEVIEAHWLFNL_YALI0_E07744g+;Alias=MEME-1;ID=VTPEQALKHPNWSMGRKITVDSATMMNKGLEVIEAHWLFNL-MEME-1-1-YALI0_E07744g;pvalue=6.96e-05;qvalue= 0.649;sequence=LNVSTLPAFNWTALGANLTVSNFTVNNTSFGYFNFSSLQNV;
YALI0_E07744g	fimo	sequence_motif	30	70	41.1	+	.	Name=VTPEQALKHPNWSMGRKITVDSATMMNKGLEVIEAHWLFNL_YALI0_E07744g+;Alias=MEME-1;ID=VTPEQALKHPNWSMGRKITVDSATMMNKGLEVIEAHWLFNL-MEME-1-2-YALI0_E07744g;pvalue=7.67e-05;qvalue= 0.649;sequence=APLANTSATAASRGPVFLPVPGPVNVTKGTEYNETALEYNN;
YALI0_B19008g	fimo	sequence_motif	142	182	40.3	+	.	Name=VTPEQALKHPNWSMGRKITVDSATMMNKGLEVIEAHWLFNL_YALI0_B19008g+;Alias=MEME-1;ID=VTPEQALKHPNWSMGRKITVDSATMMNKGLEVIEAHWLFNL-MEME-1-1-YALI0_B19008g;pvalue=9.35e-05;qvalue= 0.701;sequence=VFAMIAAGMPNLAGYCVLVAMSAAAAGGNLVLDTTVFLEFL;
YALI0_C23859g	fimo	sequence_motif	294	334	40.1	+	.	Name=VTPEQALKHPNWSMGRKITVDSATMMNKGLEVIEAHWLFNL_YALI0_C23859g+;Alias=MEME-1;ID=VTPEQALKHPNWSMGRKITVDSATMMNKGLEVIEAHWLFNL-MEME-1-1-YALI0_C23859g;pvalue=9.84e-05;qvalue= 0.706;sequence=QLTYGALLSGRVTMIAESHLLSARFLTIALRYACIRRQFGA;
YALI0_B12188g	fimo	sequence_motif	1140	1180	43	+	.	Name=VTPEQALKHPNWSMGRKITVDSATMMNKGLEVIEAHWLFNL_YALI0_B12188g+;Alias=MEME-1;ID=VTPEQALKHPNWSMGRKITVDSATMMNKGLEVIEAHWLFNL-MEME-1-1-YALI0_B12188g;pvalue=5.03e-05;qvalue= 0.615;sequence=SLVQQEPVLFSGTVRENILLGSLRDDVTEEEMIEAAEMANI;
YALI0_C22990g	fimo	sequence_motif	542	582	45	+	.	Name=VTPEQALKHPNWSMGRKITVDSATMMNKGLEVIEAHWLFNL_YALI0_C22990g+;Alias=MEME-1;ID=VTPEQALKHPNWSMGRKITVDSATMMNKGLEVIEAHWLFNL-MEME-1-1-YALI0_C22990g;pvalue=3.18e-05;qvalue= 0.546;sequence=QIRSDAELGKNALMILKDSSISAARTYKLLNSLFEQLNRRT;
YALI0_D22352g	fimo	sequence_motif	361	401	60.8	+	.	Name=VTPEQALKHPNWSMGRKITVDSATMMNKGLEVIEAHWLFNL_YALI0_D22352g+;Alias=MEME-1;ID=VTPEQALKHPNWSMGRKITVDSATMMNKGLEVIEAHWLFNL-MEME-1-1-YALI0_D22352g;pvalue=8.24e-07;qvalue= 0.147;sequence=INPDEAVAYGAAVQAAILTGDTSSKTQDLLLLDVAPLSLGI;
YALI0_C12122g	fimo	sequence_motif	167	207	51.4	+	.	Name=VTPEQALKHPNWSMGRKITVDSATMMNKGLEVIEAHWLFNL_YALI0_C12122g+;Alias=MEME-1;ID=VTPEQALKHPNWSMGRKITVDSATMMNKGLEVIEAHWLFNL-MEME-1-1-YALI0_C12122g;pvalue=7.29e-06;qvalue= 0.483;sequence=TSLQQLMAIVKRRVALKGEVDIQELFFMLTMDTATNLLYGE;
YALI0_E15378g	fimo	sequence_motif	56	96	43.5	+	.	Name=VTPEQALKHPNWSMGRKITVDSATMMNKGLEVIEAHWLFNL_YALI0_E15378g+;Alias=MEME-1;ID=VTPEQALKHPNWSMGRKITVDSATMMNKGLEVIEAHWLFNL-MEME-1-1-YALI0_E15378g;pvalue=4.41e-05;qvalue= 0.56;sequence=KRVADVVVDEIVSKGGKAVANYDSVENGDKIVETAVKAFGS;
YALI0_E28153g	fimo	sequence_motif	890	930	41.2	+	.	Name=VTPEQALKHPNWSMGRKITVDSATMMNKGLEVIEAHWLFNL_YALI0_E28153g+;Alias=MEME-1;ID=VTPEQALKHPNWSMGRKITVDSATMMNKGLEVIEAHWLFNL-MEME-1-1-YALI0_E28153g;pvalue=7.59e-05;qvalue= 0.649;sequence=KRFQGAARQWVQFAMTKLTADMKSLLQSYLVDMEGSRDFEH;
YALI0_C16753g	fimo	sequence_motif	206	246	42.5	+	.	Name=VTPEQALKHPNWSMGRKITVDSATMMNKGLEVIEAHWLFNL_YALI0_C16753g+;Alias=MEME-1;ID=VTPEQALKHPNWSMGRKITVDSATMMNKGLEVIEAHWLFNL-MEME-1-1-YALI0_C16753g;pvalue=5.55e-05;qvalue= 0.632;sequence=IGQSQVLSIDVDKEGRMIASDLAAKIETAKTKGYTPLYINA;
YALI0_F27159g	fimo	sequence_motif	208	248	40.5	+	.	Name=VTPEQALKHPNWSMGRKITVDSATMMNKGLEVIEAHWLFNL_YALI0_F27159g+;Alias=MEME-1;ID=VTPEQALKHPNWSMGRKITVDSATMMNKGLEVIEAHWLFNL-MEME-1-1-YALI0_F27159g;pvalue=8.92e-05;qvalue= 0.687;sequence=VTLLKQLNHPNLIRYNHVWLETSQWSPFGPAVPCAFILQEY;
YALI0_F09251g	fimo	sequence_motif	234	274	41.6	+	.	Name=VTPEQALKHPNWSMGRKITVDSATMMNKGLEVIEAHWLFNL_YALI0_F09251g+;Alias=MEME-1;ID=VTPEQALKHPNWSMGRKITVDSATMMNKGLEVIEAHWLFNL-MEME-1-1-YALI0_F09251g;pvalue=6.91e-05;qvalue= 0.649;sequence=ATENSASVQATMYNMSTDILDKASLVETVDYELPNKHYFEL;
YALI0_B08118g	fimo	sequence_motif	96	136	44.6	+	.	Name=VTPEQALKHPNWSMGRKITVDSATMMNKGLEVIEAHWLFNL_YALI0_B08118g+;Alias=MEME-1;ID=VTPEQALKHPNWSMGRKITVDSATMMNKGLEVIEAHWLFNL-MEME-1-1-YALI0_B08118g;pvalue=3.48e-05;qvalue= 0.546;sequence=QTATAAGATATLTRVRLITSSAPTLAQGDTSTIDFCKLPHT;
YALI0_D08184g	fimo	sequence_motif	361	401	60.5	+	.	Name=VTPEQALKHPNWSMGRKITVDSATMMNKGLEVIEAHWLFNL_YALI0_D08184g+;Alias=MEME-1;ID=VTPEQALKHPNWSMGRKITVDSATMMNKGLEVIEAHWLFNL-MEME-1-1-YALI0_D08184g;pvalue=8.9e-07;qvalue= 0.147;sequence=INPDEAVAYGAAVQAAILSGDTSSKTQDLLLLDVAPLSLGI;
YALI0_F10241g	fimo	sequence_motif	189	229	50.9	+	.	Name=VTPEQALKHPNWSMGRKITVDSATMMNKGLEVIEAHWLFNL_YALI0_F10241g+;Alias=MEME-1;ID=VTPEQALKHPNWSMGRKITVDSATMMNKGLEVIEAHWLFNL-MEME-1-1-YALI0_F10241g;pvalue=8.04e-06;qvalue= 0.483;sequence=ILPTLAVNRALLAPGRKENINGWTISRYLFFLIVTVGAFLY;
YALI0_A10637g	fimo	sequence_motif	292	332	41.4	+	.	Name=VTPEQALKHPNWSMGRKITVDSATMMNKGLEVIEAHWLFNL_YALI0_A10637g+;Alias=MEME-1;ID=VTPEQALKHPNWSMGRKITVDSATMMNKGLEVIEAHWLFNL-MEME-1-1-YALI0_A10637g;pvalue=7.16e-05;qvalue= 0.649;sequence=VVEECKVASACFTRESILTLRKAALANSIFFYTRIMSLGGS;
YALI0_E32901g	fimo	sequence_motif	237	277	47.2	+	.	Name=VTPEQALKHPNWSMGRKITVDSATMMNKGLEVIEAHWLFNL_YALI0_E32901g+;Alias=MEME-1;ID=VTPEQALKHPNWSMGRKITVDSATMMNKGLEVIEAHWLFNL-MEME-1-1-YALI0_E32901g;pvalue=1.9e-05;qvalue= 0.517;sequence=ASQEEAGIEKKFWNGIKVTFKNYWLMFIYLVILMAGFNFMS;
YALI0_F02959g	fimo	sequence_motif	622	662	41.7	+	.	Name=VTPEQALKHPNWSMGRKITVDSATMMNKGLEVIEAHWLFNL_YALI0_F02959g+;Alias=MEME-1;ID=VTPEQALKHPNWSMGRKITVDSATMMNKGLEVIEAHWLFNL-MEME-1-1-YALI0_F02959g;pvalue=6.81e-05;qvalue= 0.649;sequence=MILAAVATFVADPMIRGLTVGWCFTLWALLSIVVAFSLVAI;
YALI0_C01199g	fimo	sequence_motif	71	111	41.4	+	.	Name=VTPEQALKHPNWSMGRKITVDSATMMNKGLEVIEAHWLFNL_YALI0_C01199g+;Alias=MEME-1;ID=VTPEQALKHPNWSMGRKITVDSATMMNKGLEVIEAHWLFNL-MEME-1-1-YALI0_C01199g;pvalue=7.16e-05;qvalue= 0.649;sequence=MTSLDDAIAMAYVSGGTSQLDKDSAVQKAERMAQAKRLWAT;
YALI0_B23188g	fimo	sequence_motif	496	536	50.4	+	.	Name=VTPEQALKHPNWSMGRKITVDSATMMNKGLEVIEAHWLFNL_YALI0_B23188g+;Alias=MEME-1;ID=VTPEQALKHPNWSMGRKITVDSATMMNKGLEVIEAHWLFNL-MEME-1-1-YALI0_B23188g;pvalue=9.1e-06;qvalue= 0.483;sequence=SIVQMPRGIPVATMGVNNSTNAALLAIRILAAYDATLHIRL;
YALI0_A09020g	fimo	sequence_motif	1126	1166	41.3	+	.	Name=VTPEQALKHPNWSMGRKITVDSATMMNKGLEVIEAHWLFNL_YALI0_A09020g+;Alias=MEME-1;ID=VTPEQALKHPNWSMGRKITVDSATMMNKGLEVIEAHWLFNL-MEME-1-1-YALI0_A09020g;pvalue=7.31e-05;qvalue= 0.649;sequence=PTPEQLAELERKDSQDVLKVSRRRLVTWVSESIFTFLLTAL;
YALI0_C08473g	fimo	sequence_motif	922	962	41.7	+	.	Name=VTPEQALKHPNWSMGRKITVDSATMMNKGLEVIEAHWLFNL_YALI0_C08473g+;Alias=MEME-1;ID=VTPEQALKHPNWSMGRKITVDSATMMNKGLEVIEAHWLFNL-MEME-1-1-YALI0_C08473g;pvalue=6.8e-05;qvalue= 0.649;sequence=VETEVVTVSGTESTVTKNSCITSTPVADPCVVTETISSGTI;
YALI0_F09559g	fimo	sequence_motif	476	516	45.2	+	.	Name=VTPEQALKHPNWSMGRKITVDSATMMNKGLEVIEAHWLFNL_YALI0_F09559g+;Alias=MEME-1;ID=VTPEQALKHPNWSMGRKITVDSATMMNKGLEVIEAHWLFNL-MEME-1-1-YALI0_F09559g;pvalue=3e-05;qvalue= 0.546;sequence=VKLAQDVRACKEARPKKVELLKSMIADPKLELKELPYPVIL;
YALI0_F08899g	fimo	sequence_motif	696	736	40.1	+	.	Name=VTPEQALKHPNWSMGRKITVDSATMMNKGLEVIEAHWLFNL_YALI0_F08899g+;Alias=MEME-1;ID=VTPEQALKHPNWSMGRKITVDSATMMNKGLEVIEAHWLFNL-MEME-1-1-YALI0_F08899g;pvalue=9.76e-05;qvalue= 0.706;sequence=IYPSDFIDIQLPSMTDVITYDYAGKVKSLLGLENLTKSETA;
YALI0_D23419g	fimo	sequence_motif	65	105	40.5	+	.	Name=VTPEQALKHPNWSMGRKITVDSATMMNKGLEVIEAHWLFNL_YALI0_D23419g+;Alias=MEME-1;ID=VTPEQALKHPNWSMGRKITVDSATMMNKGLEVIEAHWLFNL-MEME-1-1-YALI0_D23419g;pvalue=8.95e-05;qvalue= 0.687;sequence=IRLATYAAETTVESARVSTVTSLALSVKAIEGLISKANQDT;
YALI0_C18557g	fimo	sequence_motif	66	106	42.8	+	.	Name=VTPEQALKHPNWSMGRKITVDSATMMNKGLEVIEAHWLFNL_YALI0_C18557g+;Alias=MEME-1;ID=VTPEQALKHPNWSMGRKITVDSATMMNKGLEVIEAHWLFNL-MEME-1-1-YALI0_C18557g;pvalue=5.22e-05;qvalue= 0.616;sequence=ITIASAATSFNWNNHTVNLIDTPGHADFTFEVIRSIRVLDG;
YALI0_B05522g	fimo	sequence_motif	313	353	43.6	+	.	Name=VTPEQALKHPNWSMGRKITVDSATMMNKGLEVIEAHWLFNL_YALI0_B05522g+;Alias=MEME-1;ID=VTPEQALKHPNWSMGRKITVDSATMMNKGLEVIEAHWLFNL-MEME-1-1-YALI0_B05522g;pvalue=4.31e-05;qvalue= 0.56;sequence=AVLSRLAGAPGQNDGSDVSINYQSLASSFLLSADQAHAFHP;
