# Supplementary material for: Stable isotope and chemical inhibition analyses suggested the existence of a non-mevalonate-like pathway in the yeast Yarrowia lipolytica
Source: Sci Rep. 2021 Mar 10;11:5598. doi: 10.1038/s41598-021-85170-0 (PMC7970925; doi:10.1038/s41598-021-85170-0)
Supplement: Supplementary file 5 — Supplementary Information 5. [file 41598_2021_85170_MOESM5_ESM.txt]

>CR382128|YALI0_B14267g
MSGYDRALSVFSPDGHVFQVEYALEAVKRGTAAVGVKGKDVVILGCEKRSALKLQDPRITPSKICKLDTHVSLAFAGLNADARILVDKARVEAQSHRLTVEDPVSVEYISRYIAGVQQRYTQSGGVRPFGISTLIVGFDPNDKVPKLYQTEPSGIYNAWKANAIGKSSKTVRDFLEKNYEEDMDKAATIRLAIKSLLEVVQTGAKNIEIAILSADNPTEVLSTETIAEYVAEIEEEKEAEAKKQKPSRD
>CR382132|YALI0_F09185g
MIYTANSSPSTNLQWLSTLNTDDIPTKNYRKSSIIGTIGPNTNSAEMISKLRQAGLNIVRMNFSHGSYEYHQSVIENARESEQQFQGRPLAIALDTKGPEIRTGVTKDDKDWDVKAGHVMLFSTNPKYKDQCDDKIMYIDYTNIVKQIDIGKIIFVDDGVLSFKVLEKIDGETLKVETLNNGKISSRKGVNLPGTDVDLPALSEKDKADLKFGVEHGVDMIFASFVRTANDVQAIRDVLGEKGKGIQVISKIENQQGVNNFDEILKETDGVMVARGDLGIEIPAPQVFIAQKQLIAKCNLAGKPVICATQMLDSMTYNPRPTRAEVSDVGNAVLDGADCVMLSGETAKGTYPIESVKMMHETCLVAEKAIAYAPLFNEMRTLTVRPTETVETIAISAVSASFEQQARAIIVLSTSGTSARLCSKYRPNCPILMVTRNAQAARFSHLYRGVYPFIYHKARASNPAEWQHDVEERLKWGMDEAVALGILNKGDVVVAIQGWTGGLGHTNTLRVLECV
>CR382132|YALI0_F23749g
MLTRISRLAPAARGFATSSVNRSTAAMDWQDPFQLDSLLTEDEIAVAEAARDFCQTELYPKVLEGYRTEEFPRSIMKQMGEVGLLGTTVKSHGCPGMSSVAYGLVAREVERVDSGYRSAMSVQSSLVMHPIEQFGSQEQKDRFLPKLASGEMIGCFGLTEPNHGSDPGSMETVAKMHPTKKGVIVLNGAKNWITNSPIADLMVVWAKLDGKIRGFLVERSQVASGLATPAIKNKTALRASITGMIQMDDVEIPVENMFPEVTGLKGPFTCLNSARYGIAWGTMGALSESIKLAREYSLDRKQFKGQPLAKYQLIQKKLADALTDATYGQVAAIQVGRLKDAGNCPPELISMIKRQNCDRALAGARNLMEIFGGNAASDEYHIGRIAANLWVVQTYEGQSDIHALILGRAMTGVQAFA
>CR382131|YALI0_E12573g
MLRSTLSHMQKSVRVASMARQSMAAARLYSTDTNGSGSGIEEIEELRQAAIDFCAAEITPELQEKTDVDNAFPNHLWEKFGEAGFLGMTAPEKYGGLNLGYLAHSVVMEELSRASGSIALSYSAHSQLCINQLSLHTTPEQGEKYLPDLIAGKKIGALAMSEAGAGSDVVSMKTTAKKVDGGYVLNGTKMWITNGPDADYMVVYAKTDPAAGARGITAFIVEKGMDGFSCARKLDKLGMRGSNTGELIFEDVFVPEGNVLGKINGGVYVLMSGLDLERLVLAAGPIGLMHRALDEALPYVHTRTQFGKPIAHNQLLQGKLADMYTAFASTRAFQYQTAKAADLGQHTSKECASVILLAAEQATQVALDAIQCMGGMGYMMETVPQRLLRDAKLYEIGAGTSEVRRMLIGRAFNKDFA
>CR382130|YALI0_D25190g
MNTSSQFQQLEKLGEGTYATVYKGRNRTTGQLVALKEINLDSEEGTPSTAIREISLMKELKHENIVTLYDVIHTENKLNLVFEYMDKDLKKFMDTNGNKGALETKQVKWFMYQLLRGILFCHDNRVLHRDLKPQNLLINAKGQLKLADFGLARAFGIPVNTFSNEVVTLWYRAPDVLLGSRTYSTSIDIWSAGCIMAEMFTGRPLFPGSSNDDQLQHIFKLMGTPNESTWPNISSLPNYRSNFQVYAPQDLRVIIPQIDNVALDLLLSLLQLKPENRITARQSLEHPWFAEYHQ
>CR382130|YALI0_D19492g
MKKHVIKKPKSLSGVIRRKVEKPKTKPDDQQGSKKLQPYTILNPVEQGSYGHVSRALQVSTGQVVAVKRLKSNPNTGSEGVPITVIREIKCLQLLEGSHHVVKLLDVISSPLQLVLEFCEHDLKSIINTHTAPFGESAVKRIVKDILTGLDFIHSHGVIHRDIKPANLLYTQGRVTKIADFGLARLVDEDAEYTREVVSLWYRAPEVLRGEKYTTDIDVWAVGCVTRELDTGKVLLRGRNEIEQLDLCSHIGDKIRNDNFLKAVFEERLSAAQLLYSDYFARDPVPKERLLMPTFPSRASGD
>CR382132|YALI0_F06314g
MAADRYSFSLTTFSPSGKLGQIEYALAAVNQGVTSLGIKASNGIVLATEKKSASSLVNSDSHSKIELITPDIGMVYAGMGPDFRVLVDKARKVAQTSYKRVYNEYPPTRMLVQEIAKIVQEATQSGGVRPYGVSLLVAGHDEHNGFTLYQVDPSGSYFPWKATAIGKGSTSAKTFLEKRWNEELELEDAIHIALLTLKESIEGEMNGDTVEISIVSNPADHLLGFEGVAGAVGPRYRKLTPQEIEDRLDTL
>CR382128|YALI0_B10758g
MVDLNHYQKLEKVGEGTYGVVYKARDTLNNNRLVALKKIRLEAEDEGVPSTAIREISLLKEMRNDNIVSLYNIVHSDSHKLYLVFEFLDLDLKKYMESISPGVGLGADMVKKFMNQLILGTRYCHAHRILHRDLKPQNLLIDREGNLKLADFGLARAFGVPLRTYTHEVVTLWYRAPEILLGGRQYSTGVDMWSIGCIFAEMVTRKPLFPGDSEIDEIFKIFRLLGTPTEETWPGVTALPDYKPTFPQWSRKDIGRTVTPLDHEGLDLLEHLLAYDPACRISAKRAADHAYFDVGTNMKSGYNAAAGPGLMMSTRA
>CR382131|YALI0_E23496g
MSKPKPSEVRTLAFNVSDHYQILDMVGEGAYGIVCSALHTPSGQKVAIKKITPFGRSMFCLRTLREIKLLRHFSHENIIGILDVQKPASFESFNEVYLIQELMDTDLHRVIRTQELSDDHCQYFVYQTLRAIKALHSANVLHRDLKPSNLLLNASCDLKICDFGLARSAASTEDNFGFMTEYVATRWYRAPEIMLTFKEYTKAIDMWSIGCILAEMLGGRPLFPGRDYHSQLTMILDVLGTPTMEDYYSVKSRRAREYIRSLPFKKKLPFSQLFPKANPLAIDLLEKLLTFNPAKRITVEEALVHPYLEQYHDADDEPTAEPIPDEFFDFDRNKDELSVEQLKTLIYNEIMYWKRP
>CR382130|YALI0_D15708g
MLSIRSITRSLPIGSRICQQSAMKASTVRPLALRAYSTRPPVTHFSEEEEMFRDMVSKFADEVIAPKVREMDEAEQMDKTIIQDMFDNGLMGIETPEEFGGAGANFTSAIIVVEELAKVDPSVSVMNDVHNTLVNTCIRSWGSDALRNKYLPQLAAQKVGSFALSEPSSGSDAFAMKSRATKTDDGYILNGSKMWITNAAEAELFIVFANLDPSKGYKGITAFVVEKDMGVQIAKKEQKLGIRASSTCVLNFEDVFIPKENLLGEEGKGYKIAIECLNEGRIGIAAQMLGLAGGAFKKATGYAFNDRKQFGQYIGEFQGMQHQIGQAATEIEAARLLVYNAARLKEAGVPFTKEAAMAKLYASQVAGNVASKAVEWMGGVGFTREETLEKFFRDSKIGAIYEGTSNIQLQTIAKIIQKESA
>CR382131|YALI0_E02794g
MFLTRSEYDRGVSTFSPEGRLFQVEYSLEAIKLGSTAIGVATKDGVVLGVEKRITSSLLEASSIEKIVEIDKHIGCAMSGLTADARTMIDHARVESVQHDLYYDEPINVETVTQAVCDLALRFGEGAEGEERIMSRPFGVALLIAGYDDDHGAQLYHAEPSGTFYRYEAKAIGSGSEGAQAELQNEYHKDMTLEEGEVLVLKILKQVMEEKLDSKNVQLSSVTKSEGFKIYDDDKMVSVVAKLDSEVGDEEQV
>CR382129|YALI0_C17325g
MFRNSYDNDSVTYSPTGRLFQVEYALEAIKQGSAVVGLVSKTHAVVVALKRNAEELGSYQKKIIKVDNHLGVALAGLAPDARVLSNFLRQQAMSSQMVYKRPLAVSRAVYAIADKAQGNTQQYGRRPYGVGLLIIGHDEAGPHLYEFLPSGSALEYRGAAIGARSQAARTYLEKKFDTFPDLSLEELIVEGLNALRDTLAQDKELTLKNTSIAYVGKDTPFTLLDDDKVVDWLAKLDGVSRKSNPRPTGGEEAAEGTTTEGEPAAAGTTAAATDAPADAAPDADTMDTTE
>CR382129|YALI0_C10967g
MSNYRRGVGSYSRMLGGGTNPFAAYTARKAKTKKRVLDKYEIIGYIAAGTYGRVYKARSKDPGDTNQYAIKKFKADKEGEMVHYAGISQSACREVALCAELDNRNITKLVETILEDTCIYMVFEYAEHDLLQIIHYHSHPERKPIPEYTLKSILWQLLNGVSYLHQNWVLHRDLKPANTMVTSDGVLKIGDLGLARLFSNPLQSLYSGDKVVVTIWYRAPELLLGARHYSPAVDLWAVGCIFAELLALRPIFKGEEAKMDNKTNVPFQRNQMQKIIEILGSPQEDDWPSLSKFPEYESLKQMKTFPPNLEAWYQSIGGTNQKGFQLLSRLLEYDPAKRLTANDALLHPYFTEAPKVSQNVFERQEYKYPPRRISCEDSDIKTMTYQGTKRGSQGGDNLHPRKKQK
>CR382130|YALI0_D02101g
MATEHVEHAENAKQSPQPSFSGSESGRIGRYQIIKTLGEGSFGKVKLAYHLATHEKVALKIINRKTLAKSDMQGRVEREISYLRLLRHPHIIKLYDVIKSKDEIIMVIEFAGKELFDYIVQRGKMPEDEARRFFQQIISAVEYCHRHKIVHRDLKPENLLLDENLNVKIADFGLSNIMTDGNFLKTSCGSPNYAAPEVISGKLYAGPEVDVWSCGVILYVMLCGRLPFDDEFIPNLFKKISNGVYTIPPYLSAGAKHLLQQMLVVNPLNRITVQGIMEDPWFKQGIAEYLVPRDLKPDQVEIDDKVVGALSDTMGYDRDQVYEALKAPKSDGTEIRDAYDLMKENRQQLEKDSTVFDKVDESGKPKHQFSRKNPPALTFDSHHMPTIVDHSDLRTPNTTIAVLPSSLPAYHRANMMAHGPATLRKLNPISSRKSKTRWHFGIRSKSYPLDVMGELYRALKNLGAEWAKPSENDLWTIRVRWRYTPEKDESDSTTKPDSGLLKMQIQLYLLEQNSYLVDFKFDGWECETESGEIKTRDVAQVSNSKSANETFTFSAYPFLHLATRLIMELAVSSQKESEK
>CR382130|YALI0_D04334g
MNDAVMAKYTKDKKVGEGTFAVVYVGKQVKTDRKIAIKQIKEGEFKDGVDMSAIREIKFLQEIRHANVIELIDVFTAGPRLSMVLEFLPTDLEGLIKDTKILFRLGDVKAWMLMATRGLHHCHRLQILHRDLKPNNLLISPTGELKIADFGLARQMPNPKDKMTPTVVTRWYRAPELLFGARYYTPAVDVWSLGLIFAELMLRLPYCPGEDDIDQIDKTFRAFGTPTEEEWPGLTSLPAYPKTVNKYPHPSVQELKMRFSAATENGLELFQAMTELNPADRVSCEEALTADYFTEFPRPTKLAELPGRTE
>CR382131|YALI0_E31361g
MSQTPLPCRYKTAKTLGQGTYSVVKEAMHIETGQYYAAKVINKKLMSGREHMVRNEIVVLKRVSQGHKNILTLVDYFETTNNLYLVTDLARGGELFERICSKGAYYESDAVEIVKNTLSGVAYLHSHGIVHRDLKPENLLFRTAAEDSDLLIADFGLSRIIDEERFRTLKTTCGTPGYMAPEIFTKAGHGKPVDMWALGVITYFLLCGYTPFDRDSSAEEMQAILAGDYAFEPEEYWQDVSEEARDFVNKCLCVDSDKRITATEAQEHPFLTRDLSKVAENETNLLPHVKSNISLRRLTGAMSGTSLSEQNKAISRLKESESMDGAYCFSPENNKPGVTPTGSVGVKSQRAELAELGLKPLTKMQ
>CR382129|YALI0_C06039g
MSGSAGFDRHITIFSPEGRLYQVEYAFKACNSANITSLGIRGKDCAVVVSQKKISDKLLDPSTVSYIFRISPSIGAVLTGQIPDARAAVQRARGEAAEFRYKYGYDMPCDMLAKRMANINQVYTQRAYMRPLGVIMTLIAIDDERGPELYKCDPAGYYVGYKATASGPKQQEANNFLEKKLKKKEYAAGDVNEVTETAISALSTALSVDFKKNDIEIGVATKDGFRKLTVEEIDERLVAIAEQD
>CR382131|YALI0_E25135g
MADFIRTQIFGTCFEITSRYVDLNPVGMGAFGLVCSAKDQLTDQNVAIKKIMKPFGTPVLSKRTYRELKLLKHLRHENLICLSDIFISPLEDIYFVTELLGTDLHRLLMTRPLEKQFIQYFLYQILRGLKYVHSAGVVHRDLKPSNILVNENCDLKICDFGLARIQDTQMTGYVSTRYYRAPEIMLTWQKYDVEVDIWSTGCIFAEMLEGKPLFPGKDHVHQFSIITELLGSPPEDVIHTICSENTLRFVRTLPRRERIPLASKFRNADPEAIDLMEKMLVFDPKKRITAAEALAHPYLAPYHDPSDEPVAEERFDWSFNDADLPVDTWKVMMYSEILDFHNVDIDVNGQPPQGQFEQVHAQAQAAVAQNEAARAREQEQQQQEQQ
>CR382130|YALI0_D20966g
MSEIVTESVRDGKTGEQRQLTYTQCKVVGSGSFGVVFQTKLLPSNEDAAIKRVLLDKRFKNRELEIMRQVSHPNIVELKAFFHSNAEKDDVYLNLVLEYVPETVYRALRHFSKARLSMPNIEVKLYTYQLFRSLAYIHSLGICHRDIKPQNLLLDPATGILKLCDFGSAKILVPGEPNVSYICSRYYRAPELIFGAQNYTTKIDVWSGGCVMAELMLGQPLFPGESGIDQLVEIIKVLGTPSREQIRTMNPNYMEHRFPQIKPHPFSRVFKRGPPDAIELITPLLEYSPGQRLSAIEALVHPYFDELRDPETVLPDSRNPNNAVRQLPALFNFTRHELSIAPELNQKLVPAHAREALGVDLDNFVPLTVQEMAANLS
>CR382131|YALI0_E27632g
MTFHSLVNKVSGQPPSYNKKADYKFGKTLGAGTFGIVKYAKQHSTGEEVAVKIIVKKNLKGNDHVVIEELSLLKECHHPHIIAFKDWFESKEKFYIVTQLATGGELFDRICDYGKFTEKDARQSVKDILEAVDYLHSKDIVHRDLKPENLLFVTPDPHASLVLTDFGIAKHLKSPDEVLHSMAGSFGYAAPEVLKGTGHGKPCDIWSLGVITFTILSGYSPFRSETVRDFLEEIEGPNALVFHKKYWQDVSEDAKDFIKSCLALDPALRPTSAELLKHEWITGDTTKSIDLLPNIREGFNARSKFRQAIEAVRLHNRIKSLNMVDSDDEDEEEEAVADTEKPSLLSVASSMRPRAHSRSKSGTGAAAFQEVVLAAKRNKELLEKEKASKQDAAEEK
>CR382131|YALI0_E33803g
MDFDLINVIRGPIELTNLHLQSFMYQLLCGVKYIHSGRVIHRDLKPGNLLVSRDGVVKICDFGLARGMNYDLNDKTQITAYVATRWYRAPELIMSYRNYTEAIDIWAVGCIFGELLGRHPLFQGQNPMDQLKKICKVVGIPSKPVLERMGIKKTWEVLESNMPQYTGIPYSKLFPDADFAALDLIGKLLRFDPTKRVSAVGALRHKYLANFQNSSSEAIMTSPVDFNFESLSFENLKAELEEEVRGFRREVRGIPPGGPIHPHRLYHQDYIHTR
>CR382131|YALI0_E34375g
MSMKQLETSMSSVSLQEKKPTRIKIALHPQSKSEQNETDRASKIPTGRISTTQPQTYYRPTNLTKTPASQVSRRSSYTTDPPSPLTGITGFRNYSLDDFEIGKALGKGKFGKVYLVKDKKTGFVSALKCMEKKELVEGNVEKQFRREVEIQSNLRHTNVLRLFGHFHDKDRVYLILEYVVHGELYKLLRNQKRFTESTASSYIYQMSEALLYLHGKNIIHRDIKPENILLHFNDTIKISDFGWSVHAPSNRRSTLCGTMDYLPPEIVQSRPYDKNVDVWSLGILMYEFLCGAPPFEEPGGAQATYRRIVKLDLRIPPYVSADAADLIKRMLTLDPAKRFKLKDMHKHPWIVRLRPTWKYKVPKTASHERSA
>CR382128|YALI0_B02816g
MIRADRHTYKVFNQEFTIDKRFQVTKELGHGAYGIVCAAKYTGTPDGPGVAIKKVTNIFSKNILCKRALRELKLLNHFRGHKNITCLYDMDIVDTNNFNELYLYEELMECDMHQIIRSGQPLTDAHYQSFVYQILAGVKYIHSADVLHRDLKPGNLLVNADCELKICDFGLARGFSSDDEKNAGFLTEYVATRWYRAPEIMLSFQSYTKAIDIWSVGCILAELLGGKPLFKGKNYVDQLNQILHYLGTPSEETLKRIGSPRAQEYVRGLPFMPKIPFSTLFPTANPEALDLLEKMLAFDPAERVTVEEALEHPYLKIWHDPRDEPVCPTPFDFSFEEVNDMEAMKQMILDEVVDFRAMVRKPVDEQTRIRDEQIEEQRREEEKQEVERQQKEAERQKQHQQEAERQQHQQQQHHPQQQDSPSTLSGFSDSDQSANPHFYEYAGFGVGSQTSDMGQPPVIQRKDSLGIPEEDFKYQDPPPKPQESGRQGDGDLELELEYGLDGWRS
>CR382129|YALI0_C19382g
MGSRRYDSRTTIFSPEGRLYQVEYAQEAISHAGTAIGILAKDGIVLAAERKVTSKLLEQDTSAEKMYTLNESMVCAVAGLNSDAGILVQNARKSAQDYLRTYNEEIPCEQLVKHVCNVKQGYTQHGGLRPFGVSFIYAGYDDIRQFQLYQSNPSGNYSGWKATSMGANKASAQTLLRQDYKDDMTLAEACELAVKILSKTMDNTNLTSEKLEFATVSKDAKDHVVHRIWQPDQIDQLLKDSGLGKEEDDE
>CR382132|YALI0_F07469g
MSSIGTGYDLSNSVFSPDGRNFQVEYASKAVENGSTSIAIKCKDGVVFALEKIVTSKLLVPGANQRIQTVDKHIGVVYSGLVPDGRHMVSRGRSEAYNWRSTYKQAIPVDSFADRLGSYTQAYTLYNSVRPFGIATILGGVDEDGPHLFMIEPSGSFWGYHGAAAGKGRQTAKNELEKLDLPNISARDAVNEAARIIYLAHEDTKDKEFELEISWVSASETGGKHQHISAEHLAEAKKFAEQATSDEDDMEE
>CR382132|YALI0_F25047g
MTSNSIKILSGDINQGLAEKVAARLGLPLAKINIFRDSNRETSITIGESVRDEDVYIICQVGCGEVNDRILEMLIMINACKTASARRITAVLPNFAYARQDRKDKSRAPITAKLMANMLQTAGCNHVITMDLHASQIQGFFDVPVDNLYAEPSVVNYLKSEIMHNVNGQPGDHTNTIIVSPDAGGAKRAAALADRLDLNFALIHKERARANEVSRMVLVGDVKDKVCVLVDDMADTCGTLAKAADTLFEHGAIKVIAIVTHGILSGRAIEIINNSKLDRVVCTNTLDLQTKMDQCPKLGIIDISGVLAESIRRLHNGESVSYLFRNVPL
>CR382131|YALI0_E06519g
MHNPAAVAAASRAYPTDPMVQQIQQQYEAQQNYNYNAQAQNTQNTQNTQTQTPGQTTTDPTTKRLSQTSTSSNKKTKTHIGPWRLGRTLGRGSSGRVRLARHSHTGQLAAVKIVPKAVVADAVNAANGEEHGATGLPYGIEREVIIMKLIEHANVMALYDVWENKGELYLVLEYIEGGELFDYLIKKGRLEEYEAASYFLQIINGVDYCHRFNICHRDLKPENLLLDKNRNIKIADFGMAALETDRMLETSCGSPHYASPEIVAGKTYHGAPSDIWSCGIILFALLTGHLPFDDDNIRRLLLKVQTGKFNMPSELSPYAKDLIWRMLRTDPTTRITMDEIFQHPFVRKYSGGVTPTHIHAPSYEHVARPVASVQDIDIEILKNLQILWHGEDAEIIMQKLLSPDANPEKTFYCLLMKYRHDHAAAVAATAPPTLQQQQSQEMQPAMHKSHSHSSRKQHKRKTSHNSHRLGSRGSLVSVSSAHKRGVSFTHVKKRSQQSIRSMRGSASNSVVASPRKQTASAPVSAGTAPIPFNVNVPYTEAPATAPAAPTTAAATSTATRAPAQPLAPTQAVQSPPRQSQPVHQQPPTSRRAPISSAPSWLTRSPPASKDADFEAFLDSAFNKPVKTKKSYGSLLGSPVDARRHVTDPANTSIASRTAAGATAANTSKRAVTMAYNDEFEFERPMSLFDPREVGGDTGRAQQPSVSRAQTISHTHTHSRERVANAHSDTPNYLPMIFEEGDRFADAIEEEFHLNISDNTLSAPSTNHTTPMLGGDRKSSEWENLFDFTERGDQVVVGEDSLLDISFHRDNANEATPVAPAATHVGRESTELYKDLQFPEIPVVDRDETAVESMPRTQSKMKISGQMQTDNFMKRPSSINLNGHLSQSNLSRQTTSASQRRPLVSRDMNTHAASPREAAKPVRQLQAAAELHERRPVEVLQKQQPQQQQQHHHQQQQQTQHQLQPAPVFREKPVVSAPRRPAPAPPVQSVADTMVLPMHQQQQNNSQFTIPAPVQTQPPQSKSSRTKSFIRRFGFAPKREAPVAPTSKVTMIQSSDYGAAPGVNANAHMNAQKDPAAPAAHAAAHAAHTSGTAPATGDPWNVTQSWFMKMFSRPNVAPRQPPQTLYSTLTSQQLEDEIVALLASWRKYGISNLSVSHSSIKCQISSRNALKIKSAKLHIDIGPLKHTNSFAHFFHDRGSQGSFTQLYDQIKAHLVSQGLLINN
>CR382129|YALI0_C16797g
MSEQYTPEQVAEHNSPESLWIIIDGNVFDLTEFQKEHPGGKKILKRVAGKDATKFFHKYHDAPKIMRKVGHKFKIGTLKDAEANPTRAMIAPNKTTALEPYGDLVPYADPNWYHGYHNPYYKESHAKLRDEVRQWVEEKIEPFVEEWDEEKEVPKEIFQEMGKRGYLAGSLGTPYKELAKYTNVKPASVPIEEYDMFHELIITDEIMRAGSGGLTWNLLGGYCIGLPPVIKFAKEPLKERILPGLLDGSKRICLCITEPDAGSDVANITTTAEKTPDGKFYIVNGIKKWITNGIWADYFTVAVRTGGPGSGMNGISVLLLERGMEGLETRRMNTQGMLSSGSTWVTMEDVKVPVENLLGKENKGFKVIMTNFNHERVGIIIQANRASRVCYEEACKYAHKRKTFGKPLIEHPVIRAKLANMAIRIESTHAWLENLVFQCQMFPEEEAMLRLGGAIAGCKAQATQTLELCAREASQIFGGLSYTRGGLGGKVERLYREVRAYAIPGGSEEIMLDLAMRQALKVHKAVGAKL
>CR382132|YALI0_F02805g
MQRVIARSSRLRPQQIRGFAHKELKFGVEGRAALLKGVDTLAKAVSVTLGPKGRNVLIEQSFGSPKITKDGVTVARSITLEDKFENMGARLLQEVASKTNETAGDGTTSATVLGRSIFTESVKNVAAGCNPMDLRRGSQAAVDAVVEFLQKNKREITTSEEIAQVATISANGDTHIGQLIANAMEKVGKEGVITVKEGKTIEDELEITEGMRFDRGYISPYFVTDVKSGKVEFENPLILISEKKISSIQDILPSLELSNKQRRPLLILAEDVDGEALAACILNKLRGQVQVAAVKAPGFGDNRKSILGDISILTGGTVFTEDLDVKPENATADMLGSCGAITITKEDTIILNGEGSKDSIAQRCEQIRAFMADSTTSEYEKEKLQERLAKLSGGVAVIKVGGSSEVEVGEKKDRFVDALNATRAAVEEGILPGGGTALLKASRNLDSVPTANFDQKLGVNIIRTAITKPARTIVENAGGEGSVVVGKLTDEFGEDFNMGYNAAKGEYTDMIAAGIIDPFKVVRTGLVDASGVASLLATTECAIVDAPEPKGPAAAPAGGMPGMGGMGGMGGMGF
>CR382128|YALI0_B00836g
MRSATIFSGSSHPKLVERICANLAIEPSNVDLAKFKNGETSVTIRDSVREKDVYVVQSGCGHVNDNFIELLIMISACKTASAKKVTAVMPLFPYSRQPDVPYTKAIVPPGGKTGGKDSDSTTDLANASGKPRQSGFFKDYNTGYKQWVAQSGTLIASLLTCAGADHIITMDLHDPQFQGFFDIPVDNLYGKPLLQHYISTQIPNYQDAVIVSPDAGGAKRATAIADGLCMDFALIHKERRPTKISGDHIAGKHNATTMLVGDVSGRVAILIDDLLDTSNTITRAAKLLKDQGAVKVYALITHGVFSGDAVEKIKKSEIDKIVTTNSTPQDQHAVELGEKLDVIDISRVFAEAIRRIHNGESVSMLFDHVS
>CR382129|YALI0_C08305g
MASLPNRSTVSKGKYSLTDFSIQRTLGTGSFGRVHLVRSVHNNRYYAIKVLKKAQIVKMKQVEHTNDERRMLKLVEHPFLIRMWGTFQDSKNLFMVMDYVEGGELFSLLRKSQRFPNPVAKFYAAEVTLALEYLHSHNIIYRDLKPENILLDKNGHIKITDFGFAKEVRDVTWTLCGTPDYIAPEVVTTKAYNKSVDWWSLGILIYEMLTGYTPFYDHTPMKTYENILMGHVRYPSYLHPDVTDLLTKLITKDLTRRYGNLQGGPQDVKNHPWFSEVIWEKLLSKDIETPYEPPIQSGVGDTSLFDSYPEEELDYGIVCPDPYGKLFGDF
>CR382130|YALI0_D16863g
MDVDSDIAAESVARVYADVNNLMPPSYWDYDKLALKWGQQDNYEIIKKIGRGKYSEVFEGINIVSKELVVIKALKPVKRKKIKREVKILQNLAGGPNIISLLETVRDPQSKMPAFIFEHVQNLDFRALYPKFTDYDIRYYMYELLKAIDYSHSKGIMHRDVKPHNVMIDHEKRKLRLIDWGLAEFYHAGTEYNVRVASRYFKGPELLVDFQLYDYSLDLWSYGAMFASMIFKKEPFFHGTSNTDQLVKIARVLGTEKLWDYLEKYNIELGAEYDDIGTYPARPWSKFVNVDNEAYISQEAIHLLDNLLRYDHQERLTAKEAMAHDYFKPVRVREEGEQE
>CR382128|YALI0_B18700g
MSMEPRSKNPYSVARVFADVNAKMPQQYWDYDNLTITWGNIDNYEIYRKIGRGKYSEAFQGVCVVNKQQCVIKVLKPVKKKKIKREIKILQNVAAGPNIVSLLDVVRDPVNKTPSLIFEYVENVDFRQVFPKFKDYDIRYYIYQVLVALEYSHSKGIMHRDVKPHNIMYDPRRGKVRLIDWGLAEFYHSGTYYNVRVASRCYKGPELLYDLQQYDYSLDLWSLGCTLAGIIFRKDPFFHGSSNQNQLVEIAKVLGTSDMYKCLTKYGLKLPDIYNDILGTYPRQPWEKFVTSATQAIANPTAIDFLDKILRYDHQERLTAREAMDHEYFDPVRDDLRSINAQ
>CR382131|YALI0_E32351g
MSSNSIKLLAGNSHPALFKLVSERLGVPLSNIGVFQFSNLETSVTIGESVRDEDVFVLQTGCGEVNDFLMELLIIIHACKTASARRITAVIPNFPYARQDKKDKSRAPITAKLMANMLQTAGCDHVITMDLHASQIQGFFNVPVDNLYSEPSTLRYIREHVDVSSAVIVSPDAGGAKRAAALADRLDLNFALIHKERQRANEVSRMVLVGDVKGMTCVLVDDMADTCGTLAKAAQTLKENGARDVIAIVTHGILSGPAVQRINDSELLKVVCTNTVPHDHLKAECPKLDTIDVSPTLAEAIRRLHNGESVSYLFRNAPM
>CR382132|YALI0_F06820g
MMKTWALRARAVRATWSGLSRTFGTSAPCDEALKIAYFGSDKFSIKSLQAVLQLQKEDPSAIESVTVVTKPPKRAGRGLKELKDVPITDFAVENGLTVLRADNKTEINALPNDFSLVVAVSYGGLIPQQFLANTKYGGLNVHPSFLPQYHGPAPIHHALLNGDKTTGVTVQTLHPTKFDRGRVVAISEKVPITRDSTFESLRDTLADTGAELLYSTIKDRNFTDSSYEVKSGCPDVYAGHVTSKMRAIDWSVDTADKLERYCNTLGSLYTHKLFEERKQVKAEFQEKLLRVLLSELKKVDGIEAFGAPGTHKLVDRTVLINTVDGVVSCPTLQVEFQAVEDADKFEKRCVGSKKKRAKSEEFQNGE
>CR382128|YALI0_B13552g
MRRSKVFIGNSHTELGGLICNRLGVEPAPCTLKKFSNGETSVEIGVSVRDEDVYIVQSGSPSVNDHLMELLILISGCRTGSAHKITAVIPSYPYSKQSKMKKHRGAITARMIANLLTMAGADHVITMDLHANQMQGFFTVPVDNLHAGPTLAQWIRHNVPDYKDAVVVSKNPGGTKRVTALADALKINFAMIQTDRRRNHKPYSSMLNLAQAPIFSVASPRKKGARGAPPTVLPAPGSPLNGTARRASMKLQDGPNTTHGTVPSRRKSSNTRKPSQLGGRRPSLNPGEEGEDDVFDDEEDEGVHIVTAHGVQTARVVQGHVVGDDYLEEESESEAQSEAETRPRLQHTDSSVDLKHALGGSVDAEGSDDDDDEFQREKLITLVGDVRGRTAIIVDDMIDRHGSFVAAAEHCRLNCGAKRVVVIATHGIFNDDCLEQLQACPCIDSVVVTNTYPIPVERRIAATKLVVIDVSAIFAECMRRNHHGESISALFEQMTM
>CR382132|YALI0_F08165g
MVSATPAQKVNGKEPMNNYTLGDCLGKGAYASVYRALNWNTGEAVAVKRIKLSDVPKKGDVDTIMMEIDLLKNLNHPNIVKYHGFVKTQDTLNIILEYCENGSLHSICRKFGKFPENLVAVYMYQVLKGLAYLHEQGVIHRDIKGANILTTKDGNSKLADFGVATTTILATGSVENGVAGTPNWMAPEIIELNGATTASDIWSVGCTVIELLTGKPPYHNLGQMPAMFAIVNDDHPAFPEGASPAALDFLGQCFQKDPNLRVTAKKLLRHPWLAEARTDSERKHVSGPPKRYDEVVKSVEQFNQAVEETPRTPHRTQDDIYASIRKFSRQKQNEITSSGHIESWDDEFVGELNPRSPHIIITKREITPPGSSTSSKPIPSITSALNKASRGSVSNKLPSISKATRLDPKTPVHSRIPIENSPFRDVEDDDAFADGFNVADISTDDLKKRFNSRQKPTAAEDKSTDYATIKLKQFCEEGEDEDDYTSMLGDMVDLTVGATPKSQNAYPASFSSSDKSHHSDDEDPFAALENETRFSPEDIEQNIARDKLATAMRTAEQHVGRLNRVQLTTSEVQDIVPSLIDLLQQHPETKKTVVKCHIVLPLLELLERFQTNEAVVCGVLCILVLLIDDDEAVLESLCFSGGIPIVTMFSTTRYQSETRIQSVAIVDRLCRGSKLALQMFVSCGGLNMLSQLIEEDFGLHREFVFVGIYGVAKVFEVQGSGMRNDFCRILSRSFILDSLVAILRQLVDDYEPDEYPTDTSGYSDTDYINKIMSILTIFSQTEPHVKETIASRAVFKGLFKCYKRLPTHHRVTMLKFIKSVSAVHTALETMQNSNVIEYLVDCLKDCTNMANQHSRDLSIQIYHTLFNLCRLSPHRQDEAAECGAAPYLQAAALSSLPVKDFALPLLCDMAHSSKATRKILWRHDVLTTYLRLLPDPYYQVNAMDSIIVWFDDETARVEERLIRNTSLDLITHSFSNNSRSTAFEQYMDLFHKLLRLSQRVAVALTGPILIGFLSSKLESSKPRIRLTVLKIIRTLVEANGDDYSFLEKHDLAKQIAYLAANEKSVLARGLAKEMAEGKKTKSRDTITDMPAPPVKRYDPIPTPSKRVASDYRPAVKHQVGNSSSFL
>CR382129|YALI0_C21758g
MSRQKKSREIRFGDYILGSTLGEGEFGKVKIGWRKDGKQPEQVAIKLIKRETVPPNSNREAKVHREINALKILTHPNIVRLEEVIQNDRYIGIVLEYASGGELFDHILTHKYLKEASACRLFAQLVSGVHYLHSKGIVHRDLKLENLLLDKHKNIIITDFGFANTFSRGSDGHVFDLMATSCGSPCYAAPELVVSDQKYTGRKVDVWSCGVILYAMLSGYLPYDDDPANPDSDNITQLYKYITTTALTFPEYVPPLPRDLLRRILVPDPRKRISLNDVRYHSWLAPHSRFLAITPKEWEDAVGKVAVPVKTHMPRSHSVQLSSGAPVFDSRLTKPSGVNIPNFSYNNRHSVGGTYSKPIQRQGESTIGATVSSNTPAGPRPISAGPCAATAAAASASKSHAAANPPTHASTPSVASLNIPEDTNNNSTSNSRQAPRSATYTGISQLTSPPGASPTSPKFDFDLPKPSIGTITEQPTPPSSPKVKEKGKEADDLGPRDLPAVPDTAPEATPPASAADTIPSAPATAPSAPVLEHQSFGASFGTSFSSSFAASDPSSPLVSSTRLPPGRKPRPTSYQPTPTQSSMQPPDSFPYMHMVNKNASVPGSANSVTPTSSQQSAQPVPLSLVTPSTAGSTFFRRPSSDDSQISFDERRKSGSFLVPQSSLPKVKYSDSMVQGELSSPQFRNSPSQVALSNWSNRNSVASMESGDEGVIGEVESVAEKKETDKEVVDTVAQSDTTLMPPPALPTSAQVPGKSTTPRAVSAESKTTSTSRTSMEKPLPVVPAASAAPAAVIPTAPSGAINPGAPNFSRPRPVSMQAPKAQTRSHRRGVASISYGADKLFGKIIGDNLDNDKDPRESKESVKDAKGGSSSAASGAGAPTAESTSKKRFSFFSNYSKESVESHEAHSTPSTSSRKILEPPALDRSHSMNQRQNRQVSASQVSTAESTHSSTARKVMDFFRRRSRVSAS
>CR382128|YALI0_B08558g
MHKLNARLGNLRLEEVIGTGAYGTVYRATDIYSSKRYAVKVVGKRSQLNDCRGQVINAHKLSLQQVSLAALNHNASHIYREIALHNHVQVHPYILSLYAVYEASDCLYIVLEHCEDDLFTAIVDRGMFQTYAPSAKIILLQLLEAVLYTHNKGVFHCDLKPENILVAEGGTCIRLADFGLASRSGQQVSQCGSSFYMSPERQTKRHSSLSVQQINAGNAAADIWSLGVIAINLFCGRNPWKRAHVSDEAYRQYLKDPSFLQQILPVSDEFAGILNRIFTADVKSRISLTQLREQIKNCDMFVLGQDTEERPATSAIPTYTKAPIPPTSPVSLLPAPSLKSNLSPLSHTSSVSPLSHTSSIFSTPYTPDVSPTAVSDRGVKRRRSEENEPFHFSLNHTSDVDRFDFGMSDPRARLFA
>CR382132|YALI0_F08305g
MSSSNSVPSLLHDVRIANKFQIRRKIGSGSFGDIYLGVNIISGEEVAIKLENIFSKHPQLEYEARVYKTLAGGTGIPFIRWFGSQNEYNALVMDLLGPSLEDLFNFCERRFSYKTVVLLADQLITRLEYLHAKSFIHRDVKPDNFLMGIGRRGNQVNIIDFGLAKRFRDPRTHLHIPYRENKNLTGTARYASINTHLGVEQSRRDDLESLAYVLIYFMRGQLPWQGLKAVTKKQKYDRIMEKKMTTSTDTLTKGLPNEFAIFLSYSRSLRFEDRPDYIYLRRLMKDFFIRSNYRYDYVFDWTVFRYRKVINSMGGREGAQQSQLTAGQGQDEDPNKQQQQQRDSASPAAAGASQGASNSQVSLQPQQAPRAGGEALAAGAQGQGVPPQQGMRAKTPSQRPDLKTRIGDWDIPPPLRLFDIENQQLDYYDDKKADTDQSDWRTRLRREQQRIQGSPTSQGNSGAAGSGTAPGGPQQGVPQQQQQQPQQPLGQFGQPGASAPPGQGHDDYGATPWI
>CR382128|YALI0_B13156g
MRLSKLAVSSVLAAVACAQDADAAADAAPSSQVEHPEFTPYTGAVTGFFEQFLDGHKWQKSSAMKDDEFSYVGEWAVEEPYVFPGFKGDKGLVVKSPAAHHAITTAFDTPINNKGKTLVVQYEVKLQKGLECGGAYVKLLSAEVNADDKGVEEFSSETPYQIMFGPDKCGSTNKVHFIVKRPLPDGTYEEKHLVSPAHARLNKLTNLYTLVIRPKNEFEIRINGNVVKTGNLLEEGLFKPSFNPPAEIDDPEDTKPADWVEEPYMPDPEQAEKPADWDEKAPFYIADPEAVMPADWQEDTPDYIVDPEAFKPEDWDDEEDGEWVAPEIPNPVCEEIGCGPWVAPKIQNPDYKGVWSQPMIENPDYKGTWAPKKIPNPNFKADEHASDLEPIGGLGFELWTMQEDILFDNIYVGHSVDEAEAIGNATFVPKLALEAEEEKLSGPQKETAPWDTDEGVLSSVDMFLADPVSFVLERVLGFFEVFSQDPVSAIREDPVVAAASFGLLLITSATAFGLLNVIIFLLFGKKKQSAAPAKKTKKTGDGPSKLTKADVVEAEAEAEQAAETVVASGVDDGSAELKKRKA
>CR382132|YALI0_F18106g
MSEKPELVSETESEDDHRYEDTEDVLLGSEDAPTSAAAEEVAGNTSTISIGTAKADDDELPATPKPTSPTSLKVTPGSFPGAAGADEDSTTTPSATSPSANVLNSDGESLTPGTFPDATYDQTPSPVSSAPPPPLPHRPATHGDGGAASARGETPPTLPPRQGAPSLPPRKRSAFSWFLGNKSQTSLKSEDNITALANSHRANAQPAKVDEKIVAEGYGLMYSRMQQNQDSLSEKEERERQAVLQAGELLQEDFRQLRQKESLENPFIDWDFWSRVIEDYATVAKEHPKQLKEAISAGFPTELRSIIWQIITSSKNAALQDFYTEILKESTPHEKAIRRDLSRTSFVMETSPDSLYNVIKAYSLFDPEVGYTQGMAFVTTPLLLTLNEVDAFCLLVRLLKDYELRTMFLQEMPGLHLKLYQFDRLLEDQVPSVHIHLTRQGVKSSMYASQWFLTLFAYKFPLSMVLRIFDIIMTEGIEAILKFGVALIRKNADTILALKFDHLLPFLKESIFDVYREGAGDVFRVNEFVRDAMDVKIHPLLLHKYQEEYLEINRLERERLEEVEALRLANGQLTLQVRRIESTLVALEKEHIEVANEMVQGKVKLASLQDENETLNMQVSEMRRITGDEDLEALMDLRQDNERLVAENEQLQSQMTEMKQELDEIRGKHGELDAQHTNLKSKWGDMRKLLDAMPQE
>CR382132|YALI0_F03113g
MPPTKTQTHPDIQPVTEDRRSLTVKSLDDRYVLLKNIGKGSFGHVSLARVRSKAAMENEDMRAGSMVAIKTMKKKLAAIDDYNLLREVEFIREVRPHRFLVNVHDMFVDSVNHHFHMSMEVMEMNLYNLMKAQEKVPFQPHAVRSMLWQIICGIDHIHRHNFFHRDIKPENILVSRYLPYHNENSSSPHSGFRIKIADFGLSRHIEDRDPYTAYVSTRWYRAPEILLRCEYYSAPVDIWAFGAMAAEVANLKPLFPGTNELDQFSLQVALLGTPGQNSLGGRWSRHPELCSKLNINIDAQTGQSSNSIMCNPEHASLTDVVLMCLTWDPDARCSARDIMYHRYFAQESSIEVPRTLKRSPLRITKQAAMNPHGDPPILMDPSLRHNNSNANNSAIVPTLASSLKQNQGLQMNKSHLSGVNGSTKRNSLSGAAAAAAMSMSLSLASKNSSVNSGGAGFLAGAAPAKKKFGHWANIFKRDSDVASSELERVGPNKENVPSIVPTQTPNRGAGGVGIVPKIPLPQLPPLETIAASIESLSIEARSTNTTLTERMTSGPPTGGTSDSEWSTTNASISESVGHDSGAGSSGAVDKGSTGTTNFEVEALMESTEARVTVKTLPQTPDSASSYDQMPPPPLPLPKVRVTAKPLNAIKPESPTQVQVSLSPQPCIKPPSPASSHYEPPACLDEHSDSQLTAYERSVRDSVLLMSFTLPPSSQESCTSLEGASESPSVNDSPLVDQFGGSSSDIRIETTSFLTPDLDKGNVWVRSEELECPVYPGLQTNSFRDRKIGAGAISSNNIEVE
>CR382131|YALI0_E24563g
MADKARINNAKAQLSESYNALLDHFHATELKVIGNYNVVRLIGQGSFGKVYLATHKFTNTKVVLKSSAKSAPNLVREIHHHRQFKHPHITRLHEIIVTETVVWMVLEYCPGDELYTYLVENGRLSVDETRKIFAQLCGAVTYVHNTKNCVHRDLKLENILLDRHHNVKLCDFGFTHGYESRVMLETICGTSAYMAPEMLLGKKYSGEAVDVWSLGVILYALVCGEMPFDEEDEEDTKNRIMNAEPDYAKHQLPADMLALLKGMLCKNPHQRPKLAEVLNNGFLGLEGMRQAEMLAAKEPKLFSTKMEKHVLKRMKALNISIENLYESVSKMKCDSLAGFWAASLEKAYKKERRKQSRRRSRSAFSYSFDIARKRPSEENIGDSMQMTAPHSPSSPLSKVRHFDGLGIRNRLSGDFRRPSSEQVSTPRQSLDFRPPHRSTTTGEAMTSPPAPDSPRSPRDTATNTPDTSVTLERPHTVGESPRLQASPFDNRSVTSDGSSLKKKGNFGKSLKNVMLKMVFIGKKKPTTEGNTQSEPSQSSGTGRSLPSSLHSYSIKNKSNTSLEEGIAPTETVPDVPPLPQSAPGLTSLNSQDNIEPMTSFRRTTRRERPISQISSFSGISQISGISAISSAPSVSSSLERSGSGSRRIVMRRPYFGRRSTSSSFSSIQSHRKTHSKASSTSSTDEYLGDDTTDPGSPGPSETPTTSYGRHSTSNKKAHSKQHDYNETAQFNTYKPPSRRRKSATKVSSPNMALFPSRSRPTNSKRPDRKGSVIEEEVEDEYVEESFDGDDGDGLDFDTRGRSF
>CR382128|YALI0_B17556g
MTTTVQTTTNTLIMDRCCTSAATVSVPSIVVDKGHRRVSSLEVANGASAATITKTSENTDKQTQKPPSPTSGNSLAPPTKRMARPPLKRVHSSPSDVVRSPSRHHMRLISTTPKLIKETLDASYHEDETGKTLNNYLIQEEIGAGAFGTVYRVVDTTTQEKFAMKSYSKARLRKMNQTEWMQLRRKLMRTKDPVEQNKIKEALESFTSNPLNLIRREIAILKKLDHPNIVNLVEVLDDPHGDSLYMVMDWCHGVLMHSEETDGSKNPKYTEEQCRLYFRDMILGIEFLHSQGVIHRDIKADNMLLSEDDILKIADFGVSEMFESENDTVLRKAGSPSYMAPELALITSPHCLERASQVGVTLGSAVSGRAADIWSMGVTLYFMLYGKLPFASESISDLCEQIIFNEAPLPEGTSEELVDLFQGLLAKNPAERMTMAELREHEWVNTFGDDPLVEKEENIGDGIPAVTKQDLAEAFERIAADSANEGVDHSSAFSKLKRIYGWRGTGEDDDVLSSFSTSTADTPSEPNVTVPQSMASSLESSLKKTRNLPSSMKTTTDEKFALHKLNMALDEIVQEQRKRDVKKIEGPPPQLKIKDQEEPKIASMSSHITAEPESDTSEKLERRPSRTRVRKILGLEAMTAVRSRSLDTDDRIC
>CR382130|YALI0_D25388g
MSSIKSYTIGNELGRGSFATVYKGEHVASGSPVAIKSVLRAKLNRKLLENLGSEISILKQMKHPHVVELLDFQETPTHFHLVMEYCSLGDLSFFLKKKKELSETLPLVASLLRRYPSNTRGLHEELVRHFVHQLSAALEFLRQKNLVHRDIKPQNLLLCPPSLSEMDAQNANLYGRWELPILKIADFGFARILPASALAETLCGSPLYMAPEILRYEKYNAKADLWSVGAVTYEMVVGKPPFKANNYVELLKTIEQSNDVIGFGREPPSEDMQDFVRCLLKKNPADRIGFKEYFEHPIIANKQVIGSGEELDRSQLDPRMYISEYIQEADLPKLDLDREMDSFSQKRSTQKSSPKNSTNKTLSSTVKNPLLELTSPSPGSSLLLTRKNESLFLESEYVVVEKRQVEVNTLADELAREPDERRPSSERRFSLTYGAPTGAMARALSMASARLLGEKKNGAGHGSGNGSRNGSGNGSGNGARLSAGAALSGTSSGTSTTGKSPPVPATTTPSLSEREIVETLEEIAAKARSIALLADVKYSQIQDDVDNPDMNLPDSVSSSIAEEAMLLYVKTLSLLSLAMDQAGAWWSNNHKDNKMVSSHFNEIIQWTRSAFNESLERAETVKKKVSSGTTHTTAEKLIFDRALEMSRDAAVQEISGDFTGCESAYTTSIWMLEALLEDDEDGLGEEDRRIVERFISSITKRLVILRGQQE
>CR382128|YALI0_B11946g
MEHIDWTSLFEIEAKLVTSAHPDSSQLLLARLEKQQNSRQSSPRASLSAPDDICTIPLDQLEHQVNTYESAIPGISSSPVSQKDLSFWSAAMVSFNDCATRIPHYSCDMVRGGVPPALRGDIWKSMAYTSGGDCGSSEDIASLKYLYDSLANEWTPYVKIIGRDLHRTFPEIDLFREQEGKGQIMMGKVLRAYSAYDMQVGYCQGLTFLVGPLLLHMDDCDAFCVLVKLLENYDLRSMFAADMAGLHLKMFQFESLLEQQLPEIHAHLKSLNINTIYASQWFMSLFAVTCPLPMLVRIYDLMFLEGVTETLMRTAMAILKRNKYNILNMTEEEDVLQHLLGRRLWDVYGGDGDLLASDITSAHLGSPDVLTQLEHEYETMLEERRRVKDLAKEMKDVTPLPKSRSPKRFFSQGWSLSSLRVPGDRSASVSTNSDRSTRSVSGSGASMVSVDTEIMSQVDYASSVSSFDMSPTAGKTEAAVAALELELQQLRKELEQEKQERKKDREVVGAYIKGVAAEDGSLDMLKSQFGEASSSALSYEDLMMQLAESKTNEALAKQQIEDLRDELSQMGLSKDTLMVPKTTAKHSKKESGTWLKW
>CR382128|YALI0_B22792g
MHHQDTYTTPMTTRQPFGLSSMPVAFEKVYKDKEGIDDEFHTPPLEAFEFERSVDSIGVAMGLETVQPGPSGLGKGLQNGKAGASTDTQLDMSAHQMPPPQSIPNDTSGHHIQRRPVDIGDTPPLSRDSIYSNDEIGIIDLYSKSPESGMTSQGSSSVPVSRQTNNPTETTPALETLQAIPVANLHPEPNPRTPDLQKTPYNHDAPGSAISVASSYKESRREAGRVRSTIDMRSKPSSRTNTMEDGPRDRYGFLKANSYIRMNDYDKWWGKYQPYLQRRKKKWVSLMKQSGLDIGAAEDKGKDSNEARVPSTGPTRFPPKSEKLKRYVRKGIPAEWRGQAWFWFARGYEYLNANVGVYDKLCEKSATMDTVDAELIERDLYRTFPDNVYFRKAEGEVDETPMIMALRRVLRAFALHHPKVGYCQSLNFLAGLLLLFMDEERAFWMLHIITQKYLPGVHDTNLEGVNVDQGVLMLLVQKSLPAVWRHIGVGLEGAPSEGMDLVRNLPPITLCTASWFMSVYIGTLPIETTLRIWDCLFYEGSKTLFRIALTLMKQSEPEFVGLNDPMEIFQVVQTSPKSMLDASHLMESCFKRYNDFGHISQDEIAQLRKIVRQKRGNGGTGGIQSRDDVLEELILSRQRPTSRTFVLRKLHIGSNKWSME
>CR382128|YALI0_B05566g
MPAPSIAKSYSRSMGLNRSDDEQSPPQTYANMPGAFAPPPRGHQSRPSQSSIDLQPTSSYTREGYHDEPSSPKKHHGMRHSLSKRFSGSSKALSSLTGLGRRNSKRRGDSSTGSSAPTSPAMEDYAHSPSHSHAHANTSMQSVTSQQTHLGNVSQQSFATAPGNSTASLSHSGQTSRNVSSGSTVPGAVPQGSYGVPEKPYTPAADRSQTAPDSAGNSSFYNRTLDPGRTLDPGRAGGPVSHAIPAAPAVSSAPAHAAAGAAPSHTPANFPQVATQFGWEQQQPHTSMVENTEHEHVNDQTSQHLANMHLTSDGASSDYEEEQQQQHAGLGLGLHHDPRRMSTAFQNRAEEPNPDEPDQELDDDYEYEDSREILDDTRDYSAQEQYAQGYAQQLEREHQRQQYERQQLERQKFEQEQEQLQHQRQLEQQRKMEQEQEQLQRQQYEQQRQAQLAAHAQAQAQAQQQAQAQAQAQAQAHAQDQAQAQAQAEQHAQPASPLQLQPPTQTQPPVKIHVAPGTHVQQHSQPQLARGYEPQYTNNDSVTAHSSAHTAHNVKPRPQVTIPAASPVSLSGSPVSPRPPIPQTQPVQQQPPAPTHAAPNVPKASSPVATKASSELPKTTEEWKEKGAATAVKTEVTPSGESTTKIIRKGVNDFSFGRPLGEGSYSTVQAAIDRHTLREYAIKVLDKRHIIKEKKVKYVNIEKNTLNRLGDHPGIVRLYYTFQDESSLYFVLDYAANGELLSLIKRTTSLNEECTKYYGAQLLDAIDYMHNKGVVHRDLKPENILLDDKMRIKVTDFGTAKLMEPLKNPDGTVSDKYPEDVKAHSFVGTAEYVSPELLTDKATGKSSDFWAFGCILYQMLAGRPPFKAGNEYQTFQKIVKCQMSYPPGFPFVARDLIKRLLVVNPRQRLKMDQIKSHPFFEGVDWNDRKAIWKGARPKLQPYRPSAKSSNPMARQAAMPPHVPSTQVQPMAPRQIPNYKAMQQQYRARQEAQAKQSAHAAAAALAMKPSAPFAKKDNDLSPTNSGGASKKNGSNTSLHLQTKTSGPRRAGQTGPSSSTERLQSPDKSSPSPTAATPAAAAAASNGATGSAGGGMASRQFRSAAPVTSTMPGGFPNPALAAATMASPPPAEPVTAPAPASAPAVPTLTSSQTAPQAAPQTAPQTQHVQSMVLPEDQALPGHKEVQQQQHVSNTPAPSAVPGIPSVAVPGPSASVPTTSAADTTAASVQPGDTTQTMMDDEEDDEEAEVLHATELSGNPPRTNLDNPPLLPAASQLDAEFAGLMMAHDERILKLGHIYCTATSRKEEDEEKEHHTRLSKFFTGPKKKRRIFLVTTLCRALVVSMDDKRIRVEIDLMSPYVGIRDYPDRKNGGGVFALEVQQRVYYIEDSNGSAEWIRAISKAAEYGEFREIVAAQHNASIANAAAASAITHTSTTTGPGHAAAAAAAARSNPATPNINNGTAAFGSPTNAAQPGSPYFDYVGHSNAMYSSPQQQQLPTAYGSNTYKFQEAPAVPKAPVTSTTSKFLARNEERKQLRRLGNRQPS
>CR382130|YALI0_D22935g
MHGQPHQHLHTSPTAPFNMTIPYQPSTYYGCSNVTESYKPLGKIGEGTFGEVFRAEQITTKRHVALKKILLHSEKEGFPVTALREIRILKLLRHENVIPLVDLAVERGDQSKKERGCVYMVTPYMDHDLAGLLGNQSVQLSPAHIKCYMLQLLEGIGYLHAKKFLHRDIKAANILVNDQGILKLADFGLARGYDGPAPNSQTAGVNTENLTAMVVTRWYRPPELILGDRKYTTAIDMWGIGCVFGEFFTRKPIFPGASDVDQGSKIFQAVGVPTEDTMPGWSVLPGAQNSNIWGTDATNKLDKLFGRLSKDGLDFLKGLLLLDPTKRLTAIGGKNHAYFKTEPLPCQPHELPKWQSSHELDNHKRREQEKNESKVQPPPREKQPPVREPRDRDRSRDSRPPRERDSRDRRPPRGRYDSFERPERRPEGPRDGPRDRDRDEYPRELPPRDLPPRDLPPRDRDYPPRERDWDRRPPPRDRDYPPRERDYPPRDSRDRDYHPRDRDYPPRDSRDYPRDSRDSRDSRPISPSRERFHKRPQFDMYSDTDYDRERDEDDRRRRPLPRDSSRDMTRDVYVPSRGREPRELPKGPPPAPGDKVEDKGESHNKDDKPCDTENPRDSDKSRDLGPPPGPPLPADGPPPPPSSNPPRPSETYGGSRPPWRRDSRDRRESRDRDGRDRDGRDRRLSSSRYARDEFDEYGRKRPRIER
>CR382130|YALI0_D07502g
MSNHSSSASFSTVLQTINMSPPLRKHRSRFPLFDSVQRVSYSYSSKNSTANPSSANVTGYCDNVLDTDTQDELSKCHNPDEVVALDVVLGKGSFGKVYKGRIRKTNQVCAVKQVNLDEEDDIDEIALEVNFLASLRCPFITEYYGSVVDNRDYTLWILMEYCGGGSCADLIKSQPFREDHIAVVMRDTLRGLEYLHKQRKVHRDIKAANILLTTEGDVKLADFGVSGEMGLSIKKMRSFVGTPYWMAPEVISKAGYDYKADIWSLGITALELADGSPPLSGLSPMKALSVIPDRECPSLPHGNQFTELFREFIDACMCKDPDSRSSATQLLTLKFVRTTKRPSILVPLIQQHHKFVRKLKPAQKRVLNAPPYKGEQTAWDFSSDAPTTPSPLISAASASTFTTAYTDAAEGDEGEEGWKEAEKEQLSEYPQPFNGVSRTPGISHIEIRPDSSLSTALSIHHPEKRARYETPPPSSPVSTVLQTIPVQAESSLRSFQQHAFPPYTPNQSPQRSPSLYPDQKRAQLLSHLMSIEQEYPGISEELLVQVCHSSPRGPYSALSPPISSKSGSSSPGRAGVNAGNRPFGAFHQSGIICPLPRSPLTAATSAASSHMAPQASPLKRTHSVFHKFGSNSPKMATTDTNKEGYYLAPVTPPPGPRCQPSRVDVTQWSER
>CR382130|YALI0_D08822g
MSSTTPGSGSPSRTSTPVLTHTSSHTSVKETSYVNLDYDPVSGRTTLNTYEVIKELGRGQHGKVKLGRDLTTGEYVAIKVVDRLGKPKLGKYAQLRKDPSDRNVHEEAVKREIAILKKCEHPHIVRLLEVMDDVKSRKIFMVLEYCEGGELVWQNDDGTPSMTMDEARQVFRDVLLGLEYLHFQGIIHRDIKPANLLLCHKQVKISDFGVSFTSAGDTTDEIELAKTAGTPAFFAPELCQNNPGKGNCVTNKIDIWALGVTLYCLLFGKVPFSADSEYELFEVICRDQVTFPDTDDDASGSTKTDSAPGSAISTTAPQSLSVQTSSFSPTSESSQFSQSSESERSITSPTSQASSFSTASLLTSSRHGSRANLSGATSRATSRDATTAHSNATATREPRDLSQARMSSRSSLSRYFHRERHDSSSSQLSSPQQHHLSKPELPPIQASANTDMQLAHDLILKLLEKDPNKRITIQEIKDHPWTQMNMCNEEAREFNEASNDEQRIEITNEDLQTAVSGIGSKIRKGLTKLGTSALAFAGIKRRGSGASTTASTTRGSTPVGSPASFQPGTSAATSASTSCIPDSLPEPLPSSVMSNQSAPPMSASTTNVPDHNPPPQMVINPPVVGFSADDDDDDLETPTIKGMPKFGDTVITEGLLKSSLASEIFDLQNGPWAQSSDIASPRFPPILSSRQLRQEPQAYTSLDPGRASSDRASPSYEKKSFDAPQRPSYDRQNSGGSRLDPGSRSFLPLTSAERPPHIIERPSVSRGLSIDSNDSSISSSSSTGELELVVGRKGPGEFSSSITSGGGDTSDMRRPRLVSDSQIDRTFERSHNEAVMPNIEDIEMEDPFGGEPDNMSTIHSAHPSISSEARSLAAGSTTSAGSDGGGRKRSSTITNGILQRQRPTFDL
>CR382132|YALI0_F27093g
MQYDDVLGREAENELSSTQPDRPAVLASRNSHSRQEKRDEDIRAGLVGSMKIIAGGKDYMDEQETDEVFLNLAKDYKGSQSWTFGRAGSANFVVARKARLSKIHFIVEHTGGTKQRAGTVVIRDVSLNGTSVNGRYLGRGNSALLQNGDVITVGAMEGVATQDNPDETKFIFTHHMGTEVPYDENSFHAKYDMSNDLLGSGAFANVYKCVARDGGPVRAVKQIMKSKVKNPGAVQREIRVLKRITHPGVVQLIDHFEDDQCHYLVMELMENGDLMDFISEFGAIPEFVTREIVKQVLETVRDFHAMGVSHRDIKPDNILVFQDDPVIVKVSDFGLAKVTQDSILNTFCGTMAYIAPEILLSRERRKANSADPGCYSNLVDMWSIGCLCYVLATGYLPFDGTSHEAIVKAITAGTYCQKPLNDFNISPMGRDFIKCLLTVDPEERPSAIQILRHPWFSDDSVRLRVTEGEAGDASPQATLDSDKFQDIRRATIIGDGPDPNSMPPLMEDNDSEIRSRGEPISVEGLVLTDNVETRIGGAASEMARDAVMEERRQRELLNEKDSMDSDTDGGVQAHDRPVDSNFSWVNPDRNGTGSEEKHETPAEMEARIRKELERKIRNEVESRVRAENQSILQAQAEQAARIRAEAEAQRMAEADTDNDESDVEDGSVVKIPSASKTRRARPNTWLNLKSLPNTIHEIEFDITGDNYRIGRVVSDNQIVIDKAPISKEHCIFEKRIMTDPKLDGFFRIFLHDFSRNGIRVNSEKIGKGNTVQLQHGDIIHLFLDPQVEGGSLSMLVNIESPEYSYHDGTSRPGKLMRTQDISPHVLAEQTERELKRLEQARAELARADFNSRAFNGVVTTPVRQVSRQSSRRASRSGVKRDGETLQSGRQVSVRRTEY
>CR382132|YALI0_F11385g
MDTSSYTEYDAGKLLNNRYRKVADLNKGSYGQVSLATDTHTDELVAIKCLVNSPDPTAARPNASRAYCSRAEIDQEIAIHSALKGHKNVAQLLDHFTLGNVNYLVVEYCAQGDLYEAISGGRGPKESGCTREFMLQLVDALIFCHSRGVYHRDIKPENILISKAGTVKLADWGLATFELQARDFGVGSERYMAPELFDGASLADYNTQQADIWSVGICLLNILFGRNPFTKASSKDKLFMDFAANREALFDIFPAMTPDTFAVLRHSLTIDPANRSLEEMRSAILLANAWTTDEEFEEFAAVDDMSCSVPYYDSGFSETLSDKRDRDQNVVSSVPSHQFVHFQDSFDNDGDVTPTPDNTDVGNAGTPAIAISLASPVLLEEDVVTTCSSRLPLRTPTVLSPKQHLVSQSPWDRTMQFTPPAHRFSLSSYKPRKKDNTNGGVSHARHSRLNPRKWTATSAHSMESLSEESDPESLGDEDMFRMDDEVVPDKQLKKPFKTSIKTPRNNGFAHPKLSRSPPDSDLDVPSLSNTSSDSSKASVYVPPSRRRNHENKGALSSSAKKAGGLSSGVSPAKKSSNLSSSHNFKPEGVYRPPFLRKSQATSVPSAPLAVPKSKASVSLDFASSFNLGKSWSDLVSDEEDDWNNGYARDEEDHVNDLTDYMGSVSINNKSKTDPMKIPFRENWQNWVA
>CR382128|YALI0_B14201g
MVSFKDSPVKGAMSSVEQKLQSLRMPQSPMRGGTSPPRSPLRHEAGSCDPDETTAIISNIESLNIGRPTDKENWAPQQQGHHGSQVTANTHSPSWTSRDYEKFNDPQTKRLVNVTQLYFFDYYFDLLTYVHGRQQRLGKAKAALGGVPQAEAETQWKSYVGRERAHLRKRRTRLKHGDFQILTQVGQGGYGQVFLAKKADTREICALKVLNKKLLLKLDEIRHILTERDILTAARSEWLVKLLYAFQDQESVYLAMEFVPGGDYRTLLNNTGILNPRHARFYISEMFASLEALHKLGYIHRDLKPENFLIDSAGHIKLTDFGLASGAISKDRVESMKIRLDAVKDVQVTHRSLTERQKMYRSLRASDINYASSIVGSPDYMALEVLEGKNYDYTIDYWSLGCMLFETLAGYPPFAGASPDETYSNLRQWKNALRRPKYDDGRYVFSDRTWDLIQRLITSARYRLRSFDEIAKHPYFAEVEWETLREKTPPFIPQLDSDVDAGYFDDFSNEADMEKYQEVMAKRTQVENLADKGNPIPHRAFVGFTFRHSRNPNNNILEETNKGNTHSRREVGRSNFGTMF
>CR382132|YALI0_F27159g
MPPLQIVLDNAYQRALVLYDERSRQVELIHDEEQYLQLRSSTPQRSQSPFSAGNNREGQLIVGKPKRPSVSPPRRHSETYCVTCGSKLPSGFRQRPTASANDFVDRNYFQLLAGDLQQNHLGSNTNATGRAKNGTFSNPVYNSISENAFLQGYFDKFFELKHELGRGGRGTVWLVEHVLNGVSLGLFACKKVPVGDDTVWLTKALYEVTLLKQLNHPNLIRYNHVWLETSQWSPFGPAVPCAFILQEYCSGGNLEVYVKKRRTLTPFEVVSFLKDILSGVSYLHEHQIIHRDLKPSNFLLKDEGNGPGTPPQILVSDFGEGNVEGQHRSSTGTTGTLEYCAPELLSRDIRGNLGEFSRHSDMFSVGLVLYFLCFGHTPYRSPRGVDSGAVNFESLREEICTFPGYEDGEEQPNFPIPTDLQTLLTSWLSTIPEERISAKDALFLLENMDMSTITVDTTLTTRRLSIKPVVPDSEDEDEELIGQDFSGEFLPEILSLRGAEKQRKAQENRVIKYGIKGCLLATKIATIEKDKDMSPVLRQMLILLIGLELPLSAQMSVALFGLHMVLMLVGYYGFL
>CR382131|YALI0_E32835g
MAKERGKTQFTVRDVTNFLNGGEEETQIVEKIMSSIERDPVLSVTADYDCNLQQARKQTMERVAALSPYLVTDTEKLSLWRAQLHGMVDMSTRTRLSIHNNLFIGSIRGSGTPEQFKYWVKKGAVAVKQFYGCFAMTELGHGSNLKGLETTATYDQDSDQFIINTPHIGATKWWIGGAAHTSTHCVCFAKLIVHGKDYGTRNFVVPLRNVHDHSLKVGVSIGDIGKKMGRDGVDNGWIQFTNVRIPRQNMLMRYAKVSDTGVVTKPALDQLTYGALIRGRVSMIADSFHVSKRFLTIALRYACVRRQFGTSGDTKETKIIDYPYHQRRLLPLLAYCYAMKMGADEAQKTWIETTDRILALNPNDPAQKNDLEKAVTDTKELFAASAGMKAFTTWGCAKIIDECRQACGGHGYSGYNGFGQGYADWVVQCTWEGDNNVLCLSMGRGLVQSALQILAGKHVGASIQYVGDKSKISQNGQGTPREQLLSPEFLVEAFRTASRNNILRTTDKYQELVKTLNPDQAFEELSQQRFQCARIHTRQHLISSFYARIATAKDDIKPHLLKLANLFALWSIEEDTGIFLRENILTPGDIDLINSLVDELCVAVRDQVIGLTDAFGLSDFFINAPIGSYDGNVYEKYFAKVNQQNPATNPRPPYYESTLKPFLFREEEDDEICDLDE
>CR382132|YALI0_F10857g
MNPNNTGTIEINGKEYNTFTEPPVAMAQERAKTSFPVREMTYFLDGGEKNTLKNEQIMEEIERDPLFNNDNYYDLNKEQIRELTMERVAKLSLFVRDQPEDDIKKRFALIGIADMGTYTRLGVHYGLFFGAVRGTGTAEQFGHWISKGAGDLRKFYGCFSMTELGHGSNLAGLETTAIYDEETDEFIINTPHIAATKWWIGGAAHTATHTVVFARLIVKGKDYGVKTFVVQLRNINDHSLKVGISIGDIGKKMGRDGIDNGWIQFTNVRIPRQNLLMKYTKVDREGNVTQPPLAQLTYGSLITGRVSMASDSHQVGKRFITIALRYACIRRQFSTTPGQPETKIIDYPYHQRRLLPLLAYVYALKMTADEVGALFSRTMLKMDDLKPDDKAGLNEVVSDVKELFSVSAGLKAFSTWACADVIDKTRQACGGHGYSGYNGFGQAYADWVVQCTWEGDNNILTLSAGRALIQSAVALRKGEPVGNAVSYLKRYKDLANAKLNGRSLTDPKVLVEAWEVAAGNIINRATDQYEKLIGEGLNADQAFEVLSQQRFQAAKVHTRRHLIAAFFSRIDTEAGEAIKQPLLNLALLFALWSIEEDSGLFLREGFLEPKDIDTVTELVNKYCTTVREEVIGYTDAFNLSDYFINAPIGCYDGDAYRHYFQKVNEQNPARDPRPPYYASTLKPFLFREEEDDDICELDEE
>CR382127|YALI0_A02310g
MSKHHLKTQSAVAFDNSATTVAASQMRNALNKLSDSVEDPAQKRRFENEMDNFFSLFRRYLVDKAKGNALDWDRIQPPKAEQVIDYKDIDQDVGAEFLNKLAVLKLNGGLGTSMGCVGPKSVIEVRDGKSFLDLSVRQIEHLNRQYNVDVPFILMNSFNTDEDTQTIIKKYQGHKINIKTFNQSRFPRVFKDSNLPVPKSFDDRIDAWYPPGHGDLFESLHNSGVLDELIAEGKEIIFVSNVDNLGAVVDLSILKHMSTTGSEYIMELTDKTRADVKGGTLIDYDGQVRLLEIAQVPKEHTEEFKSIKKFKYFNTNNLWINLKAIKRVVENNELDSEIIPNEKSITIGKNDIPVLQLETAVGAAIRHFKGCMGVNVPRRRFLPVKTCSDLLLVKSDLYTLHAGRLEMDPSRFGGSPLIKLGGHYKKVSDFQKRIPHMPKILELDHLTITGNVMLGKGVTLKGTVICVCEEGKKIDIPNGSVLENVVITGSLSILEH
>CR382127|YALI0_A18700g
MTPIHSDPLQCEAVSDEDSHGSIKDTVSSPVSTQTQTRPAPVLRPRKSYNSAHTNPHSPAPYDTPLFSSLDEMPSALHNLSDESLAKMIDRHGGMFLVRQLSRDLAQREKEVVVMRKQHEDRERELKTMLVECDVSVIEIERRLSSMRVTSVVNPDHVINEALQEALVDVPQESESRSLLSITKTLWDSPRSARSLLSVKSSSASLKSFMDEGGDGNNSGSAVVSTSAITTSSTTTNTREEEYSSVKNGSLNNDTATNMSTSSDPPRSIEMTSIFDPSMAPPTLQQSRDLLTDRYGFKYDWKRSQKESARKPVSIHSTEDSTIDNTSSFEPVKSSSSSTSSSDQSKTTTKSSESKTTSKPISSAFQEPPSRSAPTATVSLTTNVNNNSVSNVSKNTPVKLLLSQLSHIHDTQQKAQLQNWTEFLNTLSTLASEQDENACTNLLGLGGVSLRPHNPKLYKSFVSLVLGGIPVKLRPQIWSQCSGAESITIPGLYQELLTDSNSSATDYDPIAAQNTSQIDLDLYRTMPHNIFFGKGPGVAKLRNVLVAVSRHNPDTGYCQGMNIMAAVLLLAFPTEEDAFWALVALTNLLPTDYLAPPLLTSRADQRVLKSYIVQHLPQINQHMDQLEIDLEAITFSWFLSCFADTLPPEVLFRIWDVFLCLEGMSFLFKTALALFKMHKSQLLEFDSAADFYTYIKNVGDKVLSVDNLIKTAEEFDITEADVEKRRKAALADLQ
>CR382130|YALI0_D19470g
MASASSELSRLANLTPRSISGSSSTSSSTTCPPRNTSRPSTAGSNSSIRSRHYSADQFELLEELGSGSFGVVYKAIDKVSGQIVAVKKIDLESSEDDIEEIQKEIAILSGCQDEHITTYYGCFVRGYKLWIIMEYLAGGSGLDLLKPGIFHEPEIAVMCRELLEGLIYLHDNGKIHRDVKAANVLVSSEGSVKLADFGVATQLSNNMSRRNTFVGTPFWMAPEVIRQEDYDTKADIWSLGITAIEFAKGEPPLSEYHPMKVLFLIPKAEPPTVPAGGNWSADFRDFVACCLRKNPAERPSGRQLLKHRFIRKAGKTSQLKLLVDRRERWMERHRKTKPKKMAVETVVSMDQVEEEDSWDFGTVKMETYLDKSMDSSSSTINPAVLRQLTISENNAPEVTLKNPLRKVFMSSESLGNSVKSVSSVSTAADGDTIKAGPPNVHALVRQCIEETYMEIGGESATNTQQHAMRRFAKGWNTLEQVDSKAEFFFVKQLFNQIIKNPKLVEQMTNKRTSKRISVGQQKERKRDQVEELMLGRWIEEFEEYDRY
>CR382128|YALI0_B14949g
MELQELQENEAEALKAIYMDDFVDTTKSSAWNKTPSPSFEIHMRSTDPDAEDALSSLTLQVELTSTYPKTVPVIRIKNPKNILASQVAKLEKWIAATCKELIGAEMIFEVTSYIQERLEDFQQKVSTASLEEERQMKIEKQQEQLRKQKSDEAKKREQENAEEDRVLEMMVVEELKRRKQRDDEAQKALTAERQLSNGGPVMADCIEFDRITTISRAGHPAISFRRVGGQIPVRGYSFGNNFLVRPVTDPPTDISLLLTEVRLQGTYWIQAEGKKMIQLLESDLDNLRKFRHENVISLYDHKFQRCPDTSGWTLYLLSEYSPGGTVSDLLDTVGTVSLKVTRVWAIQLLEALEAIHKAGLVHKSVNVDTVVLFRNAEIGETVVKLGYTVFGQRLNEMNSACTFDMTASVSSIQHDSDAWSPPELVQQSGNKQTRKTDVWALGVMLLQTFMGKQVTSEYYGPTDVINSLDLGDSLEEFLRKMFMPSPKKRLSAFELLPCEFLRTGVDSPVKLACASSSGGKRGRGRSMSTDGRPHRDSMSGLSMSRYAQDFEETVLLGRGGYGVVVKARNKLDGRFYAIKRVQHTADKLTSILTEVMLLSRLNNQYVVRYFAAWLEESYDYQDESAIEDYDSEEEWSESVSRVETSVSAFPARLNGSYDQDTFDELSMNASVDFISNSLHREYPEIEFGVSSEDDEDRESDDSDSEDETSSGSVSTSSPINSRHKTTVKTLVGKAALAELRDSPRHKQDKSLVKSTLFIQMEYCEKHTLADLIKQNLSSKPEDCWRLFGQILDALSHIHSQGIIHRDLKPMNIFIDSSGNVKVGDFGLAKNIHTGTSLVGAGAGTGGSSSQYTGEDMTGDIGTTLYVANEVLATGGEANYNEKVDMYSLGIIFFEMVFPMNTAMERVYILRDLRNPKVIFPPAFEASKYNEPRKIIRSLLDHDPSKRPSAQQLLASGILPIPNKDKTIKEVIRSLVDPSPSSPWLSQVCRALFSRPLKTAQVFLYDRAIAGEGSKSDSRDSLLQAQMIEQIEATFRNHGAIKVNNRPLLFPKSLIYKSPNVVSVLDQAGTILQLPFDLTLPHARMLAKGQTYYHKSFCCDYVYRADENNVVSHPRRFGEIDFDIVTQDSTDLPLYDAEAIRVLDQVIQLFPSFKNNNVVIYINHWDILQTILDSCRIGQAQRAVALRLLDETGQAPARQVVKEELRTKYSVGATALDDLESFGFRDDIDKAEQRLRKMIEGSEHTTRLTESFLWIRKVSTYLKRFGCTRRVYVAPLSNYNEDFYRSGLMFQAVVEDTAPQKRTSILAVGGRYDRLITRFRHESLDRGVPRTHAVGFNLAWESIFDSMKAYRDALMKKQKKKGTVQVLSTSTSSSALELQRWYPSRCDALVTSFNSNTLRTVCLDVLKDLWGAGIRADLCRDCSSSEELVARAQSEGINWIIIVKQHSGYSSAAAAYKPLRVKNVARNDDTDIDRDGIVGHMMTELNERGGSYSNTNALAPPSLSVPHDPSPPASIVDTSDIYATNKVSVITNEWNKSKSSKRTNQWNDEEERALRHTRSLVHDIQEAPIFTIDVKEDILDAISVTSLASFDEWRRKVIGIQPSHKPYLAKIYNQLVKLKETRSTALLYSPKADKLILYNLRK
>CR382132|YALI0_F14707g
MELVGIARKEVVGTNIGTHISGDENDKSVFQRATEQMMKDSSSCRVRFCVCARVTDEQDSDSSEDDDKHHKTSSTAVKKSDVTDTKLSKSCGKCHKCGTASASVGDKFADTSINSVESHESADFDTTVIRHSIDNLSLSSSTHSTFSEPCLNELCVELEGQGVVMKGRGSDPAYTMWILKPYRQMEPLSIDIPLSLFETLGFGADVFVQYLETLQQDGVTEFSNLPPPPMAMCRICERQVPTWAFESHSQLCLIEHKAESHLQQTHENLSDHREAVAALLYYSHGTPSNSNSNSNSNSSSSVASPAVSGASSPSPPPPALYRGLPIALTPGEEHIPAISGGSASSSPPRSPRQTAASLVLTKKRIFQKPAPKTPTRQIQLLLELCDTALDINGPESAVHSPNSAAKIHTVQEWPSASFRKNVVDPGLKLLYEDTERLCQEKVEATMRLANIVTYFGKIKEEVDTAVHQVLEETLYQLRLQQDANDGVEAPAEGPKNEVAVNESAIASSSDLAVGDVGISTPANSVAGTESESGGPIPAMATDSKGDVPVPEHNASSSSLFSSHYLGTDSLPHLPAPTFSQSPQGSPNLSDSFDGMPPPPLPSSSSQSEKNVTVQIGTPAPKTPSTPHVPALSLSSSHSDLRSGASLSSDNILGVSPTKKATTMTPKSFLADDLNANKPPTPSPHISRRPSHISRQNINRPLTTLNTNLPEFSMSDLSLSDGENRPRATSSAGGRSSNLGSPMAAPISGGGNGPQRSRVHSINVEWTPLSSPLLFPYEPQMDDGIAPTPSVPVKPTQPSIKDYEIIKPISKGAFGSVYLSKKKATGEYFAIKTLKKADMIAKNQVMNVKAERAILMAQQDSPFVAKLFFTFQNRDYLFLVMEYLSGGDCAALIKMLGGLPSDWITKYMAEVVAGVEDLHGRGIVHRDLKPDNLLLDSEGHIKLTDFGLSRMGYVGRYTKPGAPSGTESGSTTESGARGSVSSNDSRRSSNFDTIDMEHSYSLVPGYFDVGDSEDERSRSVGSGSIRDFRERSTSRGAPLAIGPTSLSHPHPPVRQDSLPLSNMPLHDSNRKFVGTPDYLAPETIDGVGQDETSDWWSVGCIMFEFIYGYPPFHASTPELVFDNILNRRIQWPDEGEDDLNIDDNTRDLLVKLLEPTPSRRLGYNGAEEIKKHPFFHHVTDWNAVYQEEASFVPMAQSPENTDYFDSRGAQMEELSVDENLDESVDSEDTDRDSVSSPSEFPKIISSARSDSSSPSQVTSSSGVRRVSSTGSGGQGGGGGGSANSNSASNSTRKVPLHIPPHVRERRSRRLSETSDDFGNFSFKNLPVLDKANKDIINRLKAETLPIPVPRKESATSATGSSEDGSPSTGLGLSSSPATSATTSGSSQFLNKLSASGLSPSPRGLGLQRRLSTLSDSPESPILAPPKMRRQPSATSAASAVSESSPYNSDDDRERARLRVQKRRQMSRRFSSISLTESPSFRPLYVLVCDPNPVWRYSISHILKELNCHIATVKTGSEAIRRGTSDTRFDCILTEYNLPKVNGEDVAKLIHSTNNANTSTPIVAVTSYLKAASETALFSAVIEKPVRRDVLSETLQRFCNWKEPDE
>CR382129|YALI0_C15444g
MSVFIDFTGTASAPLASTSASDESYITDFNAIKITSTESGETVACVESANESTNASSASIPILTPNKSNSHQRNGSFGASHLSHRLGKSYEVGIFSNYVSSNSPSSVPGDCCDDPSVEPCGSDMLTQSSRGKLTTSDFEPIKVLGCGAFGKVLLVREKSTGHLYAQKQLKKASMIVEKKALQTKTERAILESVRHPYIVKLFYALQDQEKLYLILEYAQGGELFHHLATEHMLPEQTASFYVAEMILALSHLHLNVGVVYRDLKPENCMLDQDGHLVLTDFGLSKVATNDTCTTFSGTPEYMAPEVLQGKEYDYSVDWWSLGAVTFDLLTGNPPFTGNDYQKILAKIDKCKAMRYPFYLSQDAKDFLNGCLKKCPNRRLGSRDLEKVKKMRFFRKLDWDLLEARDPSLEPPIKPLITDPILAENFSTTFTDMVLSPPGDKSLETGDFPSFNGFSFTASESYINSGFAGFMKAKQKAFD
>CR382130|YALI0_D26015g
MKLRAGKENNDAYHNNKYTSENQPQPTTPYYTGKGNYYNPSSKPAVSSAHAAAAAAAIAPTASSRAPTAATHKTPRKKEKLSSLCKTPPSLIKSRTGDHFARGSCLGEGGFARCFQVKNDAGKTYAAKTVAKESVRNEKTKNKLLAEIKIHKSLKHPNIVEFVDCFEDDHNVYILLEMCSNQSMMEMLRARKGFTEGEAKYYMVQILGAINFMHRRRVIHRDLKLGNIFLDEHMHVKIGDFGLATVLDKPTDRRVTICGTPNYIAPEVLAGKHKGHSFEVDIWSAGVILFTMVTGKPPFQSKDVETIYQRIKKNDWKFPADLPISSECKDLVRQMLVGDPHQRINLANILKHPFFFTDFPASIHPQAAKLRQPETRVSYTQSHKNFEAIKIAARLDSRHLAPRSTSPPVTIERQDVEADQPAKILPQSLSPASTKEKYKMVDVKPDPQGPQAIEADRRVMENVPQSMSLKPQNQLFKIFHEALDRQLRSGPSHHNSSGRADEKTIFISKWVDYSNKFGFAYQLSSNVVGVLMEQEKTILMDMRYEEHLFQVVMEQEAKDVATRSNPKSNWSIDTFTSTQYPAEHKHRIKLVKQFHKFMNDHLCMVEDEKEIGLDMVWVLSWQRSAGFVVFHLSNDSFQFNFEDHCKMVISHCGQSMMFIDDDKMFHHWTLDEACMHAGEGHWNLQEKLVRVYQYFEGLLN
>CR382129|YALI0_C09328g
MSDKKDLAVGIVDFLKTSVSDGTIPEDDHESVQVAIDCLEDVFKIEGVSKDSVLGKQTLLDIFKNRSNSASTAGADKSSPALEAAAAKMAAATAVLTEEQKTQADKLKLEGNKALSQRNFEESIDLYTQAIDIDANNAVYYSNRAAAYSQLQLHDNAIADADAAIRVDPNYSKAYSRLGLAKYASGDAQGALEAYEMGMKVEGDNVSDAMKRGYETAKKRVDEEAVATRDAPAEGGAAGGAGGAPAGFPDLGALGSMFGGGAGGGMPDLAGLMNNPAVAQMAQKFMSDPNALNNLMSNPAVANMAQRMQGGNMPSMSEMMNDPALREMASKFGGAGGAGGAGGQ
>CR382128|YALI0_B01628g
MSFLTSLKNKALELFEPETSSGVIQTAADTAQFSDYKRRLNKDEKFRLQFSLPDSQKLLADISVEVALQNAENPPVNPGQAARSESLIEFSNVIYQGKLYLSDSFLCFTATDARQCSFALPLLTVKRVERLPLKSYLFALSIKTYNGLTLVIQFIGIKSACDRFSLALKAQLGKNLAKIKSLKPFLATLYSEYLLNVISSGQKGDAPPPPLGGLGQVFRYPGDAKKLRDKSKMRLWLEYFQTHGRNLTLVRQQTFYKLIRVGLPNRLRGEIWELTSGSLYLRLAHQSMYNDLLEEYEGKTSQATEEIEKDLNRSLPEYSAYQDEEGIARLRRVLTVYSWKNPDVGYCQAMNIVIAAFLIYMSEEQAFWCLNVLCDKMLPGYYSKSMYGTLLDQKVFESLVEKTMPLLWDHLQRCDVQLSVVSLPWFLSIFINSMPLVFAFRIIDVFFLEGPKLLFQVALAILRINGERLLEADDDGLMIGIIKEYFLTLDQSAHPTSKNEKLRSITKFQELMVVAMKEFSVITEPLITEQRAKYQDRVLEDIEIFAKRTSIRNLHKTKNLSQDDLSVLYDRYHTYREMNLENYQNFLSSVVCWTEPQELSIDGTPDFLRRLYTRWDADMKGTLSLQNVVTGIDALKQSDLMGLMTYFFELYDDDGDGQIDREGILSMSEGLLFLTKAWREGTVYTDGAPILDQISLVELDRREQERQELLQQEEIRLAEEMEALRLEAEQQKLAEENTSEAIFDTPDTDEDDAKSTKSSKSAKSVSSRSIKSTIGSIGAAGGAVSGAAIGAVRGAVRRKSFKDIGDPMQERQKVAHEQNVRYLSAVSAFIQRAFEYANEAKKEADKEAAGDKGKDSEDSVEAHNAALDPSKPLFIDLPTFRMVVLADETLETLFAVSLPQSVILRQSDADRHKRASLRDVFDGLVADGMRVAGEVRKRIDIDKSVNDSEDIGEVVSGKDRDVLDEAI
>CR382128|YALI0_B13178g
MYLENLKRQESLGHVISNRTFGTRTRTQTLRHSNPLKLTHSLITPRDTLSHVHHCLEADTRRPAETQTQTAKKKKLPYHMSAPPLLPPKRPVGARMKLPVLQIPTTSTESPSDQQRPQRPSLMLNTGNGNNGNNNGSAHNTHVVDSNLEPPSMLGNNRSVSPQSAAFSAEILAAVGSPAPDKHVTHEYPVHPSSHSNNSGDDDGMDETQDLTGLDVDDLDEEKWHSVARTGGIVELGKLGEGAGGSVTLCRLRTGSTVFALKSITANPNPELQKQIVRELRFNRTCSSPHIVKYYGTFLNDEAASIFIAMEYCGGGSLDAIYKRVKDRGGRIGEKVLGKVAEGVLKGLSYLHERRIIHRDIKPQNILLDKEGQVKLCDFGVSGEVVNSLATTFTGTSYYMAPERILGQPYSVTSDVWSLGLTIMEVAQHRFPFISAEQEAREEPITPIELLSIIVNAPAPELKDEPEEGIKWSNAFRHFLLCCLEKDQSKRASPRQMLKHPWMLGQMQKQVKMDKFVKEVWN
>CR382130|YALI0_D26213g
MGQAQTRLADEDPEEASRRRESFLPQAPPKKPKVPPPYVSDPMMLPSDSSTIDSSASLDNLDNYELLQVVGSGAFSKVRVVRQMTTNNVYALKYSVREDIVKLGRTQLMLNERRILLRLQHPFLCNLHQTFCDSEYLYTLLDLMTGGDLRWHIERKTFSEATIRFWVVEVACAVAYLHEKGVVHRDIKPDNIMLDELGHARLGDFNVACMLPYGEYKTDSGCGTIGYMAPEVVRAKYNHLVDWWSLGAVFYECLYGTVPYRYHSTDEYRRMKLKEHSNLFPVTQPQVSMAAIEALDLLLTVEAQYRLHDVDQLLQLSYFRGFTRLGLEKKLYSQHMDKGVMKEGIGGTNWQGPVFVPDADELNYDESLDVEELLMLDRSLVNDRAQGFKRKKWTSSNRGQVILDEEYVPFERKASLNTSISACDLVTRNWGNRNLSGKSKVAGKRRSGPESGVVAMGKAGKGSRVQPIKQ
>CR382127|YALI0_A04697g
MVDDVFKRNRSTSASAALTLGPGDDTTTAKDSGKEITFPQRLKSFFKFNNTNSPVANSGNGPDEEIAFPKYDPTPTIHVQGVPGASNTSPPPDDKETKSSFKQRFLRGRSPSTPSTKDTNTPDQHNQHHGSVPTVPDIPSEFAPKLHYPKHLAAHTPEDEAVDPMDSTKPVPVVDEWPVQPAHMSGSASPNSPNFHSPPSSPSPNNNSNNYNYNNNNSSNYGGLGVPGQHPRKNIRRVASEPNVKNAISNSHSHSGGHHQQHLPIIPAGSEDVRLQDLVREEQQHPSDPITDRDRTHSAPLNDGINHGNGSHGQNSRSGSATPQSRSRTNSKSFARTYSSNSIKVCDVEVGPSSFEKIRLLGRGDVGKVYLVKEKKSTKLYAMKVLSKKEMIKRNKIKRAFAEQEILATSNHPFIVTLYHSFQSNDYLYLCMEYCMGGEFFRALQTRERKCVAEADAQFYAAEVTAALEYLHLMGYIYRDLKPENILLHQSGHIMLSDFDLSKQSEQLGAPTIQSSTNVPQLDTKSCIANFRTNSFVGTEEYIAPEVIRGNGHTSAVDWWTLGILIYEMLFGMTPFKGKNRNLTFSNVLKQEVNFPSGSGYQSISSSCKNLIRKLLIKDEHKRMGSKAGASDIKNHPFFKNTQWALLRNQTPPLVPVPSRGADAVNFRTMKDSSSVDFVTDKKQDKSISSVLSVNTDRSSTNSVAGPRSYGREGDYDPFQNFNSVTLHHVGADSEGEDDDGDITITNQDIPHTFQPNPAKSPNMKNSSGFFFGGQKDKLWKTNRT
>CR382128|YALI0_B22528g
MESTPRAPMSWNKRDDRDTRDPPDDRDRSHWRPRSEQSNRGAGSSRNDKSIRGGRGGRGGGSRNNSSRGGGFRDDHFGGSRDAPPPPPPREHGDTYRDDGPDLFSDGAWSGGRSTWQDPPLRKDSYSGDKPWDRLSSRYDNRPDDTPPRQQRSTGGRRPGADNKDWPDRSRGDRSWQNSSSNAPWQQNKGRDDRRDGSSYRPDSDRYDRDRDIRDRDNRGRDSGDGRGNRENRDRETTPLYRDRRVSGPPPSLPSTPSRASSTGPVPPSSAPRPGQRRPLPDQVTFASQSDSGPTSSAKRKRKKAGASTTALTDSNIHNPNNPNYIGYTKKEARERERKKQETEELDPSRSGSVGDISLDSSSLGNGGGASSEASVASRDGSRDGRKRLNPTFSDSSESRSRSDFQNKRPKREASTGPQFDDDVPCYGDDEPGEPVVATTPVDTTKPRVTQHTLTSSIFERVTQVGEGTYGKVYKAVNQVSGTTSALKRLRLETEREGFPVTALREIKLLQSLRHDNIISLKEMMVEENGVFMIFGYMSHDLSGILAQPNVRLEEGHIKFLFHQILSGLTYIHQRGILHRDIKGSNILVDGDGNLKLADFGLSRTIDPSNKRARYSNRVITLWYRPPELLFGATLYDGAVDNWGAGCLLVELYSRLAVFRGADEINQLDCIFDIMGTPTNEYWPDLESLPWFEMLKFNYKKPSKFLQMYDQVCSKPALKLASKLLEMNPAYRMTSQEAMNSDYFNVEPKAERPLVLRELVGEWHEFDAKKLRRAKRKEEDLRRGKERRERKEAEARAKAEGRPEEKPEGLATGGGLAVGTSGQEKVTAENTTEANAEPPSAPGSSREPTCTTAPPSVHPSTTDTDTA
>CR382132|YALI0_F09746g
MSAPDDIESAIQKLYKQIEVEKNIIRGTKAAAQASQDSAFKLQCQSKLTDNQKNVNYLESKMRELKLRTRPEAMAPGPHPTQKRANFTKLDLIKYDTPFFGPRIQHMLQQLEFKMSVEKNYKEGFENALRLYQRDPKKIQEIENMRKESLQKMGLLKKSLKRYQDMHIDIDDAIDSDSINAPNIRRPLSGIVTITVHALRNVEHIASVRGKRPETMVTVKCEDKLVGRTKLSRTERWNDTFQFPVDKANEVEIIIYDRDGDHFKPVGLLWLTISDVAEEIRRRKNGQKLAATGWVAASETAAGGHADPASRGGAAASGATGSGLPTLEAPQIDRPVSSVVNYAGPTIEEWFVVEPAGQIYLTLGFEKTNRGVKRPHELGGLGLGRQNAIRKKEDVHEIHGHKFVAQQFYSIMRCALCGDFLSGAGFQCQDCRLTCHGKCYSKVVTKCISKSSTETDPDEEKLNHRIPHRFQVFTNKSANWCCHCGYILPLGRKSVRKCGECGVTAHVQCEHLVPDFCGMSMERANQILSEIKSTKIRRASQHPTTSTSSSQQSTLYSATPSHMHVNAGDRDGNGYGAGNSSDRLSLTPVDTNSSINSTATMRGERKNTVRRKEVGSAPSLPPKEGSVSSSAASLVGIPPPGVPAPGPPSAVPDRGQAYHQQRYDPTASTLDPRARRESQGYVLPTSASPKSPSRSPQQQQFQSSPSRDREEQPLYPPRNSSVGDIYPNRESTPSPSQVLSPVEDDVKMEDEDAFDKSIINNEPEASDASVSYSPPKSMIIDEQHKKHSASGSLDSGYQSLPVPGVHAEQQQRDEEDARAREQQHKEQQALRAQQQREQQMREQQYQQQQYQQQQYQQQQAQQQQVQQRQAAQQAQQAQAAAAAAVAATASQTQAAGASPASPAPASNRHSVVGKKKRPRIGLDDFNFLAVLGKGNFGKVMLAESKKTTNLYAIKVLKKDFIIENDEVESTRSERRVFQIANRESHPFLLNLYSCFQTENRVYFVMDYVSGGDLMWHIQKEGVFKPGRAQFYAAEVLLGIKHFHDNGVIYRDLKLDNILLTRDGHVKIADYGLCKEDMDYGRTTGTFCGTPEFMAPEILLEQRYGLAVDWWAFGVLIYQMVLGQSPFRGEDEDEIFDAILADEPRYPITLPGNCVSILTQLLTREPERRLGSGPRDAEEIMAHPYFANVNFDDIYHKRIPPPFVPKITSPTDVTNFDQEFTSETPALTPVTTTLTSAMQDQFRNFTWMCDEAI
>CR382131|YALI0_E13750g
MPVFENLKNFIRHGKQAQNGLEPISSRNSGRRSQQPPAITHSNSEPLTKTTMFSEGAAQTKEPAPAAKAAAPAKKVDKEKYNDAIKEIVEEEKLQQSKIPNYPGLERYRLIEKMGDGAFSIVYKAVDLQTKEEVAVKVIRKFELNANQRSSILKEVAIMRQLRHKNVVQLIDFSESENHYFIVLELLPGGELFHQIVRLTYFSEDLARHVIVQVAEAVQYLHEEVGVVHRDIKPENLLFYPAPFTPSKKIVLRKGEDESKEDEGKYIPGVGAGGIGVIKLADFGLSKVVWDSKTMTPCGTVGYTAPEIVKDERYSKSVDMWALGCVLYTILCGFPPFYDDSIDVLTEKVARGQYTFLSPWWDEISKGAKDLVSHLLTVDPERRYTIEDFLAHPWITQSNEPTHPALDSPMASILDQRKGHTPATTAISRENVEAEDPQPHDSASTLHVEHPAEGASTSSFEDPQATYRSPATVTLKEVFDVSNAVHRMEEENARRRRMGGSKNLGMLTEIITDEEDEEDDTLEGSMSRVSVAENPHAHKRQKQKNRSGVFELKLDGATLLEKRKRAAAGVA
>CR382129|YALI0_C16665g
MDHSPSPHHRKMSSNGHLMPSLIGHKQQQQHQQQQQQQQQQPPYPTDYYRKSFESAPNVSASSSAAAASSTSAGMGSPHMSHSQRSLYYHQQQMGPFSPSQPHPQFQTSMSNALSTQQLPHPQLMHQYEPSSPVSTRRPSHEPSHYPPTQTQYGLPPGLQHQQHSSPHEPLYRSQPGTPLAPQMQPGTPLGSVQMSSSPVTPQSASYNPWASPHSTPAGNYARSRVSPVRKGQPSQQPQQQQQQQHQQTPQQHYNPAMPATKPYYWTQQAQQTPQTQPPPITAPQSAPQAVHVAPQPIHAAPPQPPIQPQPQPQEPPASIPPPSFRPVERASDLNPQVNPRPQNRRAIPEGGYMSPLMCLTLQLSATYQICNSGFNYESSKNPRRVLTKPSEPKLNNGHDNRDNDYILYVNDVLGTDENKRYLVLDILGQGTFGQVVKCQNMKTKDIVAVKVIKNNPAFLNQSMMEVSILEYLNNSVDNKDEHHILRLKDKFLHKQHYCLVFELLSSNLYELLKQNQFRGLSINLVRVFSRQLLDSLTVLKNAKLIHCDLKPENILLKNLDSPIIKVIDFGSACHERKTVYTYIQSRFYRSPEVLLGIPYTTSIDMWSMGCIIAELFLGLPIFPGASEYNQLSRIVASLGDPPNWMVEMGKNSGKFMEKIVDDQGRKRYRLKSRERYSREFNVDEKESKQYFTSANLKTIIMEYPLHKKDMKRADIDKEMLNREALYDFLMGLLNYNPFERWTPQQAASHPFITESKFTGPFVPHPKEEKDVFHPTPTAQPISQSQPLHAQGQNANAMVPPGPAAGSSAAQTSAEAAQYAHMQPPANWSTGLKQQNSGSGSRRPRALTYGSMDPIPPPIQRATAMVNPADHIQAQPSPAYIPPSELTRNHQGQGNEYGEVVRKLENGLMSRW
>CR382132|YALI0_F00572g
MCFNLPLPHLPPYLPFITSSFFFFSFFPFSLTNTDAPIEFETTIIDPAEQTSHHVSESRPTHLSFSSSSESPRDQSREQSSRDVSASPVFPKRQQSLLRLDEHMAGGAGESRDEPHGEPSDDAHKSRASSTSSSSSFGQSWNQSSASQRASVSSMGGVDVAQKRPGPSSGGLTGASAASGMPPAPTSQAPAIPPITPQMQTGAFEQYTPQTAPPIPTQSQLGQDGRKRAATLDRQQQYVPSYGYSSPANGERGGPTGGTPGGTPMSPGGVAHVTSPGGGPSAASVHRSFSTTTPHAPTKNSRRIVSTSAAPMRKQIDDANAALGRAVDPSRDSQPMQSRDKRSKSISSRGGMKGVFSNLVSSMGTLSRKNTTVRRSESDTSAPSTPKISGPYDAKHVTHVGFNFDTGEFTGLPKPWQKLLSESGISKVEAEQHPQAVMDIMAFYTDQKDDGVWQKFGGANQAGSGATATTPYNAQNGFSPIASPGATTPTLGALNLGTPLSVDLDTEGDTSTSTGGGGGVGGGDYFAKPRSAPFPPAAGGGSASSSTATLGTGATASGGATTATPAIPSRDRTRESSLSSGTSNQGPPVTPLALSQSRQNLREEAPATPEEKPLAHFVASRKAPRPPSASPKKTGGAGASGDSGAGAAPPSAAPKSPPPRPPPAPPLGVPSVHAPNSEYRQKMITQLEAFNAKRQQERAERHAQKQKLAAAHAQAVQRQQRQQQQQQQQQQQQQSAQQGAMPSVMPQMQHGSMQQAQQSVSGGSSGLTPQQKQLIQQKQLLELQKATGGQVGGPVTSSTQQVLSNPAAAAAASQRKREQRLRKDQQVVARLNQICTPGDPTKLYRNLVKIGQGASGGVFTAYEVGSNLSVAIKQMNLEHQPKKELIINEILVMKDSKHKNIVNFIDSYLHGGDLWVVMEYMEGGSLTDVVTYNMMTESQIGAVCRETLLGLQHLHSKGVIHRDIKSDNVLLSMRGEIKLTDFGFCAQINESNLKRTTMVGTPYWMAPEVVSRKEYGSKVDIWSLGIMSIEMIEGEPPYLNESPLRALYLIATNGTPQLKEPDALSTIFKAFLAWALQVSADQRASASELLKHEFLLTADDVSTLAPLVKAARMAKIQEKNEKAQR
>CR382131|YALI0_E06501g
MSTWKKIKEGHLSAFSSRPSSNSTATIKESPTNTKRDTLSLPSVSTNAPGGYEKLTPTSSTSSKAPSGEWSRESTHSYTPRDSRDSRDTASSATSTSCATPAAPPAPHLSHSFKPGLLTVNIVETKGLSLPPSYAKYASLFAPEKQLVKDSNTMSSARRMTPPPVYLVLEFDKTQLVLEATGGTLENPIWKAQSSFDVSRPEPLSINLYAKLSAGLVKPSEMEGLGLSSSIGGNGSMSSVNSSSKRSSATPKYIDIFLGSVKLTPNFTPASSFDGYQALSSGTGKIHLKLDYKPTRNEPLSMKDFELLKVIGKGSFGKVMQVRKKDTQQIYAIKTIRKARIVSRSEVTHTLAERTVLAQIDNPFIVPLKFSFQNPDKLYLVLAFVNGGELFHHLQNEKVFDLNRSRFYTAELLCALECLHEYNVIYRDLKPENILLDYVGHIALCDFGLCKLNMEGQEKTNTFCGTPEYLSPEILLGHGYTKTVDWWTLGVLLYEMLTGLPPFYSENTNEMYQRILNDPLRFPDDMDREARSILTGLLNRDPKKRLGVNGAAEIKAHPFFNEIDWKRLMAKKYTAPFKPSVRSATDTSNFDREFTSEVPSDSVANDYLSESVQKQFGGWTFTEKNEHMH
>CR382128|YALI0_B04268g
MTDKWVPGQGQPMYGSQQPHNLMPPPSGLYQQNSNQSNTSLDQQQQFNQQQYNSQQQYQQQQHSQYQQQQQQHQQQQQQQQQQQQQQQQQQQQQQQQHQQHQQQQQQPQQQSVAQQQPSDYVNFTPRPDLLSKTARDRAHNTTQVISTYYKGIVQHAIERHQRRSAAEASVEQATSEERRNRVLTNYGKKETAYLRMRRTRMALEDFVTVKVIGKGAFGEVRLVQKRDNGKIYAMKTMLKKEMDMKEQWAHVKAERDVLADSDSPWIVSLYFSFQDDLYLYLIMEFLPGGDLMTMLIKYDVFSEDITRFYIAECVLAIEAIHKLGFIHRDIKPDNILIDKTGHIKLSDFGLSTGFHKTHSSAYWKKLKDGTSSNPATQMGPPQNTNRQSTYDSIHLTMRQQISTWRKNRRLMAYSTVGTPDYIAPEIFVHQGYGQECDWWSLGAIMFECLVGWPPFCSEQPRETYHKIINWRETLQFPDDVHLSPESEDLIRRLLTSSENRLGRIGGANEIKSHPFFRGVDWSSIREFNAPFVPKLSSITDTSYFPTDELGDVSEYPQQSSRSDRSSDLPFIGYTFSRFDNMTRRNAI
>CR382131|YALI0_E17743g
MTVQTSTEAVDELQPVPEACGSCESFDGCVNGHSHYPQATQAQPTQATQAQAPVASPTQPMSSPPPTQPQPVPGSRPPGRTPSGVSSYDAPMRSSTSMGSQNGGGMILDTELPSHQDTKLKVGSYVPSSGEETTDDEGINFMATRRFPPRTSPPREKENVHHDADTGSPHGSLEKKKSSRGLSRLFSKTKLFDHKDHSKDHAKDDHSKRERGFSLTRRFTNKEKKDKEKDHSHPGGMDVPKARPRTNTLDTHANLPHSTRSPSGYTRGSSVPTKSITRANTDTELSRKEQSLSSLRNGGHATSAGGMPLSPGTSRRYSGHQPLRPRVMTQTRQPSLPHNSDICDIPFVPSTPKYLLSPAKIMKPSEFLPPEYNTDPPDMDICTKYAAEKKLSKTKQLGRGATAVVEKVNEIESKMVRAVKIYNKRSADTDAKDFYDSVAEEYVISRKLQGHRNIVRVMELCLGYHDSWCCVMEFCPQGDMFSLLESYKAQKKKMPKDERNCLFRQLLMGVAFMHRNGVAHRDIKPENLLLTDGTLKITDFGVSVQMFDPEVPDGPIKYCAGISGSEPYISPEVFESKVSYKEDTPEQLIGRYDGRLLDVWSCAIVFVNLVLNGGLFAKASMDDLNYKKFQDELDRYWRREENFQKFHRNELTGKGSQLDLSDSCGNGATQMGALEAALQEEANLVSSVVPSPRQSSSNLTGMGSISRSDLRLGGGEMAPLPYFNEMGSGLKRLIARMLMHDPRDRPYMPEIISSTSVRNIGMCFPVDNMEDYAPDQYVKGSLAELYGYDLAIKRVTSADQTLKKEEKFVRNHNHEPLSAPPSTFGIGTFRDPY
>CR382127|YALI0_A10230g
MARPSSLPVLALDTMTSVNNNTHTTGMSSLSKLLGSQPGGSPAPTDANMTYSTSQSSQDTCHYSTSGHSEETAHNGVNHGKAQFSLGGSSPAAAQQSWNGNSASDTPPRKAKGIQPGIAGTSFMRGMSSTKQCDIEPRFIVDTSRLSLGGSSGGDSPGGSSFGKSPSSLSLFSRSRKDSQADLMASNSPLPSSGSSASLSNSHGSTSDLKRFFQKPWRHSSNNKLPSDNGEIFAVTGTAPDGSHASSPTAQSPVLGSNSTMGGSSLGSQSSHSSTPNLKALSSSGRARSASRSSITSTFSSSSNAIRSLHDDRRTSLTKHYSKPGKALGEGAGGSVRLVSRNKDKKIFAVKEFRRKNNYETQKDYSKKISGEYCIGLTLKHNNIVETVDIIYEGEKIYQIMEYCEYDLFAIVMSGKMTREEVYCDFKQIMAGIKYMHDMGLAHRDLKLDNCVITASGIVKIIDFGSVAIFKYPESSTIHEAYGIVGSDPYLAPEVCQNVKYDPRPADIWSAAIVFCCMLMRKFPWKAPRLSDSSFKLFLETADSRSASNPEKLVKSTSPVLNLAPHIQPGSGAEKLFSRLPQEVRLLVGQMLHVDPLQRIDISDAWNDPWLQTVDYCTHQACKTHPHTVVADDEAHIAMLEKKNKKKKASEKMW
>CR382132|YALI0_F07557g
MTSYAPSRIEVDEDDTNNPSMPPILSDYARELLAEKMRSTSGPPSAHNTSVPGRLRSYGREIRDPRELSSSSRRAPITTTPARAHHMAAASTTQDDIMDSDSPERPSPYSPQTPGVGLRTKTTHATSTAPNNHNNGHTQTTRVRRIGRGLGPPKRAPPPSEGGVPVPVGDEMVVEEVISNETGDLSPQMNRLRFSENHHGNGVSPNRSGLVRSDRSARSDRSMADRSGSSGMGGYKSSPLSGPRLHERQVLAPVSPNTLPPPRMDKLMHNEEQQWRERMAREEEREREWQRHERERQERERQESERLERIERERMEKEHMERVERERMELDRQRARERERERERERDRERERERERERDLERERERERDRERDRDRDLDISSVQAYDKRKITINGKQYVRLEKLGRGGSSVVYKVQAAGAKDVYAVKKVIFDDVDESVIKGFKGEIDLLMRLKHENRVVELMDYEMRSSQVYVVMECGEIDLAHILNNRLNQPLDISFVRYYATELLKCVDAVHRNGIVHSDLKPANFLLVKGILKIIDFGIANVVPDYTANVHRDAQMGTPNYMAPEALIETKNSNGVGPRIKIGKPSDIWSCGCIIYQMIYGKPPYADFQGMTRIVAIINEKTVVQYPAITPLGNVPVPPAAIEAIKGCLIRESNRRWTLEQVMDHGFLNPMAVQKDFIKNLLSNAIDYGQAHTEKVRGRELQKLVDSVWMSLSKEEINRK
>CR382129|YALI0_C09328g
MSDKKDLAVGIVDFLKTSVSDGTIPEDDHESVQVAIDCLEDVFKIEGVSKDSVLGKQTLLDIFKNRSNSASTAGADKSSPALEAAAAKMAAATAVLTEEQKTQADKLKLEGNKALSQRNFEESIDLYTQAIDIDANNAVYYSNRAAAYSQLQLHDNAIADADAAIRVDPNYSKAYSRLGLAKYASGDAQGALEAYEMGMKVEGDNVSDAMKRGYETAKKRVDEEAVATRDAPAEGGAAGGAGGAPAGFPDLGALGSMFGGGAGGGMPDLAGLMNNPAVAQMAQKFMSDPNALNNLMSNPAVANMAQRMQGGNMPSMSEMMNDPALREMASKFGGAGGAGGAGGQ
>CR382132|YALI0_F08855g
MGEFHINLIPTYDDAHNLTDDLQSVSSSPYSVTVPKNRLRSRSDLSEVADRSVSTGALERLVPNPNKIRVDRRVVSDTNGDSNANSGPSLTHHLSHANLNTYNNNSSTNNLQTPQKLKSSVSYSSLHRTPNNNNFDTSFQSLQSEQSFHTAPSPDGVLSSSPNETRLKFQKSRDILRQGAPSPLNLTPGNRSVNATSPHPPTPSAYLFENDSSHKNQEQPSKQSPIQYSSPHPIGNAISWKADEPNNWTLDRVLMFLDLYQFGPDWAQTFTERNIVEGRFLELVSYQKLKALGHLSLNNGEVDTSPSRFIHILRKTLNRGTSSGTIDVDALNSSQSSDGTTGRHAATSSPQAFTSPQMGSPVISQNSPVPHHSPAPSEPPPPPPPPTNSAPPPPASNSAPPPPTSTPSAVQAKAHIPNSPSTSSLTSPLVPTTSAPADKITPRPLKTNRPQRPMTAYEGLYRTMKSPVSPSGNFFRRTHHKSSSSESSILGEDGLPKEEERKSRNLFSRLRRRDRSSSKNRNSTIPPSPVDHDGAASLYSNESKDKTSSPTLTSSSGWAPPKPPKVPIPNPTYNPPPLPPRSGSQQTPTSASTHHSSLSGFSVNSQPAPSTPLDRYFTITQNDRMILVTLDNVHFVAADLKNVLSVPQATDVIAKALGLNTHDLRFRLTDVGSEASEKLDEEALSYFFSDNKVMLSNYKLLVESASPSATLAPAVAAQTSSSVTSSPGKSIYSLETPSGGTKYPATPSYLYTKTQEPPGDYFSSQPPSKPTRQPSQSSIQTASDDQDSFKVIRPPPKKEINFDNRRSSPYDTLSRNTSFVARREAPRRPESSSSVRVRSTAVNSYTPGESEKFIPRPYHGGSNRLVMRKPVSAASSPVDQQSNDPTAATTAVSAAPQPSRLNPKLSGNFTFGRSGLKFKVPNYQDKLQRRSTSSSVRVAPEQNFQENDISFDDIQFDDDDDESDDGLWSKKLTKPTEAVSSTVSSTRSSTSSSSDVWAVRPPAEVVYDNLERFFPNADLDKPIIDDVESPPTSPDKRETLDYVKPRSMIIDQSQNDRKATITPLTSKIKEEGTLEKEEKTPAAKFSRKTGTSRIKSIRVVAREASEARKRFSTSSTKSTMTNPALLRRRSTKMWGQKVVEATPNQIKKGHISTVRDQRGHLKKFVWVKGELIGVGTFGKVYLALNATTGDMMAVKQVEVRNKAAAEVGVGALHAEVGTMKNLDHFNIVQYLGFETMQDHTYNLFLEYVPGGSVGSCLRNHGRFEENIVRFLTRQILEGLAYLHGCGILHRDLKSDNLLLDLDGVCKISDFGISKKSRDIYSNDAEMSMQGTIFWMAPEVIHNVIHNEKQGYSAKVDIWSLGCVVLEMFAGRRPWSNDEAIGAMYKLGNSRLAPPIPEDTKTFVSEDAKDFLDKCFIIDPEQRPTAQQLLDHPFCTLSQDFNFLDTSLAKVIRFNDKRPIQES
>CR382132|YALI0_F13629g
MSEYLPPPPPLSPFSEWFEFGDTDLQIDKLQLAPDQSTATAPSTAGTTSASAPTQPPPPPPAPFISARESSMNVGPQHLPRDMGRPPQPTHSQSQPSHSQIHTQIPKHAPPPIPTLKKPPPPIRHYSSPSNGSSAANAIPGANHPPPQAQSQHSQAAQAAQQAHAALHAAQSASAPVSAVSPVSNTPLVTSWDKTKVAEWLRSLKCAEYIPMFEQNEICGEVLLEIDQKLLKDMGVVKVGDRVRINVAIKDLRSQHRKTTLQNQQPTPHQRSQHRTGKTLSYLDEQCVSPFASHGLGISSSSGTPVTPDRASSAGSDFSSHLRPQTARAPSSTTSTGDVKGILSMDQVRQGTVKFIYTMGQSKTVNISGCFNAESIIRTALKKFAIKDSPNNWCIHVSDNAFATSTRIVSDNELVTICHSPSRAERRRLMLCLNDMPPTQKQFAKSQSVLLESVDTNTNSSSSSGNYSANQPTISQLSGDYFSSDPQKMAPLPRSNLPHNSRRLQRFGHRPPSELISSNLAEYFPQAGSKVLEQTIRNSIRFSNRMSRMSTSTASNYHYNRMSIATISSFMNNEGGIGSENDSDNIPAVPEIPSDLSMPQTLTRESMQPSRTQSSSQVERGSSLRKSTASIPATLETLSQQEEAASAAASATASLVDPPHSATPSEDDMSDEQIIAMQSEAPKNWIKGTLIGQGSFGCVHLGMNSLTGELMAVKQVSLGDFSKTSHKQAMVDALQREMNLLRDFQHDNIVQYLGSSSDEEYLNIFLEYVPGGSVSSMLTKYGQFEEPLVKHFVRQILKGLDYLHSRNIIHRDIKGANVLVDNKGNVKISDFGISKKIEASSSNRQSLQGSVYWMAPEVVKQTSYTLKADIWSLGCLIVEMLTGSHPFPQFSQMQAIFKIGTSGRPDIPENCSEDTKDMLRQTFEQDYNKRPSAAELLAHEFLNT
>CR382130|YALI0_D04114g
MSMSMAELSNMDLTDASLFQCDDPDTPKGSIRRQRSRKSLIPRTPSFHSLIVDQEEGQTSLNQGTQHTAQPTSTTQPTTQHTQHTQHTTQMSLPHQHSPLGMKKSPSGIIATPPIPTNNSDHATPSYIPQSISSRSLKSILGSTAPTSNTSNNQNLNPLAEKISTYKPKQKLRSVSSGSALKPRDSRELREAQLEHERRKTGGLDLAESSKRTPLASLTTKKPRTTVPMSVDPLSGRLKRVSDVERHRRTASVDKGEEKRVSTSSSHRLSTAERANARSEREREREQERERVRLEREQERERVRQERARERAATERAAERVSERASERGAERATERTASDRVASDRASSVRTTTTSDRSERITSTRRTQGGATKTIPIQVPSHTRQRSVDRIERAEKETRTSALASALQQRSKPTASASAGAVGVATSTSAAPIGATSTASVATSTSTTATGNAPISSRTSNVHSTASAPVHMSATARRSTSHTPLTGPLQTRPKPATEKRFMSHGNEKTKLAPLHIKPLGGGQAQNLVSGPYKYPRVGPGAPGQGATAAGSPIRPEHRSHSGSPVTNVPGHVSGMSGHMAHPGSAMSGHVSGHVSQSGGTMTHPGSAMSGNVPGNAMGHVGHVSGHANSGPGNPLGMSMNMGSNTSLNSLHSVHSVHSMHSMHPPPSMPGSHHGSPRHSPILSMSSSPMNSMPPPGMPPSMGPPRDSSHSPHHFFTPIPPPHRIGYSLPGSPVRPCPPVAASPDIDCSRSLNSAQSMKTGNRNIPSPSMAANVGASMGAPNLRGKSYKPMGDASNCSSPLATCFPTRHQVASPVFGVDTVAVAQEMKKLTISKHESPLESREKLQASMRTPSTVARLNGKCMTPSEAKARFPLVGFEKTEIASYKHVYYYYPFSNNHESHSSTTDDSEGNLRLAAGDHIAYRYQVIKLLGKGSFGVVAQCYDHKHGCHVAVKIVKNKKRFQQQAAVEANFVESLTAKDPDDMHHIVRYRDRVVFRGHLCIVTEMLFLNLYELIGFNKFRGFSLELVRHFAQQLLNSLAFLGSQNIVHCDLKPENILISDYTKGGIKLIDFGSSCLENEKVYTYIQSRFYRSPEVILGADYNKAIDMWSFGCIIAELYTGMPIFSGENEQDQLVSIMQVQGFPQLRFLSRCSRRRLFFDTMGRPRPSILVSPKGKTRVPNSTSLEHVLGNGTCPSFLSFLRACLQWDPEDRITAKKALKHEFIVGVGGTQKED
>CR382132|YALI0_F16159g
MEDFLFPGKSGPTTGITRNPDDAMTVAKGFECDSPMQLNSPPAEPQTDDDNDTDMNAETQSPQKPCQYTSRFAKANTFNNLKADEQPQPVDVLGGGAGKGHFSRLSQTLSKSYRDSDYTFRERVPFGESDEYVPGMDFTQQQGDTKSDATTNLSGPASVASPRRSDTGEFRDISTGSSSVDLAASAAASVDWKSLPFSTRKKLRSAIAEMQMSPLNTVSSPMSISHKDDHIANSLFSPQSFGQNSYGGSVGPPPAIPFSKRRSRNNTLLNSTQDSASSAASSPAQNFLAKFSSPSVSRSASVNMGNMTTLGSQPEGVVAGTPSGNAEFSLTADALTGEEIGRYTLGQKIGYGGFSDVYEADCKSLRGGEPNKPKACKVVKKNARLAARTSESDLSSMESADSSAFNSRRNSNSVGSINDTSRSAIVPSEEHLQMLQEVNIWRTLRHPNVLDLEYVYEDNRAIYCFTSKIMGGTLFDLVKNNRQGIDVETARQYAFQLACAMSYLHESMHIVHRDIKLENCLLDPQDDGSYNLLVCDFGMSDYINQDEEHENSRRQNRPIGPSTYSSTLRGGTTTANGTATPVPSTPSSQGGSVKRDNLGSLPYAAPELLSTAEPIYHPSVDIWSYGVVVYALLVGNLPFTHSFVPKLRGLIQNAQWDRELLKSKLGDGNDDWVELLEKCLTVDPEERASIRQVLTSSVFESLAEALVSDTQ
>CR382127|YALI0_A05247g
MSMPNVSAPTLAIPETNGARAIGAALAGATAAGRKRSGSLDAPSAATVTRGGTTSPLLCNSAYSPHPGSSSPGGYFDSNHNLSVRTLSTPASPNDNASVHPVTPQTVPATNNSNTVRPKSPSRQPSNTYAPARHPSQNNQRGTRKTSQGAVPSVSGSKPSSNAQYYAQERAYLQKMRNNLADDYYTKGIPASDLDRSSDEESLSEFEGDFVGLGGVGTFFDDSGAISYPFLEAKYNADDAEKSESIRERLQWQSMLTSVLTGEVVKNEKQRLRAPPEMDKKLVAEELWMGVRAKVCGRSMDEQRRIIEYSRNTKDGILLEVVNFRAKPADEAGGRSASDQVEDLLNRLDNFEQLWRSYSLIETDKPFYGSQEFQERLTALLTWSSLTWNIGTEIRLLQQWIGNEDIDLTRPAEGNDMMADKSPFIERLLKGQDLKNIFENRVLGPLSQLVDRARTSALEYHDTFQTLGLPVLYDHIGSLARFPSLLIMEVMRTRLNYARKLANPTMMMIDQTMVDIRGYIELSLKAKERYMFFVSPTQDGPWPLKDTIGDAFDETLIDCVSFYFDLLSRKFLESSNAVFRTFKEGEQLEFQYKFLSKIGEWISGGDYLVAEQFSYLTSKLMTKLLDYWQDSLKGPASDQANEIAAFYSETAEQIRSFERNLIRFYTSMCSSYENASEYAIQPSRLGAIVNSVRRANYFLVYTGVLERDGIYVFADPSLRERPHKLKEIIRGYSRYRRPEEDSVEYDHIAHVLILCSEEPFIWEGEILNIDMPSFDLEIKMGRMRIVSEGGTHMLQLAKTQFAEVCEREFLNTVVEAKSNQLRVDHEFGRLRKLFFRLSMSVIDNVATIRHTLKGLGCQDTVQNMFVFAREFGQRGLRSLEGPKRGYVTMKLINLCIEWVSFVVDDCTSTEYRTFRYTVTALEFASVMTSGVNILAVNEEAFLRLRVKVAGCMSLLISHFDIMGARSKAKAQQKVEVTSARRKKISHMSFKDDTELMEAFRNDAVKKLEDLERKRNDLEFEHHYVGRVLDDGSADDQFLMSLASAFSNVTMRWQLGRFIGSGTFGDVYSALNLDNGEMMAVKEIRLQDAQSIRTIVKAIKDEMTVLEMLHHPNIVQYFGVEVHRDRVYLFMEICQGGSIADLLSHGRIEDEQVIQVYTFQMLQGLAYLHHAGIVHRDLKPENILLDHNGLIKFVDFGAAKVIARNGRTRAAQTGTRSKINSLTGTPMYMSPEVITGSNPGRQGAIDIWSLGCVVLEMATGRRPWSNLDNEYAIMFHIASGHMPQLPSAEQLSPEGQAFLLKCLDRDPNKRESAIELSNDPWLARVKNDHLEQLTPMGEE
>CR382132|YALI0_F23287g
MLRDVSKSTLNIMEAGATDTCGRDGDGLHDARSQVEPQHVDYAINDDSVIPDSECEQEVLNTDYVGGVSKSHRQGHQGGVVEDTTFSDLLEMNINFAPGSMEVGELRTEEVTPEVEECFRGFERQMMSHVSHSNVSHSNVSHSNVSHNSMLGSYPIQSHCGSIGQSLGYFASEELTEVEKGTIHDEREQEQKQEQEQKQEQEQEEQMEEGNEEQSNEQPVTEQSESVSGSEEGQEVEASEAGVLAVIEDEVGENGEPGGAGDSSHAIEITSTSPSKIEIAIEDEDEGEDEDEDEDEDEGEAEVDEEAEEVEDELEAESETTPKVSASENEFSHTSHFETPAAETPKHDEEVIAVEADQDVSMMNVSMDRTNHDVSMAETTAVVNTTSGDTTVTDEASTALTAPTTHTHAEDTASQATVSRESSAQVGATLGTSAKPEETEGDTTVTVTASATPENTGMDEGPPVLSLLDVDGDVHMEMQEANGEVNERDTHGEDTHEEEEEMTGEDGDELADGEDYDMAGEADEQPQKQTITETAPTVSPVASFPALPMNTARLTREHKTIPGEVTPEAKLIPGEVPGEKRLIPGEKPVAGSTKKPIPGEILSAKRPLLDETPVSRSAPTVATSKLIPGEVPRNTSSSSSASKILQPTPRVALSMKPPESLVSSVRASSQPPRQLTPIPNLSHSDALPEDPTDQARQALARKRPLPKRPQGRKISHETTLELQNFELSCKGLSDHYRLLDKVGEGTFSSVYLAEDIHYDLKREFAARKKQNQSSSHWKSPPLNSKKRIRLLERSNTDIHRGPLVAIKRIYVTSSPKRILNEIKILDALSGYDNISPLLKVMRHEDQILAVLPYFEHQDFRSLYKTGSKTDIRIYITQLCQALKFVHSKDIIHRDIKPTNFLYDRHRRYGVLVDFGLAEVQSFSTSNPCVCVSQENQKRILGSAWELKPKGSYEKNDVRSGRRSNRAGTRGFRAPEVLFKCTCQTTQIDMWSVGVILLSFLCKTLPFFMSHDDADALVELCSIFGRQAMHQTGLLHGAFLELQIPKLRSTGLPFERVLLQAGCPEEWARDPVVIDFLSNTMKLDHHHRFSAEKALAHEFCQRAYEEDDYVDV
>CR382129|YALI0_C22770g
MSQFSQAFLNPGPAPPPPKPFASSLTASSSGTNLSGLMTPTEPRTAPTITRDAITRPASSNRVLKSGFASVKEDGSSFRSLMWTKKYLVLRENALDFQKSETSSVQFSIPLYTVSNVTRVDLKPYCFEIVRSSGFKSVFVVCKNDTELYAWIDEIYSKCPLMGVSNPTNFTHKVHVGFDPISGGFTGLPDAWSKLLSTSAITKEDYAKNPQAVIEVLEFYSKENVEAMGFNASSLGIGIENKFDEGLTMDAARVRAMQQQQKQQQAQRMANNLQEWTKPVPSTGSSSSSTATTPARYNATRKNDDDLLTSLSPSTSVPRRPSVPNVTRAAPPRPERPDGLPSTSTIPRDRSELRQELRNEMRAGAGNSSGSVSGASGSGTQTPVHPLLRINPDVDSYQQRQSPTSNTGGNYPTTPTSMTQSSSQGSLSSKTSPTAYRASPVATAALHDLPPPQRPMLRHKNSSGSINSVSSGNSYVAPLMVKKAIPANRPPQTAPPVPAQSGGDKFQPQRAAPVPQQTQQPQALPASSGTSAAPALGAANQFKPQRPAPSPQKTTPKTSPKKPSAAGVGQGGYPRMSPTKTSPTKTSPGGASAAAAAAAAAATTAALEGPKKKPQHDERRISTMTDAQITEKLKSVVNPQDPTPLYQKLKKVGQGASGSVYVARPMTNEFQLKKVAIKQMDLASQPRKELIVNEIIVMKESQHANIVNFLDAYLRGTNDLWVVMEYMEGGALTDIIDNNSLSEEQIATISGETCKGLQHLHHQNIIHRDIKSDNVLLDYQGHVKITDFGFCAKLTDQKNKRATMVGTPYWMAPEVVKQKEYGAKVDVWSLGIMAIEMIESEPPYLNEEPLKALYLIATNGTPKLKHPERLSKDIKAFLSVCLCVDVNYRASTDELVNHEFLKKGCGLQSLSPLLAYKHKKI
>CR382129|YALI0_C00891g
MGTQIFEKNSAAATCATRPSAPYGSSHPHPHHHHHQTPHAPPSPPRSPPHMKSDVMESEADDKEKSDFSSKAAKFGASLLGRKKLAVNTTAKEGKSAGSVSPPVATPVDKIAPRVSNSSVRSSGAGAASAVAHAASAAVRPVTGAVGSTAAAVRSPPTAATAAGTGAAPPAGVRSPSTTPAAPGPNSRTTPSPLPSPICGPTAAPSGRIPPADLRDVGSSVRSSSRASSSTTSLTLKETPNAGAAPTSGGVSAAAKKEPTKRFFAYDNGTHEHCLKAAKRHEKIGNMIKDLLGAKKLRDEAVSAVPQILAGANAPNGGNGDLPPSLMHGFLKQINDPNSPNPQVQHAHPAPEKDGKNPYVCNHPATTSGSFLEKYGRCQEVIGKGAFGVVRISHKAADRKSGTAEQLYAVKEFKRRPNETEKHYNKRLTSEFCISSSLHHPNIIHTLDLLQDAKGDYCEVMEFCSGGDLYTLILSAGKLEFTEADCFFKQIIRGVNYMHDMGVAHRDLKPENILLTLKGTVKITDFGNGECFRMAWEKEVHLSNGLCGSAPYIAPEEYHEKEFDPRPVDIWACGVIYMAMRTGRHLWRTANAEEDEFYTRYLQGRKDEDGYEPIEHLKRARCRNVIYSILDPVPSRRITGKQILNSEWGREIKVCEAGETGH
>CR382130|YALI0_D14542g
MVEFPRSLFSFHKKSAPTVTDTNSSPNPPAGSYSNTTTGPSTNTNAPSPAPPILRSPSTTHLQQVPKAVCTSETVNVSGEIIHGKRQSRDRLQELDLKKKSLSSNTTTPTVSQPTSSKSSLNSTTMNFGQIQEKTPHVGLEESTSSKAKLVAKIVAARNLQAAPNCRPYVVCTFGTSEFITETGDSDPNDVAMGNTTPMASNAGVNIMPKKPIMASGHTVGSINPTWKEETVFDVTARDASELVISVYDGANNDAFLGHVRISTILGPGKVLDAWYPLENRVEGEHVNGEVRVQAYYEDTVRTKMGPEDFEILRLIGKGTFGQVYQVRKKDTRRIYAMKVLSKKVVVQKKEIAHTIGERDILVRTSTTQSPFIVGLKFSFQTEADLYFVTDYMSGGELFWHLQREGRFSEQRAKFYIAELVIALEHLHDNNIVYRDLKPENILLDANGHIALCDFGLSKANVTQGDTTSTFCGTTEYLAPEVLLDESGYTKMVDFWSLGVLIFEMCCGWSPFHADDTQQMYKNIAFGKVKFPKDALSAEGRSFVKGLLNRNPENRLGAQDDARELRRHPFFHDIDWDQLIQKKIPPPFKPHVASETDTSNFDPEFTEASTSLFKSMKVGTPLSPRIQDNFVGFTFVGESSMDEHFKHRPTSRPVETVDEDMMESDNEDEDMGDEEMFSGRFEM
>CR382132|YALI0_F03542g
MLSSNSSSAAESLQSFSYAYVSHSGLSSRMALIKRAIQFLREHSTEISETSSALTDFFVSHQHEVEPYTHAMGIPFSSIQRNLSTASMTDFFSTLPKRQTGGDDQGLRGLLSLLENRHGDTRRSLSQGVRPLDTSRELSRELDDAPADGMQSRALKPVASAVEVSAESQDSESQGDGSREPGEPSGESRDADSTLLGSPIKASALKPRTTSWSESEDDEEGLSFTPKRMSQQNLAPKLLEQLTHHTPRSVSSPLSKEVLSGSSGSSPASSSPSIKRTRTLTNTSSLSLQAKLLDFLAEPFQDKALQPITRSATMLDVSSAPEQMGGGSAGHMGSGSGGVSSAGSWLPSNVELQPPVTTPNLASSKSTTGLGLLTGTMARYSASQVVVTTADKAPYEIRAVNDVACLVFGVSRAELRNTSILNMARDDMRDELTAELAAALTKPSSVAICGMVIPVVKGNRQESLASIWVKKSQGALIWVAEEVAGDHVEVVMKKRDPEVVETIGGDRNILFGQHDWASYGDIKRKMLIRSVGDGNEDGGSFNGSVGSVGSVGPVGSGDSSESAAAHPFLSNITYSYTTKAGPYDYPCIVRKEKNTFHITSLPHMSGMVMVDSSTLDITDYNAFFVQYLFGHSSKSRSLIGQHISVLLPHMSEYIDEIKRSNNSLGLGMVYPEHFFRRMASSGDDKRMTFFSSIGIDGRHLNGATLKIDCQLRVASTSQFSLWISFSRHIQEAHEIFSIPSQLPLLNERKRTEGEDSGSDSSGGSSSMAHSRESSLGDTDTSVSELREKSVYGLKNESQKSLASTRSLEADGSVSEADGSSSTLAAAEISELRGVTEIGAHKRDRKFADFRVVKKMGEGAYGRVVLARYPDDPACLIVVKSVVKDRILVDTWVRDRKLGTVSSEIKILAALNQTPHPNIVGMVDFLEDDECYHIEMEAHGNPGIDLFDLIELNPQMPEAECKSIFRQIVSAVAHLHGLGIVHRDIKDENIILDGKGLLKLIDFGSAAYVKNGPFDVFVGTIDYAAPEVLSGNPYLGRPQDVWALGILLYTIVYKENPFYNVDEILEGELRVPFVMSDDCLDLIRMILNRDVNKRPTVEQIRDHPWLRE
>CR382128|YALI0_B00880g
MDDFNKLTLTESHTPSPHSPATSRINSNNNANGTSRTSSRSHRPSAVFLGVANEDGFDSQPGTPSSSSSYTSFDRAGGGAAAAGNTTPGGPATGAPGTPGLGGPLGHSQVHFSLGSPSRPGSVAGSRPGSRPGSRPGSIAPQETQISLFPEADAHDPYARQHRPPQVSHRDTDSIAPRFRFARSRSSSRSSPDRRVNTDEASGNFHRSTGSMAELKRFFKKKSSKLKPKSKRAESKEDIPRSRPVSQSSRATPPVSRSSSQSNIASIGFGKWGKPGRVLGSGAGGSVRLLHRQSDGKTFAVKEFRPRHQHESEREYSKKVTAEFCIGSTLHHPNIVETLDIIQDDGRYFEVMEFCPYDFFAIVMSGKMSQAEVACCFKQLLSGVTYLHSMGLAHRDLKLDNCVVTKDGILKLIDFGSASVFKYPFETGIVMAHGVVGSDPYLAPEVLSQTKYDPTPTDIWSIAVVFCCMTLRRFPWKAPKLTDNSFKLFVSEPEVDETDKATKGPMRLLNRLPRDSRHIIGRMLTVDPKKRATLEEIWADPWVQSISMCTYDDDGRLVKGVGHEHTFVEVEEREEPETKP
>CR382129|YALI0_C04587g
MSTTIASPMSTPTTQDPGPTNNPFRHLQTNYSQLPRHMISPSLDKFSDSSSSYWGSRRSTGTKEPVGLAPEVPQNVVDDELQIIGAQVLRDASPGDGDDEDNSSEHTTASTSGSSTGGSPSKKHQPNWHDFYKNGYPDEVIVIDSDSDDDHGDDVNNTQVAQVATTATTSKTTINRRISSAADLPVKRRKFSQSSTSGSTTATHNTSSSDQQLDTNTHTTLDQDSDKNLLDDDENDTPLTPPPKLRRKIPEVYVRPVADAKKLLASQYDDKDGHYVTTFSDVFTERYVIRKLLGQGTFGKVVSAYDKQTDSLCAIKIIRAVPKYRDASKIELRVLTALADYDAMNKNRCIHLRECFDFRNHVCIVTDLLDISVFDFMRDNRFQPFPGSHIQKLAKQLIKSVAFLHGLGLIHTDLKPENILLKKAAFVRVANKNLGPSSIRKHNYYRAHDPKKTEPKTRNVLKDTCIHLIDFGSAIFDDEYHSSVVSTRHYRAPEIILGVGWSYACDMWSIGCILVELFTGDALFHTHEDFEHLALMEAIIGYPFPKAFVKEMISKKPSAQVGNFFNARSGKLGYPNKDTTTSSRHYIRDTLCLTDLIHTSTQSTKSRSEGANPDGQFWDLFLDLVRKMLVFDPRERITAREALQHDWFKCGISDEGSV
>CR382129|YALI0_C04158g
MAWNLTKKLKETTLSSFGGRSSSQTVTNLPTVSTKPQAQTKAPPPKKKQPEGPKQPDGPPTPTLKSGFANKLTTSLSHNSTKSHKSQTTVQTVQSNHTSLKDITAAVATPVSTHASTHTQTSVDADSATAATTATAATTHSTEDLKPVTSISKPHSPHSPSVPAAGVLDVSIFGTEGLSLPDAYKKYSAYFEEQDNGGPPPVYLVLEFDKTQLLLEPTGGTALDCPIWNARSSFDVSRTDEGLTINIYAKLPTTLIQNEIHPLLGRSSALGDEKSTNTVLDVFLGCVRVRPALTHANRSVDGWCSVSSGTGRLKITVDYKPTPKSQSQLSMQSFELLKVLGKGTFGKVMMVKKKDTHQIYAIKSIYKHYIISTDEVAHTLAERTVLAQIRNPFIVPLKFSFQSPEKLYLGLAFVNGGELFYHLQRERFFDLNRARFYTAELLCALECLHDYNIVYRDLKPENILLDYMGHIVLCDFGLCKLNMTSDERTNTRCGTPEYMSPEILLNKGYNKSVDWWTLGVLLYEMLTGLPPFYSDNHNKMYQRILNDPLRFPQGMDPTAVDIITGLLQREPSERLGAGGAQEIKAHPFFKDIDWNRLLAKKYSAPFKPRVLDPTDTSNFDRDYTSMVPQDSVTNDYLSDSVQKQFGGWTYLDQNVLH
