# Supplementary material for: Stable isotope and chemical inhibition analyses suggested the existence of a non-mevalonate-like pathway in the yeast Yarrowia lipolytica
Source: Sci Rep. 2021 Mar 10;11:5598. doi: 10.1038/s41598-021-85170-0 (PMC7970925; doi:10.1038/s41598-021-85170-0)
Supplement: Supplementary file 6 — Supplementary Information 6. [file 41598_2021_85170_MOESM6_ESM.fasta]

>YALI0_B13794g
MDSEAPVETLTAAQIKSYVDTAYILVCAVGVSLITPGIGMLYAGMIRRKNALTIVAQSVLTTCVICLQWWIWGYSLGNVPNGKMLGNLSLAFMMGSPTSHDELSLDQLEEEGIPTSVHFIFSAFFVVCTVQIFAGAIAERGRLISSQIVGFIFATVVYCPLSYWFWAEDGWLNAMGVLDFAGGGPVHIASGTGALAYALYLGKRIDDNGEASMLARAKPHNPTLVLLGTLLIWYGWLFFNSGTLLAVSSRTGYIMLNTQLSACTGGIIFAAVDKWRYGRVSLVGLCEGVICGLVAITPSCGYISPWFSVVGAIITAGVCCSLSNINQWIGIDDTIRSFNIHAIGGIMGSICTAFFADPAWAQEDIPGGWIKHNWVQLGHELAAVTTCVAWSFVLTYIICFVVDHIPGLKLRVTAEEEMLGTDVKDLSEKVENMEDSLWGNSPSMSREPTVAKRDAEPMV
>YALI0_A00374g
MDIVTNNPGISQLFDDALPAVAGGLNTNNFPSLLSEASATLSAFQAGTDFPRVSSGFLALSAVDIPQALQNIQGNLANVWAIVTPDLPSLTPEFSSEWDAATAQVLGLGQQLGVLPGGAVSGSADASGSAVASGSAVASGSADASATADASATADSSADASASASASASSSGASASADSSATSASADATSAASGSAAASGSAAASGSTAATSAASTSSGSAAASGSAVASGSSNVTSPNVTASTGAAGSSSATGASNMAPELINASFNAKLAAGVVIAAGCVVLL
>YALI0_A00374g
MDIVTNNPGISQLFDDALPAVAGGLNTNNFPSLLSEASATLSAFQAGTDFPRVSSGFLALSAVDIPQALQNIQGNLANVWAIVTPDLPSLTPEFSSEWDAATAQVLGLGQQLGVLPGGAVSGSADASGSAVASGSAVASGSADASATADASATADSSADASASASASASSSGASASADSSATSASADATSAASGSAAASGSAAASGSTAATSAASTSSGSAAASGSAVASGSSNVTSPNVTASTGAAGSSSATGASNMAPELINASFNAKLAAGVVIAAGCVVLL
>YALI0_C22363g
MDLQVDPQIIPQMDEFPPPPSQEEINDRIKQLAIKHNVNHRKLMLKIDICVVPLTCLLYVLAFLDRVNVSNANVYGMSEDLNMTGNKFNTALAIFFVPYVIAEIPSNWLMKKFKPHVWLTGCMTLFGVCLLGQGFVRTYGQLLATRFLLGLFEAGMFPGCFYLLSMWYRREEAQKRYSFFFSSTTLAGAFGGLIAAGIHNLDHDRGIRSWQWIFIIEGACTATIGILMIFCLADFPEEARFLKQNERDFIKEKLEIGNAGVSEYERSMTRKDLAFVFSDWKVWISGLLYFGYIVPAYGYAYFGTAIVKGLGYSPVMTQLYSVPPWVAGFGFSMVSAAFSDHFRHRFAFAFFAGIVAVAGFGLLMGQTKHIGIRYGSLFMICAGTYTAMPILVCWTQMNFSGHHRKAIASGWQIGFGNTAGFISTFIFEANEAPTYPTALDVCLAFTAFSTVLLAVYFAAIWADNRYKRTEKYRQKFRSWPKEKQQLAGELHPSIFYSY
>YALI0_C11165g
MLGWALGLVVTEDPSQLEYLKTPETNHIFWAYAKIIPGLAAANIVTNAGALALKMGLDVPFVNSRDLSIPPTHDELVAGLQLVLQYSAESGRDWYSAVNPTLPIYAIKWVVGKAAQPYTAEDLKVSRRTVFNMYMAQTIARHAENALNAKIVINDPNVTVTVVISPAPASTAPAISEATSMIPVTSSTQDYQTDSSPVPASSTADASSTGDSGASSTGGVDASSTGGADASSTDGSGASTTGGADASTTDGSGASTTGGAPASSTGDSGASSTGGADASSTGGADASSTDGSGASTTGGADASSTDGPGASTTGGADASSTDGSGASTTGGADASSTGGADASSTDGSGASTTGGAPASSTGGAPASSTGGADASSTGGAPASSTGGADASSTGGAPASSTGGADASSTGGAPASSTGGADASSTGDSGASSTGGADASSTGGADASSTGGADASSTGGADASSTGGADASSTDGSGASTTGGAPASSTGDSGASSTGGADASSTGGVDASSTGGADASSTGDSGASSTGGADASSTGDSGASSTGGADASSTGGADASSTGGADASSTGGADASSTGGADASSTDGSGASTTGGADASSTDGSGASTTGGVPAISTGGSGSSTDVDPVTSTKKDTETNTDVSTATTTGDNKGSQSVPVTAPSATSTGGYDGSDSGNGSDDNDDGNGDGSNGNGSDNDGSDNGNDSDGNGNGSDGNGNGSDDNGNGSDDNGNGSDDNGNGSDGSNGNGSDGNGNGSDGSNGNGSDGSNGNGSDDNGNGSDDNGNGNGSDDNGNGSDDNSNGSDGNGNGSDGANGNGSDGSNGNGSDGSNGNGSDGSNGNGSDGSNGNGSDGSNGNGSDGSNGNGSDDNGNGSDGSNGNGSDGNGNGSDGSNGNGSDGSNGNGSDGSNGNGSDDNGNGSDDNGNGSDGNGNGSDGSNGNGSDGNGNGSDGSNGNGSDGSNGNGSDGSNGNGSDGSNGNGSDGSNGNGSDGSNGNGSDGSNGNGSDGSNGNGSDGSNSNGSDGSNGNGSDGSNGNGSDGNGNGSDGNNSNGSDSGASNGVDSKPQSTLRVDSTAGPSDIPQSPQATGSADHPAQANGASKLVVGGFAALPLFAALL
>YALI0_B02398g
MSSESIQEHEKSDDKFRSEKEIHEIEFEATEVSDGSFIDYVGEKLNFVPDENGIHTKNIRLMANFVAELSDSEAEEILLKFIPVHEDDYNLRLEYKEYLKALVSGEKDAPNPDTYSLDLRIEAAAIKYWSPYIEVRAVTDCYDDMDEPCETIRAYAIGLVWLLVGCFVNQFFIFRYPSISIGSDVLQLLTYPCGELLARILPDWGFTWRGTRISLNPGPWSRKEQMFATFFLSGGDGATYVSAYNLPTQLLPMYYNQKWATFGYQIMLTLSSQYIGFGFAGILRRFAIYPTKAMWPLNMPTIALNRALLDPERKQKINGWTISKYWWFLATFVVSFIYYWIPDYLFQAISNFNWMTWIAPNNVNLALITGQSGMGINPIPTFDLNQIGVGSVVTPWWSIVNSLIGLVIGTFAVIGVYYSNVRWTAYLPMNMPGIYNNKGGSYKVTKILTNGVFDLEKYHEYGPPLWSAGNLVAYGAFFSVYTLGFVYTMLAYWQDMKQASIDFYNGIAFWNGTKRTEVDSPFAKQLKKYADVPDWWFFLILLISIGFCIGTVKGWETTTPVWGIFFVLGINLVFLIPICLLQAYTGNGFALNVLVEIICGYALNGRPTALNILKAYGVNVDSTSQGFVSVWKTGMYTYVPSRAIFRSQVLSTLISAFVTVGILQYQLTLQDICTPAQRATTKFTCPGQNTFYAASVLFGAIGTKRFFGTGGNTGLYPFLKWCFLLGAVVGLVFFVVQYTIPHYIGKRFPERKQAMIRLSERLGKYNPVVINMGLIGFAPGNLSYSIGGVYLAAAWTLYIKKPVP
>YALI0_C17105g
MSHEPPGTTILENHASDAIILQPTPTADPNEPLNWSKWRKHTNLFIVCFFTLMAFTANCVSTVFWTPQNQELGWTLDQQNNGYALSVAGLGLGCPLMIPFAEKFGKRPVYLVSSAIALACAAWMAKMTTVGELYGSSLLQGMATSVTETIIQMTVADLYFVHQRGTCNGIYMVVVDVGNFLIMVPAGYITMSLGWRWVYGIIAVITGAQFLSTLLFFEETKYTAGTETLVGVGEDEEDRPEENLSNKDAKDIVRNLESPSTESVIMDFSDSASSRNAYQYQKNPLSKRLALVTYTPGSWREFGRKMYTPFITLFAYPIVTFVAIQYGFMLTWLAMAATTVASAFAEPPYSFSSAALGNINIAPFIGMALGSVYGGWFNDKTIIWLSRRNGGQYEPEMRLYGLIPANLTLTIGLFLFGLPIAHGVHWMVPTLGFAIIMFGFGSSGAIVLTYLLDSYKNIVADAFIGVIVVRNVFGMIMVFAQTPWIEKVGLQNVYITVGCISLVPLALTVPLIYHGKHLRRKSEARYLRESTRR
>YALI0_C17105g
MSHEPPGTTILENHASDAIILQPTPTADPNEPLNWSKWRKHTNLFIVCFFTLMAFTANCVSTVFWTPQNQELGWTLDQQNNGYALSVAGLGLGCPLMIPFAEKFGKRPVYLVSSAIALACAAWMAKMTTVGELYGSSLLQGMATSVTETIIQMTVADLYFVHQRGTCNGIYMVVVDVGNFLIMVPAGYITMSLGWRWVYGIIAVITGAQFLSTLLFFEETKYTAGTETLVGVGEDEEDRPEENLSNKDAKDIVRNLESPSTESVIMDFSDSASSRNAYQYQKNPLSKRLALVTYTPGSWREFGRKMYTPFITLFAYPIVTFVAIQYGFMLTWLAMAATTVASAFAEPPYSFSSAALGNINIAPFIGMALGSVYGGWFNDKTIIWLSRRNGGQYEPEMRLYGLIPANLTLTIGLFLFGLPIAHGVHWMVPTLGFAIIMFGFGSSGAIVLTYLLDSYKNIVADAFIGVIVVRNVFGMIMVFAQTPWIEKVGLQNVYITVGCISLVPLALTVPLIYHGKHLRRKSEARYLRESTRR
>YALI0_E20713g
MSYTPSENSVTKPEHDDLHNDVKGYTHDQEHATTDFSDGPAAEIADDGVKRGLKTRHLSMMALAGIIGPGLLIGSGGALTSGGPASLIIGFGCIGIIAFSIMQSLGEMTTLYPTGGAFTKLGDRFVDEAAGAAVGWNYFIIWACVLSNEYNALTSILYFWSEKVPIWGYFLLFWFFFLGFQLLGVEIFGEAEFWLGLIKIVGLVAFFIFAIVYAAGGVGRLDNGDGTTRALGFHYWHDPGAFPNGFRGVAQVFVFCSTFYAGVESVAVAATETRNPSVAVPRAIRQVFWRIIFVYLGSAFFFGLVCSSKATQLVSADAKALQSPMTVAIQTAGWHGGVHLINAFILVTCLSAVNSSIYIGSRTVLFMAKDKKAPKFLAYTNKRGVPVFAIIFTNAFAALSLMNISTGAGKAYGYIVNLSGVSTFLVWGSISFIHLRFRAGWAAQGYSPEDLPYRAMFFPYNAWFGLVANVFLALVQGWTTLSPFDAGNFVDAYILLPLFFVIFFLYKIIYKTRWVRANEMDVISGRRKDLDTKVDEEQMIDGVMTPKKKTVWKKVCENF
>YALI0_E20713g
MSYTPSENSVTKPEHDDLHNDVKGYTHDQEHATTDFSDGPAAEIADDGVKRGLKTRHLSMMALAGIIGPGLLIGSGGALTSGGPASLIIGFGCIGIIAFSIMQSLGEMTTLYPTGGAFTKLGDRFVDEAAGAAVGWNYFIIWACVLSNEYNALTSILYFWSEKVPIWGYFLLFWFFFLGFQLLGVEIFGEAEFWLGLIKIVGLVAFFIFAIVYAAGGVGRLDNGDGTTRALGFHYWHDPGAFPNGFRGVAQVFVFCSTFYAGVESVAVAATETRNPSVAVPRAIRQVFWRIIFVYLGSAFFFGLVCSSKATQLVSADAKALQSPMTVAIQTAGWHGGVHLINAFILVTCLSAVNSSIYIGSRTVLFMAKDKKAPKFLAYTNKRGVPVFAIIFTNAFAALSLMNISTGAGKAYGYIVNLSGVSTFLVWGSISFIHLRFRAGWAAQGYSPEDLPYRAMFFPYNAWFGLVANVFLALVQGWTTLSPFDAGNFVDAYILLPLFFVIFFLYKIIYKTRWVRANEMDVISGRRKDLDTKVDEEQMIDGVMTPKKKTVWKKVCENF
>YALI0_A11473g
MSTKDPYEGLSEESIAILKAQTTSEPVNVNYRTLLLRYATPLDKAEILVSYVFSACAGACLPLFTLIFGSMTNEFVRYFVEGATPAEFGHQINYLARYFIYLFAGIFAFSFLETYMHVQMGEKLTGRIRAHYLEAIMRQNIGFFDKVGAGEITNRITTDTNLIQEGISEKAGLIVSSIAAIISAFIIGFIKSWKLTLIMMSSFFALLFAMTTAVYFVVKFAKLAIVSDAKASSVAEEVLGAIRNVVAFGTQDRLTQKYDDRLVVSMKYHIFRGRGSAAAIASVWTIAYLNYALSFWEGSRLVSWGQVNVGNIMTVLFAVMIGAVMVGNVAPNLQAMGSAIASGQKIFETIDRVPPIDSFSDKGQKLDQVHGHIQLEHVNFRYPSRPDVSVLHDFSLEIKPGQTVALVGASGSGKSTIIGILERFYEILGGKVTIDGVDISSLNVRWLRQQLALVSQEPTLFGVSIYENIAYGLIGTPHENADPEKKRQLVEDAARQANAYDFIQDLTDGFETNVGDRGFLLSGGQKQRIAIARAIVREPKILLLDEATSALDTKSEGIVQDALDKAAADRTTIVIAHRLSTVKNADLIVVMNKGSIVEQGTHHELIEQKGMYFSLVNSQTIMKQNDDGSDTAADDKLEEDVVAIQSLTMSSFSEDEEEYNTKEQGIIEMIRFVYSYNKEETTLLLIGGACAFVGGIGYPGMAVIFAKCIEAFMTPPSGYPHMRSLINTYTGLFFMIAMIEMVAFYVEISILTLAGERLVRKLRLAVFKQFLRMDIGFFDREENTTGSLTSNLGKDAHNVRGLSGTTFGQILVSIVTVVAGFVVSVVFNWRMGLICGACIPILIGCGFCRYYVLTWLNNRAKLAYEQSGSYACENTNAIRTVTTLTREYQVYKTYKESVEGQVQGSKRPIFFSSILFGLSQSLSPLIMGLAFWYGGILLKHHTISPFRFFVAFIAIVFGSQSAGSIFTFAPDMSKAAGSTRNIMNVLAVEPEIDWWSDQGTKIDPKDVKGNIEFQNVHFRYPTRMQVPVLRGLNLSIKQGQYVALVGSSGCGKSTTVGLLECFYRPTSGKILLDGLDLADLNINSYREAVALVQQEPILFSGTIKENILLGTQDPDVTDEVVYEAARKSNIHDFIMSLPEGYDTVCGSKGSLLSGGQKQRIAIARALIRNPKILLLDEATSALDSESEKVVQAALDAAAKGRTTIAIAHRLSTIQNADVIFVFENGVVLESGTHQQLLANRSKYYELVKLQALEG
>YALI0_B19800g
MNDIEKNQDAASVASYSKQDAPAYDDEPSAIGSVHEHKAGKWQNFKDSFKPADLSQYDTTGMTEVEKAALATANSPLSRGLKPRHLQMIAIGGSIGTGLFVGSGTSLATGGPAALLIAYGIIGVMLFCTVHALGELACTFPVAGSFATYSTRFIHPAWGFAMGWNYTMSWFVVLPLELVAASITVNFWQDMNHTDINNAAWIAIFWALIVCINLFGVKGYGEAEFVFSLTKVVAILGFCILGIVLVAGGGPHQGYIGGKWWHRLPEGTVGPRGGAFAHAFKGVCATFVSAAFAFTGTELVGLAAAETENPRKMLPSATKQVFWRILIFYIVSLTLVGLLVPFDEPHLLKGSSSVDATASPFVIAIRNAGISGLPSVMNVVIMIAVLSVGNSAVYGFSRTIAGLAAMGHAPKWFAYIDRQGRPIVGILVVSFWGLFAFICAAPVATQNAVFGWLMALSGLASIFTWGSINLCHIRFRLALKKQGRTTRELVFTAALGIWGSVLGLTLNCLVLIAQFWIALFPIGAPKPTAEAFFNAYLAAPVVLFFALVWLVWKRDPWLSIDQLDIDTGRRDTDLVKLEAELEQERYELSQRKWFYRVYKAWC
>YALI0_E01210g
MVAIKNTLALTVLASVVSAQNPIVASLINDIVEGIAAAKTDNDISDEAATSEIQSVVGIIQQNTDVQQLVSQVIPIAAMGLNDDNFPQVLSAAHATLEAFQGSPEYPEAVKGLKDVLPHYDVQEALGNVQNNLGNVLALITPSLPTLTPNHSEQWEAATKNVQALAASLGFLPGGDDKQAEATSAEASKTEASASASATEASSKAEATSEAPKSEEASKTEESKSEESKAESKTEDASSAAATSAEASKTESKAESKTDASASASGSASGSASGSASGSASGSAAASSSAESSKPTSASVSATGGPSVAPSASPTVTAEQGNGASAYNLALGGVVGAAAMVVALL
>YALI0_E11979g
MPQIIHKSAWGDIPLSTFFYGNVTDYLRSKKSFGSDKIGYIDAETGEGITYKQLWKLANGISAVLYHHYGIGHARAPVASDHTLGDVVMLHAPNSRFFPSLHYGMLDMGCTITSASVSYDVADLAHQLRVTDASLVLCYQEKENNVRQAIKEAQKDAAFPGITHPVRILLIENLLTMACNISEEKINSAMARKFEYSPQECTKRIAYLSMSSGTTGGIPKAVRLTHFNMSSCDTLGTLSTPSFSTGDDIRVAAIVPMTHQYGLTKFIFNMCSSHATTVVHRQFDLVKLLESQKKYKLNRLMLVPPVIVKMAKDPAVEPYIPSLYEHVDFITTGAAPLPGSAVTNLLTRITGNPQGIRHSQSGRPPLTISQGYGLTETSPLCAVFDPLDPDVDFRSAGKATSHVEIRIVSEDGVDQPQLKLDDLSHLDGMLKRDEPLPVGEVLIRGPMIMDGYHKNRQSSEESFDRSQEDPKTLIHWQDKWLKTGDIGMVDQKGRLMIVDRNKEMIKSMSKQVAPAELESLLLNHDQVIDCAVIGVNSEAKATESARAFLVLKDPSYDAVKIKAWLDGQVPSYKRLYGGVVVLKNEQIPKNPSGKILRRILRTRKDDFIQGIDVSKL
>YALI0_F07106g
MKKEASPDIHEVHEVGEIEEVQYDVPEIHLSAAAELDSTEPFQVYYHYAAIQRAREDALPKSPFSSLFDKYRKKKPEPEERSDESHSSSEGTFSPDCEKTVLDQIPGAKTELAVANMSLRTATWMSVFFLTTTDILGPSASPWAISQLGWFPGVMLFSVLGGAAVYTGWLIYRMFLKLDSPEFPMKTFGDLALRVYGKGFRWGVDVLQSLQLLCNVAVIILSNGQGLSQIYSPLCFSVWCIIFMLAGILLGQIRGLSNFSYIANAAIWMNLFVVFSTMGIAGTKPPNYVGGAKQNGLPNSTDPVRTRAIENVPFQTQLNAVMNIVYSYGGAMVFVEFLSEMRKPREFLKGMLSAQGVIFVCYLLYGLLVYAYQGQYTMNPANQGLGSYNWQTAVNVVSLVSALIGAGLYGNVGVKVVYITLLRRAMPFLPNLEIGLKGRITWGLMVFLFWALAFVLASAIPQFSALTSLVGAACILQFSYTFPPLMYMGLTIREEASKLDIVDMETRKVTKYDSWKTLARWKRGVLSRPWWVLVNFTLFLCSAATGILGIYSSVYSLVQAFDAPGAATVAFGCKSPVA
>YALI0_B01342g
MYKVHNPYLTAAVATMGGMLFGFDISSVSAFVGEDNYMNYFGHPTSFQQGGITASMAGGSMLSCAFAGYISDRVGRKPTIQFAAAWWMVGASIQCSAQNMGQLIAGRAISGLGIGLGSSQIPVFISELSPKKIRGRLVGCFQWSVTWGILIMFYISFGCSYIKGHSSFRLAWGIQLIPGAMLAFGMMLLDESPRWLASKDRWEEAIQIIRSINANYGSEEDILMEIEDLREVVRIDHESKSVTIWDLFRKDSINRTMVGVWAQIWQQLTGMNIMMYYVVIIFKMAGYSGKSAVIVSGSIQYIINVVMTIPALLFIDKIGRRPLLLCGSMLMATWLLAVGGMLGAYGIQMPQGLPAVPSKNQAADPYTTIYIPDNQAPARKAIIACCYLFVASFAPTWGPGIWLYCSEIFPNKQRALANSLTAGANWGFNFALALFVPTAFKNINWKVYIIFGVFCIVMSIHVFLLFPETKGKSLEVIDQMWDARVPAWKTASWVPDHMPSHYAGDQEEKPTDELAEAPFHEENAPVNTETPPHEDEPTFAETEPKTQYPGTEHV
>YALI0_E04224g
MTDTRPPSVLTIAGSDSSGGAGIEADLKTITVHGCYGMTTITGLTAQNTTGVEKIHPIEDQGFITACLDAVFSDVGVDVVKTGMLSSQETITTVTNYLKKHHANKASVIDPVLCSTSGSTLFPAEYVSVYLELFGLATIVTPNIPEAVELASVLEKKKFETPKTVQDMKDLAVSIHKTGAKWVLIKGGHLSFTKDKEPAKENDTDKVVIDVLYDGKDFTELVMPYITTKSTHGTGCTLASAIASNLAKGKDIPQAVLEGTQYIQNAIFEAHPIGKGHGPVNHTYNMRVLPFQKGHFLDYLLSHPKVAPAWKQYVEHPFVMQLAKGDLKPECYYYFLQQDYLYLRHYARAAALSGYKAKNIAQTAAAGVIIDTIQSELGLHIDHCKENGMSLEELENSEEGLQCYAYTRYLIDVGAAEDWLALQFATSPCLFGYGIAARNGKNHPEYKPGNRYSSWIDKYVDPKFGCATETGRALLEEEAPKVSPERLEELIEIFATATKMEVTFWNKALTLGE
>YALI0_E29711g
MTYDDKDDNFKATMYPSQGEYLSEVEQVEYNPQVEYDSHIDYSLDPTPEFPENGTLKDALKDTLATTTSVNDESVREGSVDPNNEKDGIDYEYEEIYMEHEHYSHTWANYTDEWNPNGLRKVEDGDIALRRVSGPVPKITYVLALVEFAERGSYYGLTNVISNFVQFPLPKGGNGWGATPKDSQLTAGALNQGLQVATAITLVLNFLSYLTPLLGAYLADARYGRYPTIWAGTIVCGIGHVIIVIAGVPGVIEAQKASLGLFIAGLIIFAFGTGLFKPNLLPLVMEQYREDDDWVKTLPSGEQVVINKETTLQRMTLVYYWAVNVGGFLGLGTAYAEKRIGYWLAFLVPTILYFFLPALLYIIRNMVYKVPSSKNSIIAGFCGVIYQYIFRKKSTYPPKFVHDVWSTLKATMFFLFYPVYFINDNGIGALSNSQGASMITNGVPNDLINNFNPLTIIVFVPIINYGLYPLLRKMRINFRASFRIFLGFMLAAFSPMIGAILQWQIYETSPCGYYATNCEEGVAPITIWWQVFPYFCTALSEIFAVTTSYELAYHLAPYKLRSIVLALLLFMSALSTAIQTGITPALKDPYLIWPFVGICCAGVVFAIAFIIIYWKLGKGLSTKL
>YALI0_E29711g
MTYDDKDDNFKATMYPSQGEYLSEVEQVEYNPQVEYDSHIDYSLDPTPEFPENGTLKDALKDTLATTTSVNDESVREGSVDPNNEKDGIDYEYEEIYMEHEHYSHTWANYTDEWNPNGLRKVEDGDIALRRVSGPVPKITYVLALVEFAERGSYYGLTNVISNFVQFPLPKGGNGWGATPKDSQLTAGALNQGLQVATAITLVLNFLSYLTPLLGAYLADARYGRYPTIWAGTIVCGIGHVIIVIAGVPGVIEAQKASLGLFIAGLIIFAFGTGLFKPNLLPLVMEQYREDDDWVKTLPSGEQVVINKETTLQRMTLVYYWAVNVGGFLGLGTAYAEKRIGYWLAFLVPTILYFFLPALLYIIRNMVYKVPSSKNSIIAGFCGVIYQYIFRKKSTYPPKFVHDVWSTLKATMFFLFYPVYFINDNGIGALSNSQGASMITNGVPNDLINNFNPLTIIVFVPIINYGLYPLLRKMRINFRASFRIFLGFMLAAFSPMIGAILQWQIYETSPCGYYATNCEEGVAPITIWWQVFPYFCTALSEIFAVTTSYELAYHLAPYKLRSIVLALLLFMSALSTAIQTGITPALKDPYLIWPFVGICCAGVVFAIAFIIIYWKLGKGLSTKL
>YALI0_E14234g
MNMNQSPILVHTTNTRYFFFYPYVITIAISVLLLVTRTIPASIKYLARQSRKRDPSAKPLLASETFVDSDTDDSDNLQPVASETYGAVLVNTQQRRFSVRADRARLYGGQNPSSKDDTSYTVCHRGVFGNLTFALEGVCVIAQLVLATLPFTIRELYPVYEGYPYNVLVNMAFWLLAVSLYAARVCANWSKFLGAQKLWLHSTLLYTVAVISSAVFFRSAIVDPQTPMSKNFFVAQFAFCSVLFLISITATYADKPIVLTAVKGLQPSPEAIASILSRSTFGWLDPMVYAGYKRTLDLKDVWDLRSDDHAVAILKDFRKLKRTAGLIWRFTFFFKGYLWASSMWAIFYSLVTFIPTVLLKSLLSYVDDPSGTPKNVAWLYVIGMLLASILNNVGQGQCLFIGRRICVRMRSVIIGEIYSKAMRRKVSAAETKEKPDEPISGEAEVDALAEENNGEGPQQANLGAIINLMAVDAFKVSEVCAYLHFFVASIVLFAVSIWLLFVLIGWSALAGSLVMLLFMPANYLFSAQFSAVQKDLMGVTDIRIEKTNELLQSIRIIKFFAWEDKFIDGVNEVREKELKLLRRRAITWAGAGLFWYMAPSLVTVASFGVYTSVLGHKLTSPIAFTALSLFNIMRIPMAQFTEMLAAVLQSKVSIDRVEKFLSEDETSKYVQLCNPVRGPNSPYIGFENATVSWGKKESDFKLRDLNLSFKVGQLNLVIGPTGSGKTSLLLGLLGEMELEQGQVFLPGAEPREQLAIDPSTGFTESVAYCPQQAWLLNDTVRNNILFSSEYEPTRYQAVVKACGLERDFEILEAGDSTEVGEKGITLSGGQKQRISLARALYTRARHVILDDCLSAVDSHTAAWIYEHCITGEYMANRTCILVSHNVALTITNADKVIIIENGRIKGAGTPQEMADQGLLGDDKHILSSASVSASKNASHVNLPDAAEAAAADAESDLLTKVASRIAEETPSGAGKLTQEEARSEGTVPWSVYEGYMANMGGLIFWGGLTIAFVASQSAEMYQSFWIRQWAIGVGTPGDGVEPGTLLSVAKVVQSSPVLQSLSVFYHNVTSNFVNVEDETHAAHSAGYYLTIYFILAVVFVFLSVSKELYIFFGGLRASRKLFNELMQKVVYAKLRFFDSTPIGRIMNRFSKDVEALDQETAMAAGMMVQNFLACLATVVLITMITPSFLFFGIIIAGIYLAIGIFYLTTSRELKRLDSTTKSPIYQHFGETLVGVTTIRAYGDEPRFVRDNLEKVDTNNRPFFYLWVANRWLSFRVDLAGALVTFFAGASILMAIGKIDSGLAGVSLTYAILFSENVLWAVRLYAVNEMNMNSVERIQEYLDLDQEPPAVIEDSRPPANWPSKGEIEVNNLSLKYAPEVPDVIKDVTFHVQPQSKVGIVGRTGAGKSTIITAFFRLIEAHQGSIKIDGVDIGKIGLKDLRRGLAIIPQDPTLFTGTIRTNLDPFDQYTDEQVFEALRRVHLIEDSSSSESDGSSSSAVATNENKNQFKDLSSAVTESGSNLSQGQRQLMCLARSLLKSPKVILLDEATASIDYETDAKIQKTIRSELNDTTILTIAHRLRSIIDYDQILVLDAGEVREYAPPHELLQDKDGVFYSLCADSGEFEALIDLAKEAYEKA
>YALI0_E04510g
MTSHLGDHLEDHLEPSRDDNLYYHEEEEAPGYQAYTSQADYPAKPTYSGSGSSQRRFDDYNTSLEKKEGDIEFTEVVDESEHYSQKWSTYTDEYNPDGLRVATDEECMTLRKIAAPISAMTYMLSLVEFAERGSYYGLTNVISNFVQFPLPPGGNGWGATPKDSQSTAGALNQGLQVATALTLVLQFLSYLTPLLGAYLADSKYGRFPTIWAGTIVCGVGHVIIVISGIPGVLEHQKASLGVFIAGLIIFAFGTGLFKPNLLPLLLEQYREDDNWVKKLKSGEEVVIDKESTLQRMTLVYYWSINVGGFLGLGTAYAEKRIGYWLAFLVPTILYFFLPFFLFIIRNRVYKAPSSEDSIIAGFVGVMWQWLFRKPSTYSEKFVADVWTTLKATRFFLFFPIYFINDNGIGALSNSQGSSMITNGVPNDLLNNFNPITIIVAVPIVNYILYPLLRRYRINFRASFRIFLGFMLAAFSPMIGAILQWRIYETSPCGYYATDCDKGVAPITIWWQVFPYFCTALSEIFAVTTSYELAYSLAPAHLRSIVLALLLFMSAFSTAIQTGITPALVDPHLIWPFVGISVAGAAFAIAFLCCYWRLGKGQEVSV
>YALI0_F28369g
MDKESLSHDEYTESGGLEHVEYPQGQVPQEVIDAEIAQLAEKYGINQRKLMFKVDICVIPVICILYILAFLDRVNISNANVYGMSKDLNLYGDRFNTALAIFFVPYVVAEIPSNWLMKKFTPHVWLTGSMLLFGVTLLGQGFANNYSALLATRFLLGLFETGMFPGSFYLISMWYRREEAQKRYSFFFSSTTLAGAFGGLIAAGIHNLDGDKGLASWRWIFIIEGACTAFISIIMFFLMADFPEDAKFLTENERQFMKEKLEVGNAGASEAERPMTWKDVKSVFSDWKVWVMGWMYFGTIVPAYGYAYFGTAIVKTLGYSDVKTQLYSVPPWVAAFGFSMLAAIFSDYLRHRFYFAVFAGIVAIAGLAVVIGVHDKIGTRYGSLFMICAGTYTAMPLFVCWTQMNFLGHHRRAIASGWQIGFGNCAGFISTFVFQANDAPFYTPGCAVCLAFACLSLVMQFVYAAGITWENKRKRTPEYIEKFNALSEDDRRIAGELNPSFFYYY
>YALI0_B04906g
MATATTGFFQDRPTLLNQYDGNSALKKVAEFYLSHKTLAAVLPELRELGDYVISKEIFEWQEDAETNIPRVEHQGTFGHPKNRLIVSQGWKLLKAKAFAAGIISDSYERKYAEESRVVAFLKNWLFSASSATVLCPFAMTDGTARVLEVFAKDDERLQEWYNHLVSSDPTQAWTSGQWMTERPGGSDVRNTETVATSSYRKEEGAESRPNASANNQIENNATSDIVTVGTGPKDYTVNGFKWFSSATDSECSILLAKREGETGLSCFIGKLTPETVIINRLKKKFGTIALPTAELELRNHPVILLGQANNGVPVIATVLNITRLYSSTSALSCYGRSLHIAKQYALVRSVFGKKLSATPAHLKTLAHEQVQLTGLMFLLFEGISLLGQSEVTGLSPHREAVLRVLPGIAKAYCCKKATIGCSECMEALGGAGYLEHEIDINIARLYRESQVNVIWEGTTNVLSDDVARVMKGKRGPLMIGAFEKYIAEVSSDQSVLDEFAAWKKWVEGMDLEATRADARNVTYKLAHVIVRALLLRNAVKTGDRVDVEIAERWKNADLSGDAEYDSEILYGQKTAKL
>YALI0_E20405g
MVQIIHKAPLGDMAESELFYGSIPDFMRSSRFADDDTRISVVDYDTDKAMTLARVFKVSGMLRAQFFHTYDVGKKKDGDANPKVIFYVGNTADNLACHIALHDLGAIISPASTAYDVNDLLHQINVVDAALIVAEAARADVAREAVAKAGDKFKHVKVVVFEELLEQNRRVRPNLIRVAPIVHLSKEQAYTTLAYLGMSSGTSGGVPKAVELTHFAMTSNVQQTAKNAPNLVDDDTVCSAVIPTSHIYGLALFMLHMPFLGAKVVYHKKFDLVEMLEGQKKHGVNYWVLVPPIIVALAKHPIIDRYLDSIRANLKTITSGAAPLGGNVVDAVQTRFTGNTRGTLPNNRRIVIYQGYGLTETAPIACLCDPLWDNLNVVTVGTLVPNTEARIVDENGDDQPAFEVTDARALGDAVRRGDKIPSGELYLRGPQIMSGYHKNPKSTEESFEYVDYKAEGLRHYQDRWLKTGDVAVIDNFGRIQIVDRTKELIKSMSKQVAPAELEALLLSHPDVVDVAVIGVWQEEKATESARAFLVVRDPKVDVVAIKKWMDEQVPSYKRLYGGVVVIDAIPKNPSGKILRRLLRQRKDDVVQGLDQAKL
>YALI0_D02585g
MSSLSIGAAIFIALKPLVKILANSAMGFYLAKKNIMSVETSRNISYLVVNFLAPSLMFSRIIQAIDSDDMKIVGIIFLTSLMFQVYGIGFGTLTHYITPNPQNFFGGILMISALNNNGDLPIAYVTTLAAGTAFSAADGDKGVAYAIIFSTSTMISLFNCGGYRLIERDFKHVKEEPESDHSYEEKNEESSESPAMLVRSESESDLSHTTSRVISRPHSHVEADLNILTQIESHVTIPKKMPTSKIESFKVKAEPWVAKYVKIRDTLHLGFVEQFFLNFLKPTAFAAALAIIICVIPPVHRLFYKDPNYHGPHIRDAPDGLPPLDFIMNICAFLGNAVVPLGLAMLGATVARMRLTSLPKGYWKTIGLIVVFKLIVLPIIAIAWVTRLQNIEWIDRNDKMASFAMVMTACTPAATTQVYLTQMFMPETGTHHQLNLVSIHIICQYVALVVTLPIAVVYTLKNVVHV
>YALI0_D14916g
MTVKLPFSKIDSEEFAEAVQLELLDRLEAASQQTGKGKARKRNYVIWSNSGKMEADEQGREITGWKFNEWDYGKPKIVLASQSRGLFTRDNKIVVRGYDKFFNIGEVATTKWDWIESNVRGPFEVTQKENGCILFFSGLEDGTLLVCSKHSTGPVNTGDKSESPEVEPLDQASSQDLSEVNMSSASRDKGGSRSHSFAGLLHLKRHLKAKDLTLRDLALTLHELNATAVAELCDDEFEEHVLAYSAEEAGIYLHGLNLNTPTFSTYPSSRVREFAETFGLRHVKTLDFESISDLKKFLTLCDETGQYESKDIEGFVVRGKTGNSSSDFFFKYKFDEPYLMYRGWREVTRKLINKGRAEVHVTKHVHITNQYLDFVEPILAADKARADKFLDGHGIIGLRDEFLHHLGKSGKELSLQEDLGNLTLHDQVQHIVILPIATIGCGKTTVSLALHSLFGWHHIQSDNIKGTGVGRKMVQEGCRIIRDGDKEKKSQVIILDRNNSNLIERKQLFDEFDRLKCNPIFVCMSFVDGDDQVREKLARDRVLKRGENHQSIKVETMGMTRVDQIMRDRCKKMQGVNKAKEPDSRFDLVIECAVAANVTWQNLETVAKEMSKEYEWTVPKLPSREEYEAAFAAALNYAPTVSNLKKPQKLKPQYVAVAVCGVNEVLSKLGSPFLAQLTRDGRVQEEFHVTLAHVAEKKNNNYHKLLSEYVAKLLPHLESGVNPIEKVKFQIHVPRAIWNGRVFALEVDSVQGPQDETLLASIDHTSLDKFLHVTIGTAEEAIRPMESGPMVQNATHS
>YALI0_E34771g
MTDYEARKTYIARRDESMRLVDQVFDSPFKVADLKVPDEIPLDAKPLFLSLVSDDDRKILQIPPMELLEKLKSGTLKAVPVAGVFCRAAVVAQKLVNCCTEFLPDLALMYAKKADEYMEKNGKPMGPFHGFPLSIKELYALEGRAAHWENPDLINNMQTDNAVLVNGLLELGCVPFCRTTAPQFLMSIESFSPMHGLTTNPHNTSLSSGGSSAGEGAMIAIGASHLGLGSDIGGSIRVPAACCGIYGYRPTNGRVPITGADSLTPGYNAIAGVVGPMASSADLITLFMESIESLELWKRDTFAERSAWVPVNPKEVTVGYLLDDGHVKPHPPVERAIKEFISKMEKAQLPFTVKFKPFTPMQHEEAWKIITGLYFPDGGQFLKDALTNSGEKATDQTKMIALENPNCVEHSVKSLYAAQDVRNKYKTAYQKHWKDQGVDVVIMPTVPSAAIVPNTTKYWGYTCVWNLLDYPATIMPIGKVQESDKKDESYTPRNDLDKAHQDLYSPETYANAPVGLQIVTPRWNDELALKMMEVFSHAM
>YALI0_F23023g
MSEQPNSYLGSSFSESPLQRLGGRSYSRRPSILIPPSVPNMNEGLRHQSAELANMALEEGMGTSPSNNDRPKSSGSAQSYSMHGSSLSRQLANEPLPIPDVIETPGLSNTERDPLRPKKSAESKKSAQSTITASRRDSHRQYHTFGCPDIETGDVNHGGPRRGLSGWFKRLEEKIKNTSSADMLDECIKKPISYLPSVVLGTLLNILDGLSYGMILFPLSEPIFAHLGPAGLSMFYMSCVVSQLVYSLGGSAFKAGIGSEMIEVVPFFHSMAYTLMAEIKEPERVIPTVILAFATSSVVTGLVFLALGAARLGSLISFFPRHILVGCIGGVGWFLCVTGIEVSSRMDGPLEYTFAILKFLLDPQILLMWSTPLALALALLLIQRFSHHPLIVPSYFCGVFAIFHLLVWAIPSWNLQMARDNGWVFSAQATSEPWWYYYTLYDFGKTDWAALLKTVPAMFALTFFGILHVPINVPALAVSTGQEDINVDRELLAHGISNGLSGLMGSIQNYLVYTNSVLFIKSGADSRVAGVMLAIATAGVMFAGPVVIGFIPVCVVGALIFLLGIELLIEALGDTWGRLSRFEYITVLAIVLTMGIFDFVYGILFGIVLACFSFVIQSSQRSVIKATYTGAVARSTVRRHATQQKFLQECGNLIYLLKLSGYMFFGTIVRVEDTIKQLMDDAQFKESPFRYLILDMTAVSNIDFSAAEAFIRIKKLLDSKNVYLVMSGIGSNSPISSALGAVGLWKGSCTQGTDVRLFSNLNEALEWCENEFLSLYYSARDDAASPTTPGTPTDIPTNTSGNRKNALAVLSSSPGYSASPRLSMIHRAATNNVKDDPIMKWNNFKQPLPLLLQVSQGLTNENEDFWFRICAFFKKEVLPKGHVLYTANQSPTGFYLVQSGILRADYDMQQGRLYETILAGTTCGELPFFSETYRTATVTAEVETTVWKMDAESWKQLQQLEPDGQVLANELLKVVLKLTAERFESITKYVLISAN
>YALI0_F23023g
MSEQPNSYLGSSFSESPLQRLGGRSYSRRPSILIPPSVPNMNEGLRHQSAELANMALEEGMGTSPSNNDRPKSSGSAQSYSMHGSSLSRQLANEPLPIPDVIETPGLSNTERDPLRPKKSAESKKSAQSTITASRRDSHRQYHTFGCPDIETGDVNHGGPRRGLSGWFKRLEEKIKNTSSADMLDECIKKPISYLPSVVLGTLLNILDGLSYGMILFPLSEPIFAHLGPAGLSMFYMSCVVSQLVYSLGGSAFKAGIGSEMIEVVPFFHSMAYTLMAEIKEPERVIPTVILAFATSSVVTGLVFLALGAARLGSLISFFPRHILVGCIGGVGWFLCVTGIEVSSRMDGPLEYTFAILKFLLDPQILLMWSTPLALALALLLIQRFSHHPLIVPSYFCGVFAIFHLLVWAIPSWNLQMARDNGWVFSAQATSEPWWYYYTLYDFGKTDWAALLKTVPAMFALTFFGILHVPINVPALAVSTGQEDINVDRELLAHGISNGLSGLMGSIQNYLVYTNSVLFIKSGADSRVAGVMLAIATAGVMFAGPVVIGFIPVCVVGALIFLLGIELLIEALGDTWGRLSRFEYITVLAIVLTMGIFDFVYGILFGIVLACFSFVIQSSQRSVIKATYTGAVARSTVRRHATQQKFLQECGNLIYLLKLSGYMFFGTIVRVEDTIKQLMDDAQFKESPFRYLILDMTAVSNIDFSAAEAFIRIKKLLDSKNVYLVMSGIGSNSPISSALGAVGLWKGSCTQGTDVRLFSNLNEALEWCENEFLSLYYSARDDAASPTTPGTPTDIPTNTSGNRKNALAVLSSSPGYSASPRLSMIHRAATNNVKDDPIMKWNNFKQPLPLLLQVSQGLTNENEDFWFRICAFFKKEVLPKGHVLYTANQSPTGFYLVQSGILRADYDMQQGRLYETILAGTTCGELPFFSETYRTATVTAEVETTVWKMDAESWKQLQQLEPDGQVLANELLKVVLKLTAERFESITKYVLISAN
>YALI0_B07645g
MKLSNILLLTQLSGAYAYELRNAAVINILKTAISNGVVEARSSGIGKDQASAEIASFVPLLMDDILLPIFDEAVDHVLGEAFTAENFPPFISHVEQALADYEKSPAFSSATSLLSLVRTHYDYHKAVQLASASMDGYYNLLKGAILPITGEPGPSKAIVEGLFAVTRLICQLQLTDGSVCDPYASEQIQTSAAETPVESSSEASATSAAEPVSTEAAAESSAAPVSSGAAPVSSGAAPVSSGAAPVSSAPAPVSSGAAPVSSAPAPISSGAAPVSSGSVSVAGNATSVAFTNSTAPYVTSTVTQTATNCINGDCITATITVTTCVPENAKSTVIKTVCPKCEGRTVTITVPCEDEETPAPKPAPAPAPKPDEKPSPKPAPAPAPKPDEKPAPKSEKPAASPAPKSEKPAVSPAPKAASPSAKPAPAPAPKSEKPAASPAPKAAASPAPKAAPAPAVAPKPAQSKPAQASPTPAQANGGNTWAVSTAAGIAAIAALLV
>YALI0_B08536g
MEPVYIVSTARTPIGSFLSSLSGQTYVDLGAHAVKAALAKTDIKPDQVDEIIFGNVLSAGVGQAPARQVALKAGLPDTIVATTVNKVCASGMKAIIQGAQAIMTGSADIVIAGGAESMSNVPHYVQARVANKYGNGSLVDGIQRDGLFDAYDGQAMGVAAEVCADTHSISREEQDEFAIGSYKKTQAAYAAGKFKDEIAPIELPGFRGKPGVVVSEDEEYKNLNEDKLKSARTVFKKDGTVTAPNASPINDGGAAVILASAAKVKELGLKPLLKIVSWGEAANEPVKFTTAPALAVPVALKRAGLEAKDIDFYEFNEAFSVVGIANTKLLGLDSSKVNVYGGAVAIGHPLGCSGARVIVTLNSVLHQEGGKYGCAAICNGGGGASSIIVEKC
>YALI0_F26917g
MPVTQAETPNSLLSKKLSTVVFFALATYANIQYGIATSHSDHDGPDWIHTNAFSASSIFIFIFWILTFGFQLLYLSQVFSAEPAAISGSITYHFSVFNILHFLWAWLFARGHLVLALVVTAANFFNVLALYISHKTYSLRPASNFIFIHVPVSALPLAWTFYNIFWTGAAAFHANGLLARIIANVLIWDFLIVPVLILFFYRDWAFGFAVQFLTWGIGVHQLFYKVIALQWGFAFAAAAITFVLTVLTAVGLIFKKPAVDQVDAENERAPLISNQN
>YALI0_E07744g
MHFSFGLLLAASSVLAAPVNTTSANVTSVAPLANTSATAASRGPVFLPVPGPVNVTKGTEYNETALEYNNKTNVLTSHKFDKNYQSEAYVANGFIGIRLPVQGQGFSQSGNATNYTSLIEDRRFTGAYVSGFTAHSAGNGSLATEGFLASIPNWSELSVSVGNQSYNGSTSEKHISNYSQSLSLQNGVVSTNVTWSPTNDTQLQLNYTVLAHRARPNVGIVRLDITSQNATTVNITDLLNSKGSVGTSYLASGSDTGSIWTAVSALGSNNTVFEYSTLGFSNYSSVNISTEANSTQSISQSVPVELSPNTTFTVIKYVGIASSDASPATFATARKAALVARALGFDTLLYEHSNAWNNIWNDGDIVVPGDEELQIAVKASLFHLLSSVRSGDEPKGYNANGIAVGGLSSSNLQGLPAAIDSTVSPALLALYPQFAKNVVNYRVGLANKVSSKSKRSLVEPYHTSIDSALNAWNYFVSTNNTEWLNSTGYDFIAAAANHYAQQFSLNSSVGAYSSNVTYKGVTVLDSAYVNAGAVTLFKAASAASDIVGEDPNPTWSDISENVYIPQSSKNITLPSSNLGNLTLGVNALTYPLVYDAESAAHSRALANFHHYSKQVEKKKLSPVDASLLAIDSAALSESGSGSYTYLLQASQPFLRKPYYQFSAQEKPQGAFPYLPGAGAFLQIFTHGFTGFRPTQDTLFIDPALPPQLPEGYAVKGFKYQGEVYDINVTGTYTYITRRGIETLSTGNATFGNGTFFANGTKFNATNTTLYDATAFANFTGLNVSTLPAFNWTALGANLTVSNFTVNNTSFGYFNFSSLQNVTFGDLNVTVWGGLNVSNVTLGNAHTLNVTNLGFANATSFNGTFFNATSFGSSNETSLPVFWELPSGLYNASNETLVSAQDSTDSTPVFIQIGGRNSAAGNYSIKVNQTLIIPTYRGDIYFKNIPGNVAENAPVSSKEEWHPARFPVSINDGDNATYWQPINASRSEVVIDLGRERPISEATIVWGPFTPKNYSIGVLPVANGTLNWANTTYSNFSVESRVLAQNSTIGGDVSKVQLHNATARYVTLAIEGLSGKHGKHPGAVAELAFN
>YALI0_A01782g
MSRPPKTTIALDIPAGWLVGIDLYYFTSTPTFKGIKSIPPGRTHILHWGQDETSVRNGVVFEAKEGEVLIFKWDSKKEEMLTNQTIDIAEALSIVPEQYPYMLAFDTISEEHHTAESADFATLTNHVTQSVVSSVIAPDVVVSSTTATAQEAGVLKGALQKSKEQRDKRHASPVAESDVSSSTKKDASHDIPADEMNNITPGFENLDKEPTLNFPALTPDHTWRPGSTGRERTLDSLDSSWYIENVLLKDSSSSSLLGYLQLSFLLCLVLSNYSSSITWRDYIKILCKGEELSSKNPDLYVQFFDILVHQLTVAPAEYLDGLLELSALMEPLGNLKEIIFEGQRGFNNEEDAVNPRLKRGFDKLEGELEKMGYKLQKPEED
>YALI0_A07623g
MTAPAVTLTMEWLFCAIALLSVGARLYVRYYVAKLRTQVEDWFVIIGALLFIVWVSCDTYSASQGFMDNNKSYLDGSISDQIHGPDSNRVKVLKVVYASAIPYYINLWMVKFALLGFYYRLVPRGGYLRYFLWLTIIVCVVMIFVVVFLNLFLCHPISLNWALDQQYGAPGTCYSSTAVKPFVVSVVTNLITDIAIFVIPFPLLPQLQLAGKQKLALCVTFSLGAITIIVCIARAVAIAVSGNIAQVAILTAFECSTAMLVASMPAMRVLLKQTVRKASNSQSHSRSNGSRPGTAGSGTSEKKNNWFGLRTRTFAEKTTASEFSQDLEMSAHRYSGPSDVDNTYYDDGETKDFSPDSSVTKDEPRVSIFAMEDEYLHPQQTQTQEVEYARQVAQRFEDPLQSSSSEHSRHSEELTDAYPEPTEHQTQIQRLQQQQAAMQQRGYVHSYGAQDEYIETYMNHSNQF
>YALI0_E19536g
MREMERHMSSRNTTTMDIVDREKNLSVDPIFLVSAECLAITSAMRKNARWANSGVSSILRGPSDTNGRSGSDIRSRLGLRTRGSEFTAAVDAHHHHHHHESTERGPDDPLIEAFARLRVAVAQLDSLEHFDMYQLFLPFIEVIRSPSTTGPITAMAITAVNKFFDYNIVSTRSVNLQHAVCQLSIAITHCRFDATDQADDDAVLLKILKLMDTLVGGASGDLLNDESMCEIFETCLSMACQLRRSNVLRRSAENTILDITQKAFSKLRRLEPEQEIPVGAPIAQEEVVVNAPGVVDTIVREEGAPGEEPKEEPKGETKEETKEETKEETKDEVNEEPSKEPNETPRDQKGEKDEKEMAATETTTSSTSTFGIPAIREFYRVLTSILDPANHHQYTESTRVMSLQLINVVFEVAGKELTKHHSLLQITTDTLCKHLFKIIRMDSLPLVQGALRVISTMLHTTRSHLKLQQEFLLVYFMSCCCPLDGPSDDPSSDITAPSILLEKNFNYSNSQLGEISKPGTPRPDSSSPGADDNINGTPSPTQAQFATSRSPEIREAMVETLSTLCREPYFFAELFLNFDCDVDRVNLCENMMQFLCRSAYPDAAQWSSSSVPPFCLDVVLQHLSKLVGRLDQNGDDKKEAASELVARKARKKEIVEAIDAFNVNPKVGIQKFLSGGLIKDTSPTEIGSFLFQSSRINKAKLGEFLSKPANLPTLKAYTAQFDFDGKRVDMALRQYLSAFRLPGESQQIERVMECFAEHYSSFSENQSVVKNSNDGVVLCFSIIMLNTDLHNPQVKNHMSLDQYKRNLRGQCDGQDYEAEFLESIYNDIKTREIVMPDEHDSNESFEHSWGELLMKTDQAGLMTTDLNSNAFDRYVFEVTWRPIVAMLTRVFSAATDDAVFSRVISGLDQLASLASDFDIDEVIHVILDRVGGIMAALGEPIDSLQNIDVWVDPSQTDPITVSDLSVQFGLDFKAQIAAVVYFTIVSNHSEHLSDDVFVFVAKVLNNIYENGLHPTPLFGAFESTEKSAFKNDLPRIAAPNKFKKYESGKEGVGLLSTLSSYLTGGYNENNQPTDEEIEATLSALDCLASCKVDELFGRLQTGEEPTVQFVNALTGVPSIYSFHLMALLGQKNSHVTTLVIDRFGDSLDDGATINYLAGLQKDSGKLFAQLLKVDSEVLRSLAPEIDSLILSFALFDNTDYLEVVKILASNVASSERVFELIEKHVDDIPVANLVSILDEFVSVSSVGAPLEQRGLVLDSLTASSSEKDVDKLLSKVKSKREDTKQTVEHVIRGLKALQLAHKAAFTHNTSAYIEFLAHQSYNPCRRIRSETLKTLENLLRDKEIYSQPGFSWEESVFENGLFPLVKELLKPEVYELDSAGMGSTRVKGAMLLCRTFLHYVDAAEANGGDFDSVHAQVIQLWLTMLTMLDRLMSSSSDAQEALVESLKNVLLVLVSSKHLDPQQGGSDWDDSWNRLDQFVPGLRTDLFPDSKEPEVKRAT
>YALI0_C09284g
MAKGKLSSGGVKSSVADKTTAAAIHTLPRIQGDDTVYVPDKVNRHNMNPTYFLPRAAEIEPNAKAYIHKGADGVRVERTYGEMADRVLGLATYFKSKEFKRVAICGPNTPAHLETMFGAVAAGAYVLGLNYRLTMGEITYKMELGDADCVVVDREFVHLISPEIRAKCQVIVDDDVSGASKPQQPGEILYSNVVQQGMQLAKEQKTTWDNLHVQNEDEDEILGLFYTSGTTGKPKAVEYTHRSVYLCAMSNIIEAGLNCETVDGHNRCHYLWTLPLFHAAGWTFPYSVTAVRGTHVLLRKIEPDYIWDLLVDDRITHFNAAPTVNNMLVNNPKARRLPQTVRVTVAASPPSAALFNKMFDMNLHPVHMYGLTESYGPFVRNYFLQDWHGATGDERYALMARQGFAFVGSQSVQVIANNDINQPVPRNGQEIGEIVCRGNAVMARYHKDPEATAKAFEQGWFHTGDLAVVNPDGSIKILDRKKDIIISGGENISSVAVEGIICKYDNVLEVAVVGIPDEKYGEVPKAFLILKDKSKPFDTDKMIAWMRERMGAYQIPRQVSVVDDLPRTSTGKIKKNVLRDSVQAA
>YALI0_F25333g
MDPEKQQLRAHQMPDFEAQIPKAPEPNWIKRGLVAAVFGMALFKMSHISREYYGSRSDILGFKPIEGKCPSQPKLVPQGYSNLDFILHDDDFAKGELKRFQGAIQVPTQSYDDLGPVGEDDRWDIFYNFSSYLETAYPQVHKHMTVEKVNTHGLIFTWEGSDSSLGPQLIMAHQDVVPVNKETAKQWTHPPYSGHFDGKYVWGRGSVDTKNSLIGSLSAAELLLEQGFKPKRTHVFSYGFDEEISGPNGAKNMAKFLVDKHGEKSFFSVVDEGSLVVEEDNYAMLIAATGEKGYADIQISVSAPGGHSSMPPPHTGIGIAAQIINELEDTPYRPELTPENPIFYTMQCVATHDKSISPKLKSLIQRAGKDRWANRKLVEILYGNPKYRDLIRTTQAIDLVTGGVKANALPETTVFVTNHRIAIEHKVEDVQKKATGNAINIAKKNGFSVTAFGKEIIPEDKDSKGSIEVGFFGAPLEVAPRAPTSGPTWDLVMGTAMHVFRDAVFPESKDVFAAPGIMTANTDTRHYWKLCDAIYRFNPVRETAAFGIHTVDEHIEYQAHLETIAYFYELVRNSGGENQR
>YALI0_A18183g
MSSSVHSAELTQRHSSASYQIESGTSDSDNAKLEQMGYKAELQRSFSIWSVLGVGFGLTNSWFGISAALITGISSGGPLLIVYGIIIIASVSTCIAITLSELSSAMPNSGGQYYWTLQLAPKKYANFLAYACGSFAWAGSIFSSSSVTLSIAQGIVGMYALDHDGFEVKKWQILVAYQLLNFFMFWFNCYGRALPYVAKTALYVSIFSFITITITVLACSSGKYQSAHFVFVQFNNNTGWKQAGMAFIVGLINPNWCFSCLDCATHMAEEVPKPERVIPIAIMSTVAIGFGTSFCYVISMFFSIQNLEAIFASTTGSPILDIYYQALNNKAGALCLMSLLMITAFGCNISSHTWQARLTWSFARDRGMPGSKYWSQVDPKLGVPLYAHLMSCTWCAILGCLYMASETAFNSMVVGCISFLLLSYCVPVICLLRVGRNNIQRGPFWLGKIGLVANIVVIAWTVFACVVYSLPFTKPVTQENMNYVSVVLVGYFLYMVLYWKLRGNRTFRSHEEREGLVEEDRDEKDERHPDHLPEKLKDVVGVVQ
>YALI0_A10769g
MDTQVHANHYEQARKRKSSSTTFVPTVLLLSPPDLPQATAHAPTQNTGGLRGSIRGSIRSLRGSLRRHKHDTTLPTIQTVPLQRAGTPIQAPPIQKPFQAILSGATTVFDDPKSGALTVASTQASTRHFHTAGTGGSALFTNNSAHTLAVVGNSTYSGETTKSAVGPKDNSVTNSSRTQSPAFSGNQESMYSPYSSAVLSGLENPVIFQDPEKAVVKTITNTIDPQVLVAAQQKTLTPQQPTTSPRPTTLQDLQQPPQELVASPLSSVVLKPAALQPDYCVYTENTDPETTEILLDSGSVEPAINSPPPPSGEEEDFGIANLLFLDGSDEFDYTLNTFPKISTMTKEEMQNNMTPIIEVDSTAAVSALEKDRTIALPTPGDMPPHPLPVHRSLSHMSNVDLVHNINMESASGAASISTMGIPPIAPKDRALMEERRSHCLQELILSEESYLSSLRMLANMYFATIESCNALGKEAVALLENDTRSLIEFHQELLDDIQSEYPNITISNKPAAPTLQVKITPGVNDFTRAVWTSLKDVPPSNLENLGYRDGKWVKPALTTLSPQFAARISQLVADKAISLYLYEQYCINYDATIELLRSYRGTGKERFWIKGCENLLNAAQHDGRRKDLSLQSLMIVPAARISKYRLLLEQLAKNTCPVEETESHLVILDSLEKVEDKLRQLDHNHLVERFRRQSHILWNSLYFKNELPFSVQYFGLAILCGALNVTWLGPDGSIKFHYMGCFLFKSYLILANVANPEGRFYVKFIIPLHCCRLENPINSVVGLQTSSSLTKKLIFEHNFGLYEILLTATTVEELKSWQEKLEVQILSVNGIYMWDFKASDMSLQGYNSASWIPPMKPLSVAFQKRSRWRNFFGSYRSGFSDPLALQLKIQHFYVDGDLESNYGAHTAATRDENDGIKCETIHIRRYARLEAEKALGVIWSMDDLPLIPSCNADDTYQPINNVRHMVRRVASMKSTFNRGGQRQGSARGVFGGNRSKSLPHDNVSAKECYSKYDLSSGTDEFFDALSQARSVWVNTPYDELGRSSRFPTFKLAGERLRRFKTKVWKHHH
>YALI0_F31845g
MSYCTDPEGWQLLTRYYDLSPCLSQNGLFILPGAIAILFGAPGLYNLSKLPGKRPALWDYNLKQIITILQIAVALAIPLLQQFGHNDLRFWSPLILAVGTTIVLLIQKLEFEKRQVASTAVLTFWGLEIIEASIAIYGFFVRGFVGSPYIFAVVSLGFLGLFSFILEARYTPSSEPAYYDDSNFLSKLTYSYVAPILDLGNKETLKLGHIPKPPRELLTENIYDEFSQIWDDKIQAYKEKKTEKFPSVLLTLASIYGLDYLKITCLQVFCTAAPFVQPLLLKQLILFVGRYNENKAPLSQGLSIVIVAATVMIMRSVLDNRKSLMTLNLKLRFQTSLSQAVHEKALKLAPSAVAETSIGELVNILSNNVTSLSNCLDYIHTVWSLPLQIVICWTTMYSMIGNAMWVGMAAMLVVVPITALISKMKMTLYLKLQKVSESRYTLTNELLSNMKSVKLYGWESTFFKKVEKVRNEDELGVVLYMTYLTAVENFLFNSSTYFSSTAAFAFIVLFQHLPLSAASAIPALNLFGRLLEPFINIPYIIQFIIQAWIALDKINRFLGLTEVEKFNVQEDTEAHADDSSAETPVNVHGTFCWDSKFENVALENITYSAKKGNMVCIIGKVGAGKTATLMATLGELFTKEGSSWTTGSVAYFSQVPWILNATVKDNILFGSREDPVFYNLVIEACALTRDMELLADGDMTEVGEKGISLSGGQKARIAIARAVYSRASVLLFDDPLSAVDEHVQAHLIKHVFGPDGLLKTKTVIMATNTVNLLRHASTIHLIEDKTFVESGEFAELMSQENGKVKKLVDEFQTAAGDKKTEGINEEADGEDTEVGSSIEDLSAEQQLKKQSFSTLRRASSVSHFSILTLGANDNRRTRVEGEVNTSGAANIVQLYKGYFSAAGWHNIILYVSFTMFGSGMAIISTYWVAMWGSDKIDLNDMQLVLGYLAIGVLAALFDVLGSISWDTFGSLRASRVLHEKMLKAVIRAPMSFFESTPLGRLTSRFSQDIGKIDWMMTWIIVSFSNSLIQSFSTLCVIVLTSPSTLLVIVPALYLYRIIQQYYLATSREARRLSAAAMSPVISHFQETLTGLTTVRAFGKPRYFATKSTARIDARTKARFLMASLQQWLSLRLSAIGVAIFLASGLSLVGTLHWKALSAGLVGLAMSYASTISQSLSEVVRTAITVEQESVVLERINEYCNIEPEAPLKAKEPAAHWPNEGKITFSDYSTKYRANLDPVLKEISFTINPREKIGVVGRTGAGKSSLTMALFRIIEATDGAIIIDGEDISKLGLEDLRSRLSIIPQDAQMFEGTIKGNLDPAGKFTDEQLLEVLEHSSLKKYVDEHDGLDTKLNDGGSNLSLGQKQLMCLGRALLNPSPILVLDEATAAVDYETDKLIQETIRREFKDRTILTIAHRLNTVMDSDRIMVLDAGKVVEFDTPENLLKNEDSFFYSLVNRSKGGEEL
>YALI0_D03135g
MSARLFSTASRQAARAAVARVATVSASRSISMAATRPAFKLSAPAVARTIKTISFNGKEDEIVHERADWPQEKLLDYFKNDTIALIGYGSQGYGQGLNMRDNGLNVIIGVRKDGASWKAAQEDGWVPGKNLFDVNEAIGKGTIIMNLLSDAAQSETWPQIKPLITKGKTLYFSHGFSPVFKDLTKVETPADVDVILVAPKGSGRTVRSLFKEGRGINSSYAVWNDVTGKADEKAVALAIAVGSGYVYQTTFEKEVRSDLYGERGCLMGGIHGMFLAQYEVLRERGHSPSEAFNETVEEATQSLYPLIGKYGMDYMYDACSTTARRGALDWSPKFKDALKPVFNELYDRVEDGSETQRSLEFNSQKDYRAKFEAELQDIRDLEIWRVGKEVRKLRPENN
>YALI0_D06017g
MFYVVAALVALILAVYAAVFAFSHKPRPVHKHEQFFETTVADGSVSPKQPLVALEKQAHGRKDTDADDDDDYVFISVVVPCYNETKRLGVMLEDAVPVLDALKQPYEVIIVDDGSRDKTPEFALEWASQHMKPGSLRVTRLAKNRGKGGAVAHGMRFSRGKYVLFADADGASDFKDMPRLLEAVKVNDGVAIGSRAHMVGTDAVVKRSFIRNFLMRGLHLLVWTFGVRTIRDTQCGFKLFSRRATENIFPYMHTEGWIFDVEVLMLAQRKGLAIAEIPISWHEVEGSKIDLAADSIKMAIDLVVTRVAYIIGVYGDREVNFKVE
>YALI0_B21538g
MDIFKVLSRGATIQRNGKHRKDLTLLNHAAPKDTQDNVDIEVARETDFFKTKTDTYSKKRVAEEAELDNEEEEEAPPPIISTPEEAVVFRNKHKINITGEDSPLPIGSFEDLITRFNLHPYLLANLKKNKYTDPTPIQCESIPTMLNGRDLIACAPTGSGKTMAYSIPMVEMLGKKKGSKDAKKGIKALVVAPTKELASQIFNAVFSLCVGVGKKKDELKPCLLDKSTADKLRNGKVSSQKYDICITTPLRLVSALNDGSLDLGSLDLVIFDEADKLFEKGFATQVDDILAACPSGIQKTLFSATIPASVEQLANSIMSTDPLRIIIGNKQAAAQTVEQKLVYAGNEEGKLVAIRQMAREGQLVAPVIIFLQSIDRAKALFKELVFDGINVDQIHGDMTAAKRASVIDRFRNGEVWVLICTDVLARGIDFRGINLVINYDVPQSAQSYVHRIGRTGRAGRLGKAVTFFTKEDATNVKVVVNVMKQSGQEVPDWLNNLAPLTQKERDNIKNRPIKRKKISTQHALANNKKKRAKQQMKGLKKMKKDDE
>YALI0_F28303g
MAKKKLRAGEVRRPAGGATTAGAAASNGSANGATASGTTSRSVSGESSGAAGATPHAPPRARNRPRAGQINTSVKMTSSTSNSPTTSVPSSPKTPRSPRTSVPSSPQVAQSPKVPQSPRIVSSSRPGSAGSPVSVKTSSKAVKTEATKQPATRKVEAVVIDSSDSEDEFHDTEAVVIDSDDNDDYDAVIETVSQPVLSKAKVVRKKEPEVATTTQTAQKAVSGIPQIKIYSPHNTQSEFKPSEDEDDEDEEISMGDNKIEFGKELTKDISNKTDAAAASVGAPIPSPVAFTPPPPVNFTPPPASPPVVVDLDDDDGEVRYKDRFKKRAADTKPAAGSTPKPEEEVIDLDEESSQSPTITPGAFPTPGAFPSSAPKTKKEPVKEVKKPVQEKKIEANEPARDEAESKKTKSKKDTLPETSAITESVAAGVAASVSATAAASEMASDHTPLQETPSTPTKAGDANSTAAIDIASGSPVTSPNGSPLKGILKQPKHAKKPSIRATHTTITEPIPDDSLLFSVCIVGFHHSLGPQIEEWFGPEDYSHLWPNLPFQALSDGSHSREEDFSYFTLLFDENNKSAPGAGGYSDGRPFNTQTVTTLFGIACNRQVGVTDALKQDLAVTRSTVQKCVVVICRKPIWGPMKDKLAVVTRAFFMQPTFDDKSIIRSLFDSLAHTLTLSKFNSDTSSDVSIGMSLCELVSRLKQKLVVVFKALLLEKRVLFYASSTELLCTSQFSLVSLIPNLINNLQDCGSPLLHSYELGLTRATSLKTSDRQSLLNFMGLPLMVFGEGGMFSPYIPLQQLGDLALARYYLVGSTNSLLLQQKKQHADVLVNMDDNTVEILNSSLKSPLSLSSYDKKWIERVVQAVDTSSGNSAATTFHGNEDYVRLQFEDYLMGLLSAVKYDNFLSSHGSAPPPEMLLKEVHGNPVKHFSLDWVNCWRKTLNYELFNNFTDGELFDIVEPRHMADAGVTEKQKSPFSEVGKAWAGLFSKNGSNTAIDKTSGSSSGDKEKSVSPTTSSVSPSVATTVAAGHGTSANETASLPSDTSVKTHRSSDSTWSMQQKSTSWFSRFSAAPKDDTESSEPLTPPPPVSERPKAHSETSVSGWGKWAASKKMTLFGDANGDAEKEKPQDKTEDKAEDKKENEKDGDTKETSEDKSDGAETVKAAEPEEIEMHFEDSPIKKKENISAATSPTKSVKERAAMFQ
>YALI0_E03872g
MVFKYIGDTLGLTPVLKSSWDVHALIIMRFFRLMAFGQISVILAQFFDAHGFSQDKTGLFMSLTLAGDVGLSLFLTTYGDRLGRKNVLLIGAGLMTLSGLVFFHESNYYLLLLAAICGVISPSGAEVGPFRAIEESTLAQLTTLEARADVFAWYTLLGSLGAALGALVGGWTVQIAQEKYHFTKLEAYKTVFLTYAAIGFIKFIASCFLSRKVEAPAEETEPLLANDQENATEERAELRNNIKKRGGLRNLLPNISPESQKIITTLCLLFAIDSMGSSLANFSWISYYIQRKFDISTGYLGSVFFVTGIVGALATLVGSGISRRLGPLLTMVVTHLPSSALIILLPVPSTVQGVITILAIRACTAQMDVAPRQAFLSAVVLKNERTLVMGWVGTIKTLAQLPGPYITGYLARHNKQWIAFVAAGSLKVIYDLSILSYFTRVKLDRDQN
>YALI0_F09251g
MSLVKARYGKDNVRVLKVSRDPSNPKIQQVQELVVKCLLEGDIEVSYTKADNTPIVATDTVKNTTFIVAKQLPGTWPIELFGAVLADHFIKKYPHISSAHVDIEQYKWTKYDVNGKTSQHSFVHDGTELRTVHVDRYRDAAKNPETVTTFNIASGIKDLSVLKSTGSMFYGYHKDDFTTLKPTKDRILSTDVAATWHWISKEIDTLDKIKEIAKKGIFDSVYAQVVDTTLQRFATENSASVQATMYNMSTDILDKASLVETVDYELPNKHYFELDLSWHHRLKNTGTDAEVYVPQSNPNGLIKSSVGRSKL
>YALI0_B16170g
MLPPELIDNLADYCSLGSLYSLSQTSTEWNTVIDDSDFERQLIKRCPWYELEYSPRNCWKHCAKMYILRNPGNCDLISDFRSLSIQPKWSVPSQWSDCVYPVHKDKRLPEDFYGLKTPVRKQSKFRIHNQGVSFGKYYVNLSVSGERPTPEDNTGCGAGLMINIPEYSNSHETMYTASGPMVQAVVFFNGQRSLLVYKYKGEERQAEIDISQYVNLTEQRVLLYVSFRNVFLVSKVSSDDVKTFMVSNHELKLINTQKRRYIPTGIVCYDGILSEIHFCALLGGIDVVEMDSAEADPSTPFNRMKTVIQDSVHSRYAVLYKQTGLICGILDLEKKQKMDFFLRSSLEEDWAHGHLVMAGVSKGEVGLWAFSHAYIKRELEKVSLEKV
>YALI0_D07392g
MSHYHDKNDISTFVESGSTRPVSASSLDSSIRPQFPESHLYDDEKPSPDVSVHSLPRDTWFEKFIYYSSKVDSLGVELRGIQRIPLDERKKADTKAFIDISLFWICACGGLTSMQGMMLGPLAFGLSLKDSLVSGLLGVFLGSGVAAYGATFGPRSGLRQLVGARIFAGWWPTKVFALLSIIGGLGWSIVNCVVGGQVLGSVSDGKVPLEVGITIVTVVSFFTAVFGVRAVMWFEKVFAIPLNVVFLLLYVCSHSYYDVHAKSQGTHLTIAGNWLSNFAACFGITNTWMPLAADYYAQYSPSVKNWKIVTVTWLSIFIPSAFVGVLGTLLSTGVNTNTEWAAIHDKWGNGGLITAGFAKWKGGGKFLVVLLFISIICNNILNTYSFALSIQTWGRAVMRVPRWFWSFICCCIYFGCSMGGRYKLSEYLNNFLPMIGYWAHIFFLLILLEQILFRRKKLPVEPGHEDENDPYYRWYLWDSPERLPHGIAAFCSFLLGATGAVLGMSQVYFQGPIAKHVGAYGADLGLEAITFFVCISYPIFRYLEAKRWPERFA
>YALI0_B00220g
MSTITSLLDTDLYKLTMQAAVLQHFPAAQATFLFKNRTPSKQLNDDAIEWLKSEIAALGELRFTEDEIVFLQKHVGFLPAEYFEYLKTCQLDPAAQVKVTVNTEGHLEIEVNGPWKDTILYEIPLLALVSEAYFKFVDKDWSYDGQSELAATKAQELIAQGCAFSEFGTRRRRSLKTHDIVIAGILEGLKSAQGNGIFTGTSNVYLAKKYNLKPIGTVAHEWMMGVAAATGDYSTANLRAMELWIQTVGDANAGVALTDTFGTESFLLDFNKPLTDIYNGVRQDSGDPLEYTKLLGDHYKQLGYEPMSKVIVYSDSLDVEKCGKYKAAAAENGLKAAFGVGTFFTNDFKRLSDGQKSTPLNIVIKIQQLNGQSCIKLSDNLSKNMGDPETVERVKRELGYVEKGDVIDESKRWN
>YALI0_C04136g
MSLLKCTETCTSIITSIGLCLGFRSCICNRLAAVTTAVAQCIQCVSIFDLSGIPFLAANFLNVLGQCGVNSQALTSCSPLTISGKCVTISSTLPPAPVTSAAVTTSSKPPAPASTSSPVVSSTNPASSSPVVVPSSTNPVVSSSPVVVPSSSAPASSSSSSSPVVVPSSTNPVVSSSPVVVPSSSAPASSSSSSSLVIVPSSSTPASSSPVVVPSSSVVVSSSTPAIPTSSSAPVVVPTPSSSAGITPPPVSSSRAAVSTFTSCSTVTQSRDSCVKTCGDIIREIALCVGVQQCICDRIATFNNNVEECLSCITYIDFGGLFNFPDQLLRFIGGCGRPTTASDVCVTKTIDPAVSCEPDVTSSTCSVGNNKDLSFTQCFNTCTSIVSSIGLCLGIRSCICDRMASTAEAVGDCIQCVSLFDLGNIPFLGANFLNWLGNCGINSQATSQCSYQTIAGECSTLSSSVIITSAAQSTSSSASIPTSSALTGVSSTSSTDTGLSSATSSSASSSDVSSSASDSAVTSTESGASSTATDSVASSGASSSDVSSTAFGSSSSITASDSGSLSPSPSSTESSDASTHMSTASSTVTGSDTTSSASSSDVSSTAFGSSSSSTTSDSSLSSTETSEISTITSAPSTSTGPVATTITSCSTVTQSRDSCIKTCGDIIREIALCVGVQQCICDRILTFNNNVEECLSCITYIDFGGLFNFPDQLLTFLGGCGRPTTASEVCVTKTIDPSISCEPDVTSSTCSVSNPRDFTISQCLKTCGDIVSSIGLCLGVRSCICDRMENTAQLVGDCIQCVSLFDLGSIPFLGANFLNWLGQCGVNSQAASNCVYQTITGECHTLSSSVVITTAAQSTTSSSAVVVPSSSVPTIVSSTATTDIVSPSSSTADGSTSSDGITSATSESSSTITATISDSGSTTQLSSSGISSDISGSVSQTSESSAGTSTVETLTSDSNTEFGSITTTFLSSSITDVSTSSTASDDEQSSTASIPESSSVMSTLSSSAAITESLSSGSVSETSAVSSTRTPIICARDGMNEEDCITLTDESSIVESATTSGGVSSESSAIPSTDSVTASTTFESSATGVPTSSEIQPTSFVESSSESASSTAESSSVFEPSSSVVEPSSSVVESTSSEVTSDTTSSTAESSSVVEPTSSIVEITSSQVTSESASITAESSTVVEPTTSLIEPSSQVTGEPTSSVVEPTSSVVEPTSSQVSNESSSFTIESSLTEESVTSSIATPTFTGEGSITTTIIESTSSSEESASATTDATPTGEETASTTSEQSSATPTGDVSSATPTGDVSSSTPTDDVSSATPTGEETASTTSEQSSSATPTGDVSSATPTGDASSSIPTGDVSSATPTDDVSSSIPTGDVSSATPTGDASSSIPTGDVSSATPTGDVSSSTPTGDASSSIPTGDVSSATPTGDASSSIPTGDVSSATPTGDASSSIPTGDVSSATPTGDASSSTPTGDVSSATPTGDVSSSTPTGEPSSSRVTGEPTSSVVEPTSSQVSSESSSFTIESSLTEESVTSSIATPTFTGEGSITTTIIESTSSSEESATTDATPTGEETASTTSEQSSATPTGDVSSATPTGDVSSATPTGDASSSIPTGDVSSATPTGDASSSIPTGDVSSATPTGDASSSTPTGDVSSATPTDDASSSIPTGDVSSATPTGDASSSIPTGDVSSATPTGDVSSATPTGEETASTTSEQSSTATPTGDVSSATPTGDASSSIPTGDVSSATPTGDVSSSTPTGDASSSIPTGDVSSATPTGDVSSATPTGDVSSVTPTGDVSSAIPTGEETVSTSGVVPISSGQESASTSTDSNSATVSSSGQESATGSTSGAVPTFGEQSGITSGSTPTFTGDNGSTATVPISTEGSGINSGELDSATLEVPTATSATGTVSVESQITSSSGGGGGLASEDIPGSATATGTATVTGLVPDVTGSATATGLASEDLSGTISPLPTTTNLSGASQPLTTMSTSTLGGGGAIDGGSNGSGSGSGSEGSGSSSGSEGSGSGSGSEGSGSGSGSGSGSEGSGSGSGSGSGSGSEGSGSGSGSGSGSEGSGSGSGSGSGSEGSGSGSGSGSGSEGSGSGSGSGSGSEGSGSGSGSEGSGSGSGSEGSGSGSGSEGEAPPQSPGGETLPPQANSAKTYGVSAGMMGMVILVVLF
>YALI0_C04136g
MSLLKCTETCTSIITSIGLCLGFRSCICNRLAAVTTAVAQCIQCVSIFDLSGIPFLAANFLNVLGQCGVNSQALTSCSPLTISGKCVTISSTLPPAPVTSAAVTTSSKPPAPASTSSPVVSSTNPASSSPVVVPSSTNPVVSSSPVVVPSSSAPASSSSSSSPVVVPSSTNPVVSSSPVVVPSSSAPASSSSSSSLVIVPSSSTPASSSPVVVPSSSVVVSSSTPAIPTSSSAPVVVPTPSSSAGITPPPVSSSRAAVSTFTSCSTVTQSRDSCVKTCGDIIREIALCVGVQQCICDRIATFNNNVEECLSCITYIDFGGLFNFPDQLLRFIGGCGRPTTASDVCVTKTIDPAVSCEPDVTSSTCSVGNNKDLSFTQCFNTCTSIVSSIGLCLGIRSCICDRMASTAEAVGDCIQCVSLFDLGNIPFLGANFLNWLGNCGINSQATSQCSYQTIAGECSTLSSSVIITSAAQSTSSSASIPTSSALTGVSSTSSTDTGLSSATSSSASSSDVSSSASDSAVTSTESGASSTATDSVASSGASSSDVSSTAFGSSSSITASDSGSLSPSPSSTESSDASTHMSTASSTVTGSDTTSSASSSDVSSTAFGSSSSSTTSDSSLSSTETSEISTITSAPSTSTGPVATTITSCSTVTQSRDSCIKTCGDIIREIALCVGVQQCICDRILTFNNNVEECLSCITYIDFGGLFNFPDQLLTFLGGCGRPTTASEVCVTKTIDPSISCEPDVTSSTCSVSNPRDFTISQCLKTCGDIVSSIGLCLGVRSCICDRMENTAQLVGDCIQCVSLFDLGSIPFLGANFLNWLGQCGVNSQAASNCVYQTITGECHTLSSSVVITTAAQSTTSSSAVVVPSSSVPTIVSSTATTDIVSPSSSTADGSTSSDGITSATSESSSTITATISDSGSTTQLSSSGISSDISGSVSQTSESSAGTSTVETLTSDSNTEFGSITTTFLSSSITDVSTSSTASDDEQSSTASIPESSSVMSTLSSSAAITESLSSGSVSETSAVSSTRTPIICARDGMNEEDCITLTDESSIVESATTSGGVSSESSAIPSTDSVTASTTFESSATGVPTSSEIQPTSFVESSSESASSTAESSSVFEPSSSVVEPSSSVVESTSSEVTSDTTSSTAESSSVVEPTSSIVEITSSQVTSESASITAESSTVVEPTTSLIEPSSQVTGEPTSSVVEPTSSVVEPTSSQVSNESSSFTIESSLTEESVTSSIATPTFTGEGSITTTIIESTSSSEESASATTDATPTGEETASTTSEQSSATPTGDVSSATPTGDVSSSTPTDDVSSATPTGEETASTTSEQSSSATPTGDVSSATPTGDASSSIPTGDVSSATPTDDVSSSIPTGDVSSATPTGDASSSIPTGDVSSATPTGDVSSSTPTGDASSSIPTGDVSSATPTGDASSSIPTGDVSSATPTGDASSSIPTGDVSSATPTGDASSSTPTGDVSSATPTGDVSSSTPTGEPSSSRVTGEPTSSVVEPTSSQVSSESSSFTIESSLTEESVTSSIATPTFTGEGSITTTIIESTSSSEESATTDATPTGEETASTTSEQSSATPTGDVSSATPTGDVSSATPTGDASSSIPTGDVSSATPTGDASSSIPTGDVSSATPTGDASSSTPTGDVSSATPTDDASSSIPTGDVSSATPTGDASSSIPTGDVSSATPTGDVSSATPTGEETASTTSEQSSTATPTGDVSSATPTGDASSSIPTGDVSSATPTGDVSSSTPTGDASSSIPTGDVSSATPTGDVSSATPTGDVSSVTPTGDVSSAIPTGEETVSTSGVVPISSGQESASTSTDSNSATVSSSGQESATGSTSGAVPTFGEQSGITSGSTPTFTGDNGSTATVPISTEGSGINSGELDSATLEVPTATSATGTVSVESQITSSSGGGGGLASEDIPGSATATGTATVTGLVPDVTGSATATGLASEDLSGTISPLPTTTNLSGASQPLTTMSTSTLGGGGAIDGGSNGSGSGSGSEGSGSSSGSEGSGSGSGSEGSGSGSGSGSGSEGSGSGSGSGSGSGSEGSGSGSGSGSGSEGSGSGSGSGSGSEGSGSGSGSGSGSEGSGSGSGSGSGSEGSGSGSGSEGSGSGSGSEGSGSGSGSEGEAPPQSPGGETLPPQANSAKTYGVSAGMMGMVILVVLF
>YALI0_B10736g
MGAANLNQGEIQKKPVSFSNILLGAGLNMFEVTTLGQPLEVVKTTMAANRGDTMMQAIGRVWSRGGIFGFYQGLIPWAWIEASTKGAVLLFVSSEAEYISKKSFGMGNFAAGITGGISGGLVQAYLTMGFCTCMKTVEITRSKQAASGVTPPSSIQVFKEIFRKEGIRGINKGVNAVAIRQMTNWGSRFGFSRLAEEGIRKITKNDDRPLNAFEKIAASTVGGGLSAWNQPIEVIRVEMQSKTVDPNRPKNLSVWTAFKYIYQQNGIKGLYRGVTPRIGLGIWQTVCMVGLGDIAKDWVAKVTGERPVGKH
>YALI0_F02959g
MKEDRQPDLQPVHTHTSIASNESHPSLMPYHADSDHSQHHPSPTKLQHSESYSSRETNSPSPEAGSVVADGIASEKEETSSIKDPKAWRKFIVPKNERRGLLASVCVVPEVTDPRDYPSNIKWFLTGVVSLAAMAAPLGTSIMLPGIDDVAEGLNTTKNLVNISFGIYLLSLGVFPIYWSSLSEHFGRRSIYLISFALFTAFSIGCALSTSIGMLIGFRVLSGGAAGSVQSVGAGTISELFEARVRGKGLGIYYVGILVSPLVAPVIGGALVESLGWRAPQYLLLILGGVLTVAMLFCIPETLRISAEDREMWIRPKSKTKGQKINWWRKKKDLESEIEASGEAEDQEPELKNHHMLSTVIGDDPEPVLVEDDEDHHLHPIISHISQMSFGADVSETQSRSRRGSVASSRRKAVGGLELSRVASTESEKYRRMEMPKRINLDELSLGQKMYMFGVAPLKTLLFLRYPPVALAIVYASYVFFSLYILNMAIQIVYSEAPYNFKTIIVGLLYLPNSVGYIAASVGGGMWSDYIVKRAKDKNGGVMIPEERIAENILLAAILFPVSLLIFGWCAQYKTFWLCPLIGTFIFGFASMMIFGTNTTYLVDALPGKGSSGVALNNFVRMILAAVATFVADPMIRGLTVGWCFTLWALLSIVVAFSLVAIKIWGAHWRQTFDLSKIY
>YALI0_C07436g
MRFVTFNICGINNVLSYHPWNEQRSFEHMFAVLKADVICLQETKLQPHLLKREHALVPGYDSYWSFSNTKKGYSGVAVYVKHGIKVLKAEEGLTGQLVSPDSKKGLTYQQLYERQRERDGSSKSCIGAYPEGNPQRLFQVDSEGRSLVLDLGFCVVFGLYCPSTATEGEERDAYRDDYFGLLEERVNLLVEAGREVVVMGDLNVARELYDSAEGMQALHKAKHITLPTLGDKEEGRFVEVFEKLNPGQCKSWREAKVGRRVFHRLVPDLLQDSCRNKHPNRPDMYTCWNVMMNYRPGNFGSRIDYVLASKGLKVEDADILPHLEGSDHCPVYAEVREPDACQEKDNRATQGAANQTKQASSSAPNSFRPKLFHRTNKQFVQTTSVMSMFRAQTPPTKGITKPKAPSKSTAKKQAAISSFFQKPDPEAAVVSTCVSDVHTKPLGQSQSPAVSPNIESTYQGCDAGAHATREGEDTRPQMATRLDLPEPTEYLDIAERVEEAEKVASQWSKIMTKKPAPVCAHNLPAVLRTTRKKGPNQGKHFWVCGQNHSLQLVGDSYKASADPDAKGSQDDTSARCNFFQWK
>YALI0_A21417g
MTACSHDFRSDTITNPTKEMMEAITNSYSALGDAVYEEDTITTNFESRIKELTGHEAAVFAVSGTMTNQLAIRSHLFQPPHSILCDHRAHVYTCEAGGIATLSQAMVTPVIPSNGIYMTLEDIKAKIIVGEDVHVAPTKLICLENTMGGAIYPIEEIRRISKFARDNDIPIHLDGARLWNASIATGVSMREYGSLFDSISLCLSKGLCAPVGSVLVGSKKLIKTATWFKKQAGGGIRQSGILTSAANVALDQVWPSMAKTHATAKEFANFVTSDLGLKLLFPADTNFVYIDETDKFDSDVFVKLGAERGIKLLGGRIVFHYHTSPEAIETLKEVLQEAIKQYSGVKEDKLKTSGYI
>YALI0_B23188g
MDSKTIGILGGGQLGRMVVEAAHRLNVKTVILDAPNSPAKQIHAGEHVDGSFKDPADIAKLASKCDVITVEIEHVNADTLADLQKTGVEVHPSPETIRIIQDKYRQKEHLISHGIPVAESYEVTESTEAALVVAAEKVGYPCVVKAKTLAYDGRGNFVLKGPENVKEALEFLSDRPLYVEKWCPFVKELAVMVVRSTDGTTVAYPTVETVQKNNICHTVYAPARDVSPSTLYEAQLVAENAIKSFTGAGIFGVEMFLLENGTIVLNEIAPRPHNSGHYTTDACSTSQFEAHVRAILGLPLFPEMAQMRTADTHAIMLNILGGDKPDSELEYCKRSLSVPGSTIHLYGKTTRPERKMGHINIVASSMDECERRLAKISGEDIEEAPKTVEGVAGTSKTPLVSIIMGSDSDLKVMSAGADILRKFDIPFELTIVSAHRTAHRMAKFAAEVASRGVKAVIAGAGGAAHLPGMVASETTLPVIGVPVKGSSLDGVDSLYSIVQMPRGIPVATMGVNNSTNAALLAIRILAAYDATLHIRLAEYIKNMEKEVLAKADKLETIGYEQYLNQ
>YALI0_D22286g
MRNIDPFAPPKAKKKSPKKPAVPKLKPKPKPKPKPKDADALTVHSVDTVRSDHTVTPVVHRHDIEITIGTSTTWSGTTTPSSASVHSNMTTPTLSRLSTIDKKKDDPVHITMTSSPSHFAAQPQAIGTVVALYDFHSDRPHSLPFKKGDTIQVLLKLDSGWWDGVHTASGKRGWFPSNYTKTVEQSPSQPTTPKKEKKDKNDTTRDLRSSLSAFSMSQDRQSSASPRRPASSSAGNAIPDEQGAPPSRDTTRDPMLRDTTSRDPLSRDSLQALNYQNTLNNLSPAHTRSGTSTPASDYEVGLANSVTGQRKGSVVSYSSTSGRSLSPVIDSLDSAQSTGSVSINSLDPAQGVLVTELPEASPANPASYWIPQTSSCGQLYWTEPVSGMYMTSLPFQKVTDPSDPGPTELTVAVPRVMAPPRQVVESARALETVTDSVPVPAPRLDSTESAASASEANLVRLRAIEGYELVHPGTWESLEQLMDTFIEEQTFDALCSILALLHLCSDKALNMLFRQLQTSVGQRTIGMFAGDGEGPTEADAEEILRLQEQLSEFLTETRIIAGNKDLETFIKPFGASIETQPPAVQSQAAKDSQILGLLHQKRGMILSLLTQLSQQPHGEIDDSVVLLRAVKQALVNTTESVFAVLESIDLGPLSKTNNKHVLIDFLEFKQQLYENLSAGSYSKIPHTMDQAISATLALQEEREALHNFSSRMMTEPSSSTMVDGSPALGHVIPPPSTYSRQSSTRSASSLPWFIQAEYDSGLILDDKNNVRAGSIIALVERLTHHDSLDSNFNSTMLLTFRTFMTPHMLLELLIQRFTIQPPEGLTAEEFDLWESKKQRPIRIRVYNILKNWLEHNWLEPISPVTHDLLGQIETFVLQMVSQNFPGAKQLLTSIQVRQKGEELKKRMIQNPAPTPSPIISRNFKRQKLQDLDSVELCRQLTIRESRLFCAISPIECLNKEWNSKRGTSGGGEPSNIRKFIQNSNCLTNWVAACILAEKDTKKRASVIKYFVQVSEQCRQINNFSSMTAIISALYSSTIHRLKKSWELVSARTMASLENMNKLMNSTRNFNEYRDMLHLVNPPIIPFFGVYLTDLTFVADGNPDFIKGEPKLINFSKRTKTAEIVREIQQYQSIPYSFQELPEVQQRVAARFKEAPSIDDQYETSLALEPRDKQPSNDKMAKILQENGFL
>YALI0_E21307g
MVSVEEVAKHNSKDSCWVILHGKAYDLTEFLPEHPGGQAIILKYAGKDATKAFDPIHPRDVVDKFLDKDKHLGEVTGEIAAEEEEEVTPEEKARLERYENRPPLSQIFNSFDFEYVARHTMSPNAWAYYSSGSDDEITVRENHRAFHKIWFRPRVLVDVKNVDISTTMLGTKSSVPFYITATALGKLGHPEGEVVLTRGADKMDVIQMIPTLASCSFDEIVDAATDKQTQWMQLYVNMDREVTKKIVQHAEKRGVKGLFITVDAPQLGRREKDMRTKFGDPGAQVQQSDDSVDRSQGAARAISSFIDPSLSWKDIPWFQSITKMPIILKGVQCAEDALKAVEYKVDGILLSNHGGRQLEFARPSIEVLVEVMAALRAKGWQDYIEVYIDGGIRRATDVIKALCLGAKGVGIGRPFLYAMSTYGEDGVCHLIQLLKDEMEMNMRLIGATKIEDLNPSMVDLKSIFTHSADTARDILGENVYQHMEMPLFKGSKL
>YALI0_E21307g
MVSVEEVAKHNSKDSCWVILHGKAYDLTEFLPEHPGGQAIILKYAGKDATKAFDPIHPRDVVDKFLDKDKHLGEVTGEIAAEEEEEVTPEEKARLERYENRPPLSQIFNSFDFEYVARHTMSPNAWAYYSSGSDDEITVRENHRAFHKIWFRPRVLVDVKNVDISTTMLGTKSSVPFYITATALGKLGHPEGEVVLTRGADKMDVIQMIPTLASCSFDEIVDAATDKQTQWMQLYVNMDREVTKKIVQHAEKRGVKGLFITVDAPQLGRREKDMRTKFGDPGAQVQQSDDSVDRSQGAARAISSFIDPSLSWKDIPWFQSITKMPIILKGVQCAEDALKAVEYKVDGILLSNHGGRQLEFARPSIEVLVEVMAALRAKGWQDYIEVYIDGGIRRATDVIKALCLGAKGVGIGRPFLYAMSTYGEDGVCHLIQLLKDEMEMNMRLIGATKIEDLNPSMVDLKSIFTHSADTARDILGENVYQHMEMPLFKGSKL
>YALI0_D14102g
MIVPNKTKMADLVNYRLRVTTVDGKQMVGQMLAFDRYMNLVLSDCEEFRATKKSLLEAKKTIQIENGDASSVSITEEKRTLGLVILRGETVVSVSVEAPPPTDPTARLGNTALTPGSGSAKGINRAIPTGPRGAGGPGLGGPVRSAPGGRAPPGFQAPPGFGRA
>YALI0_D02783g
MKNEFFDLGNSPNKSPDVPALDDSTFYGRESGIMYKTDSSRRPSIPGYFNAGGLGSSPNSPMTFYMPQNSVAQAVTPGMSSMGSTQPMSGATQPMPGATQTMPGATQAMTGTTQAMSGTTPAMSHTTQAMSGTTQLMSHTTQAMSGTTPAMSHTQPHTQTMSGTPPNMVSSSTNPRSLVTTASGKVRSRPCDACRKRKARCQTEPNATQCNKCAARGIACTFLETVRPKRRRVDTASPETGGNVTSAQVQSGSAHNSTSNNTPIGVETERMSQSQFQSQDDVITLKDTLPVSDYSSLPGKSLLKKTLSLQYPKSSFYVGHTSVHDVRFFDTATLDHIGQCVLNKDTAMRRVAPDVLFTIRNDFADDLHSEFIANSDQVERIVAPHGLALIDLYFRIVHPAFPILHKRIFMEKYARTHREFSPPLLAAVYILALKWWNYEPQLASQPKPDVEKLRRIALNSFSDLYEQPKLSVVQAGLLILQCSMERARSWILISHVISLAEELGLGMDCQTWRLPRWERALRRRLAWAVYIQDKWVALIEGRPSHIDESRQWLVRRISADDFPDRQTDSDMEGSLETENGRLLFMEMVRLSEIVSEILDTFFTMVAKRNLTDTAAILTKAKPIQIKLRDWHIGLPECLRMSNTKPRRLNSNGYLHLAYFAAEITLHRRIIRSLSDSLPDQIVSVCRQAAKARLLAAIELVDTLKHEHIQAFWHSSAATNFALIGSFAALLYVTSRDDAERGFYREQLLNYRWILRVGCKGFDEMGLALDKLEEAISQVPGLNDPPKEDESYDDEESEEEGGGEEEGEEEGEGEPDHVTANGNGLVSHVPERSGSDGGGESPFDPADIDLEKLVSEMNQ
>YALI0_A09856g
MLRTLNRTSRILRLSATKTRFGSTFSAATRPLDTYLRRHVGSESADVNKMLRALDYATAESAMDSFVSDVVPPNVLTKRPLAVKPTQGFSESELTSRLGEIASKNKVFKSYIGKGYVGTVVPPVIQRNVLENPLWYTSYTPYQPEISQGRLESLLNYQTVITELTGMAVANASLLDEGTAASEAVTMAFNAFKGKRGIFLVDKNVHPQTIAVVQSRSVALDVDVKVVDVSDLSNGKSESPIDQVCGVLVQYPTTDGSIVDYQKLSDTLKGEGNGSLLCVAADLLALTLLKPPSDFGADIVLGTSQRFGVPMGYGGPHAAYFAVADGQHRKMPGRLIGMSRDRLGGEAYRLALQTREQHIRREKATSNICTAQALLANMSAFYAIYHGPEGLRKIAERVNLLTSILATAVEAKGVKVENKHFFDTLTLQVQDANKVISAAEAKEINLYKLDDKTVSLTLDETVTHGDLVNLASVFGVSEADLESAADNVTSSIPSDMLRTDKYMQHDVFNKYHSETELLRYMKHLQSKDLSLADAMIPLGSCTMKLNATTQMAPITWPEFGQLHPFVPLNQAQGYKELLIELEDDLADITGFDRMSLQPNSGAQGEYTGLRVIRAYLESQGQGHRNICLIPVSAHGTNPASAVMSGMKVVAVKCKKDGELDLVDLAAKAEKHKDNLAAFMVTYPSTFGVFEPGVKEAIDIVHKNGGQVYMDGANMNAQIGLTSPGEMGADVCHLNLHKTFCIPHGGGGPGMGPIGVKSHLAPFLPAHPVVEMSEVTGLSTEKSIQPVSAAPFGSASILPISWAYIKLMGATGLLKATEIALLNANYMKKRLEPHYPILYTNNKDKCAHEFILDMRPFKASSGIEAIDIAKRLQDYSFHGPTMSWPVANTLMVEPTESESLAELDRFCDALISIRQEIKEIEDGKIPRENNVLKNSPHPQQDLLAETWDRPYTREQAAYPVASLREKKFWPSVARVDDTFGDLNLFCTCEPPALEE
>YALI0_B07535g
MSYPMPPTYPDCSNDRNTPVEARSPAQLRSLVVILRLLTDFIDAHWEAVEYGVSEMKQVGVAPAAEPFTTTDDDETNASLYAESADQSGGYTPSDKERYFSTRPPKINPNLVKRTLGLIITIKPKIQNIDELISAKNIRNPSLLTEIEYNCNRAIRFLCATNWDEVYALTRSKLALLKLPGEDDNTDYELTELASLLFLDRDTLLPVLKDFWSLIPHIRRPKCQQLALGFLRKSIKHWMVTHARDLARIDEIDHLASIEAQGFFNYIYTLSNQQNQGNMRPSTYKFLTTLILLVPSSFQSYNYKKGLDSGTTEMAFLRHLKNSLNSTGKAFSIAVTCVSEIVSCAQLIWQYNRESPVISFAQKVYPDLYNVLFSSGHKISFVQDFDDVQSGFVASYLHLNQGAISRDVLPMITAKNAHPRYLQNVVHGISKSCSGVHGSPLDTPAFQDAYEQLVQMVTQKSIRHAVLETSPTPTPDQERERLSLASILRDSFTFFDQSFESHDPGLQQSYLFQQGSNIILPIVNAMLSEDLTLSRDASAFASKLLDPRNLESTQSDDVVKMYRSIGMMIRVLCEKIVNPNVRVESLTLIKRRILFSKLEGYLDARCYMAEQYEYLKSENSEGITIESPESRLATSRAAEVVILMALASPDMKLNVMALRCLCIVVKETSLTENVNFFLANPDATSFTIAKNFTVYSDLCQQIYALTGPAALQKRLRKYLQRIDYPSESITSVWKEIEKRWSRLNTIFGHLSDAEITRDGLINQWRNYSGFLASLSGCFVRSTSSQFADNPAVQIIRDHVYEFLQTMVGFMVSPSALIRETACEVLAIDASPLAYHHVFSELDHLINDHVTRKSDNLLLPEQVAAFVKSVLSRVNAEEFYINVDLGALTLRIAKHLESYSDSDSHVIKLKLRVSMLAQTIAKLQEGLNIRHNAVYRTSMVTILSQWFRSVALETVEPSSEHIKTPTTHLHRQKIDLAVASITAMALSLDSLELETSEESVEADGGVSSKIAAFAMHFNMLLKTIDKFSPDHTVYMSPGVAFSKDKVSAIREKTILALSNLISSNADVGLKFALPLGLHKDTRLRLAFLEVFTKMVGSKIQVPEVLSDEQQYEKLVAFVMTNMDITYLICEGCPGTETDNLSELLLDLAGPRSLELVQQVISREIQAAPSAPEVLRRNCVATRMLSKYAKRVGEGYLRETLRGVLSRDVSDLSRDVSGMSVTDSASVASMGSVGSRLSAGSRVPDDNFSPRGSVDSARDMSTSFGQAISLLVSSFPKTLSLVPPQLKSICHTIWTVFEARFKSSPTSAVGAFIFLRFFCPAIVSPESEGLVTAKLTGETRKECLQLAKLLQNMANGTCARVQMDGISRDFLDSQTGIVSGFLRDISSSPGVILARDETPDPVVSADLYTSQLGLHKFLYNHWEDIYHRIALDKRYKKLLRSHLQTDHVTDDDSVAQKSKNLTILLSTMKKPKAFYSVTAASDDEAPIRQFIHKNMHRDVSVATQKSQVVHMAVRKDGIPVIVVNCRMHDPNTMDTEYLLYRFYQVALKLWEQKFAVVVDATFYTDKNYFDHTVFRSIAKMAPAKMLSNCIALYFLNCSVGFGDRFRHTKEVFRAVEFLNPDKIPWRFLDPSNIEDTFDITSLSLLPYTVAQLKEGGYEYRVRQVMPAGMEGAESQLVVTVPGQPPFRNVDFKVGEDFIRIMAADLAYPFPDAPLRTVDSILISTVSVVIETEEGFVVVYSGGELRFLSPRKSEIVRTINEVRAREHVAAEPETDFNKLIVRPEDVIPALLNIGLRSLVSDDNSIRTTAYRLLCLLQSSFALDFGQNLMPCEGLGVPHLSLQLAAFLSEEISITRPEMTYDFLSDFFTAFESVSDSKRQEVIAYASPWIRNIYEYVFLTEHNGYEKTARLIGQFCDITYRNPSNYHCFVHQVWKVLCSEDELAGVLVSEIVSRVTFWQGQGHSADKSKIENMVSLLTTFPSISLCGRIVVATRAIAEVALSASHKKLSKHPNWDELGILLRVCREIFFNAPMLATEYLADVCFIVSIFVDSGSLQFRQSLYHLMVNTAHSFGESPKLQALLSQINEPKTRLLFGLHADNYSASSSTDMDNSIVANVDYLESCCSILLDLLDTVGDKDQANMWRTRWITFVARAAFNDSPAVQGRALVLLGCLAKTEVEDDMVRRVVELLVKQMTIEDPELARDMAVCAISCLTKMVSGLDPRSSIYVDRLFWIAIACVRSSETTEVFNAAMGLLDAVVKSLDKYGDFLNGSLADLLMPAIENDTSWAEFDALCGIKMSREFFETAVCATILRGMQKSVTRPRTLTVLETLLEVSAKTYAKTPRSEFDFQDDDYMATTPPHLCYLFFLHLCSRSRSKLRSYYWLAGYSDTEPTMTSYKCPDALWTYIRSPHPSTVFVLALGAQLFKTCEDDEVMEMRYLGVLSTAASDAPTKFIQVYSDVRPKLASHCSATLNVALLTVVTEVVCKVFSIPDISEQVARGRETLEAGLREAELDCVTACAEFNPKDKDYRTFRHVAAKSVKSLQPHKYY
>YALI0_D00891g
MNKYLVPPPQANRTVTNLDLLINNLRGSSTPGAAEVDTRDILQRIVFILPTIKNPLNLDLVIKEIINSPRLLPPLIDLHDYQQLTDAFRATIKRKALVTDPTISFEAWLETCFQVITRFAGPGWKKLPLLAGLILADYDISADGPTLERKPGFPSKLKHLLKREFVTTFDQCLSIDTRNRSDATKWVPVLACISIAQVYSLLGDVAINYRRFLQVGLDLIFSNYGLEMGTALARLHAESGGDATTAGGLIGKKLKEPVVALLNTFAHIASSCIVHVDIDYIDRIQNKIILVCENQAETWRILTIESPTVMHHQESVQYLKWELFTLCIIMQGIANMLLTQKMNQFMYLQLAYKQLQALHSIYFIVDQMGSQFAAYDYVFFSAIDVLLSEYAPYIKNRGTIPPNKEFVAERLAANLAGTSNVGSHLPIDRSRVLFALNYYEQLVTVCHDSCVETIIYPMARSFLYPTSDIQQLKPLVEAAHSVILAGLAVPTNAVVNAKLIPEYMGGVLPLFPGVFSWNQFVLAIQSIVNTVSPPSEVFKTNQKLFRLVLDSLMKKCRDTPVGIPVPHSVTVSQEQEDIPPTQRAVVMLALINSLPYVDIRSFELWLQETWNMIEATPMLAENAPNKELAHAEHEFLVLEMWKMISGNIDQRLNDVAIRWWYKKNARVHGTL
>YALI0_F11935g
MASALVTKYLTLYNSISTFLWFAVLARLLILLPLVGYDYVSGGLRDFLIGVQTLAGLEIFHSLFGLVRSPLQTTVMQIFSRFALVWGVLYQYPQTGTDIFFTFMVIAWSVTEVIRYSFYALNLAGWGVPDWHQWIRYNFFLVLYPLGVSGEMKLMWNAIAYARTEQPYFALFLKAAMVIWPIGLYILYSHMLKQRSKHYRQVIKKDR
>YALI0_B19338g
MEKTFSNDYPPSGTEAHIHINHTAHSDDSEEVPSHKENYNTSGHDLEESDPDNHVGETLEVKRGLKMRHISMISLGGTIGTGLFIGTGGALQQAGPCGALVAYVFMATIVYSVAESLGELATYIPITGSFAVFTTRYLSQSFGASMGWLYWFSWAITFAIELNTIGPVIEYWTDAVPTAAWIAIFFVILTTINFFPVGFYGEVEFWVASVKVIAIIGWLIYALCMTCGAGVTGPVGFRYWNHPGPMGDGIWTDGVPIVRNAPGRRFMGWLNSLVNAAFTYQGCELVGVTAGEAQNPRKSVPRAINRVFARICIFYIGSIFFMGMLVPFNDPKLTDDSSVIASSPFVIAIINSGTKVLPHIFNAVILITLISAGNSNVYIGSRVVYALADSGTAPKFFKRTTKKGVPYVAVCFTSAFGLLAFMSVSESSSTVFDWFINISAVAGLICWAFISASHIRFMQVLKHRGISRDTLPFKARWQPFYSWYALVSIIFITLIQGFTSFWHFTAAKFMTAYISVIVWVGLYIIFQCLFRCKFLIPIEDVDIDTGRREIDDDVWEEKIPTKWYEKFWNIIA
>YALI0_D23947g
MSKAVKIIAGAAAAGGAYYLYQANGDAQKAKLLAQRDANTVTSKAGVTAPNDHLGEYYGKKLDQKVAGVRESVQDNQSLVEKQLANAKENAIETVNEWAKTTDQSLATTKADVKAKANEISTSANQEWKNVKGNLQNTKEAAQDKIDDASSAINDQATDAEKKAKKSWFGFTNYADEAKEDAKKKAGEVSTEAQQGLANVKENIQGAQDAAQDKINTATKAVSDEADQAKKSAKSSWFGLKDDAAKVKEQAEDKANELSRTVSNKSQEAVDGAKDSWFSLKSSAQDAKDDAVKKAQDAGQTVQDKAHEADKAAKDSWFSLKSDAQQAKDDAVKKAQEAGQTVQDKAAEADKAAKDSWFSLKSSATDAKDQAVEKAQETGQHIHDKAQEADKAAKDSWFSFKSSAADAKDDAVNKANEVGQTVQDKANEADAAAKKSWFSLKSDAQKAKDDAVDKANEVGQTVQDKAAEADKAAKDNWNSLKKDASKAQDDAYETYKGYSDAAVKKGKDLDTQARQYWESLKADVEKASNDASKKVDQLTQDASDQAKSLDKSAKKGWFSFKSDTEKAVDDSQKWLEGASESAIQKGKELDAEAQTYWDSLKKDAEKAWNDAEAKANELGQTLSNKSEEFDKAANETWNNLKSSVNEFQSQGEQFAKDVDNAAAEKWSDAKDKGSDLRADANKKWNQAMDKTAETAKENKGLVNSVFGK
>YALI0_E32065g
MKFVGLISLLLVGLYMVTNWLFINVLPHRYIFDKDELMTMVNQTLERNPDGNSTAILTDLGASLHDRYGKFINELNFDEWVFNNAGGAMGSMFVLHASVTEYLIFFGTAVGTEGHTGVHYADDHFMMLTKYQMAHTAGELEPEVYYPGSSHHLKRGVAKQYHMPGGAWALELAQGWIPAMLPFGFLDTLSSTMDIETLWKTVKISAVNMVRNALWGKI
>YALI0_A19580g
MIPLTQIDPKYYGLRPQAAQTGLLLVPAVFALSLIAYGHKAVKWQLTNTLLVLQIILLIPLYQFGPVWELGCAIAGTLVMLYRESSTIHLSYHIALIAFSFSLVVANINRHLTHAFMGELGCQTVSAICLVANSLILCYLQPSSEFYSNLTFGWLQKTLDRDIVTQDSLEKTPDALITENAFSDFKSFQRKYPEGTSFSTLIQKRYTWWYIKASTFFLGEVLFPFAQPLLLKSLIVQVTSYDEKQNSKYMSRAFTLILALAGIDFLATLAATKFRRQVTTMALHMMVGLGAFIQDKIFRLETMPESSGDIINHFATDITNVLHVPYYFDQLWKAPLQLIVCTFFLYQLLSYAVFWGLLVLAICGPVSYFLAKTQSMVYRKMQSQRSARYSLVGQMLKNIKTLKFYTLEKHTFDTIRDIRSREINTLKRVNQIKLFDTFLWHTCIFLCSFVSLYMFREQHGGKLTLDVVFPTMVLFQILQQPFKVLPTNVSLLVESVVSLKRVSGFLDHPEDGVDRESLNLEETSQQIIDDLNNNVDLISIIGKVGSGKSTLLDMIVQKSSQAVAYMTQGHFLLNASIKDNIIFGSNLDEERYKTVLYQCALVPDLANLSHGDQTLIGDKGLSLSGGQQARISMARALYSGYTMCLDDPLAALDQHVQNHVIRHALAYAESQMVMATNSHKLLDYGRVYNLDTRGQAAIAAKKNLEDLREPNVVPQDINVQPPASLQQEEITTSGRVNWSVYRRYFQEFGFFTFTVFMIFAIGFAGLGVAAGLAISRANVFYYLMFGLVAGLSEIISNLIFLKGSCSVGLKMHYRLLTCVITSPLAFFVSTPMGRVLNRLTADLKLTDEEVANNGRLFVYSCIEAAFGLGLIVAAAPLSIIFVAGLLMLYKHYEAIYVKTSRELKRIVAATSSPILTILGESIDGRHVISAYSRQPYMSGRLCEALDENNKARFIQGNLGYWLGLRLKGIGCGIIFVAGVLSLFALGSGQLSVALLSLTMTYALGITKHLDAIVSSLIMVETNSVSVERIVEWMGNEKQDPLDTDVEANGSSGIPYPSEIDLLSDKPPQKIFTKGHVQIEGWNVFYGDTQVLKNINLDIPGGTKLAIVGRTGSGKSTLVNSLFRLVEPRTGEVDIDGYNIAKVPLLDLRANMAIIPQDCQVFAGTVRLNLDPHDIHTDEELVSALRSCSLDFALDMHLSEDGSNISTGQQQLLCLGRAVLKKAAVVCLDEATSSVDKDTEKVVGSVLQNAFANSTVITIAHRLETVIDSDKICVLDKGEVVEYGSPSELLAKKGLFYELHKSNRLD
>YALI0_F27093g
MQYDDVLGREAENELSSTQPDRPAVLASRNSHSRQEKRDEDIRAGLVGSMKIIAGGKDYMDEQETDEVFLNLAKDYKGSQSWTFGRAGSANFVVARKARLSKIHFIVEHTGGTKQRAGTVVIRDVSLNGTSVNGRYLGRGNSALLQNGDVITVGAMEGVATQDNPDETKFIFTHHMGTEVPYDENSFHAKYDMSNDLLGSGAFANVYKCVARDGGPVRAVKQIMKSKVKNPGAVQREIRVLKRITHPGVVQLIDHFEDDQCHYLVMELMENGDLMDFISEFGAIPEFVTREIVKQVLETVRDFHAMGVSHRDIKPDNILVFQDDPVIVKVSDFGLAKVTQDSILNTFCGTMAYIAPEILLSRERRKANSADPGCYSNLVDMWSIGCLCYVLATGYLPFDGTSHEAIVKAITAGTYCQKPLNDFNISPMGRDFIKCLLTVDPEERPSAIQILRHPWFSDDSVRLRVTEGEAGDASPQATLDSDKFQDIRRATIIGDGPDPNSMPPLMEDNDSEIRSRGEPISVEGLVLTDNVETRIGGAASEMARDAVMEERRQRELLNEKDSMDSDTDGGVQAHDRPVDSNFSWVNPDRNGTGSEEKHETPAEMEARIRKELERKIRNEVESRVRAENQSILQAQAEQAARIRAEAEAQRMAEADTDNDESDVEDGSVVKIPSASKTRRARPNTWLNLKSLPNTIHEIEFDITGDNYRIGRVVSDNQIVIDKAPISKEHCIFEKRIMTDPKLDGFFRIFLHDFSRNGIRVNSEKIGKGNTVQLQHGDIIHLFLDPQVEGGSLSMLVNIESPEYSYHDGTSRPGKLMRTQDISPHVLAEQTERELKRLEQARAELARADFNSRAFNGVVTTPVRQVSRQSSRRASRSGVKRDGETLQSGRQVSVRRTEY
>YALI0_A14234g
MIIHSTGTLPIFNGTVTDYLRTKPSYSSTDPAYIDVVTGNSISYSEVWKLADRLSSALYNDYGLTDAKPDENVGPVVMLHAVNSPLLASVHYALLDLGVTITPAAATYEAGDLAHQIKVCSPSLVICNQQFEPKVKSASSNTKLIFIEDLLKTQSSAPWKKFTTSNPNRVAYLGMSSGTSGLPKAVQQTHINMSSSTEAVISSQTIFSARKNVTAAIVPMTHVYGLTKFVFHSVAGSMTTVVFPKFSLVDLLEAQIKYKINILYLVPPVVLALAKDSRVQPYIKSICELTTLIATGAAPLPPTAGDALLERLTGNKEGNRDNGMDPLVLIQGYGLTETLQVSVFKPEDPERDLKTVGKLLPNTEVRIVGEKGDVPRSKWSFVTPPTGEIYIRGPHVTPGYFNNDSANSESFDGEWLKTGDIGYMDLEGRLTIVDRNKEMIKVNGRQVAPAEIESVLLGHPMVKDVAVIGVTNPDRGTESARAFLVTEARALPVIKQWFDRRVPSYKRLYGGIVVVDAIPKSASGKILRRVLRERKGDSVFGEYVEEVAKL
