# Supplementary material for: Stable isotope and chemical inhibition analyses suggested the existence of a non-mevalonate-like pathway in the yeast Yarrowia lipolytica
Source: Sci Rep. 2021 Mar 10;11:5598. doi: 10.1038/s41598-021-85170-0 (PMC7970925; doi:10.1038/s41598-021-85170-0)
Supplement: Supplementary file 7 — Supplementary Information 7. [file 41598_2021_85170_MOESM7_ESM.gff]

##gff-version 3
YALI0_B13794g	fimo	sequence_motif	281	330	41.4	+	.	Name=FPDRYFDVGIAEQHAVTFAAGLAAEGYKPVVAIYSTFLQRAYDQLIHDVA_YALI0_B13794g+;Alias=MEME-1;ID=FPDRYFDVGIAEQHAVTFAAGLAAEGYKPVVAIYSTFLQRAYDQLIHDVA-MEME-1-1-YALI0_B13794g;pvalue=7.26e-05;qvalue= 0.411;sequence=SLVGLCEGVICGLVAITPSCGYISPWFSVVGAIITAGVCCSLSNINQWIG;
YALI0_A00374g	fimo	sequence_motif	122	171	41.9	+	.	Name=FPDRYFDVGIAEQHAVTFAAGLAAEGYKPVVAIYSTFLQRAYDQLIHDVA_YALI0_A00374g+;Alias=MEME-1;ID=FPDRYFDVGIAEQHAVTFAAGLAAEGYKPVVAIYSTFLQRAYDQLIHDVA-MEME-1-1-YALI0_A00374g;pvalue=6.5e-05;qvalue= 0.401;sequence=GSADASGSAVASGSAVASGSADASATADASATADSSADASASASASASSS;
YALI0_A00374g	fimo	sequence_motif	116	165	41.7	+	.	Name=FPDRYFDVGIAEQHAVTFAAGLAAEGYKPVVAIYSTFLQRAYDQLIHDVA_YALI0_A00374g+;Alias=MEME-1;ID=FPDRYFDVGIAEQHAVTFAAGLAAEGYKPVVAIYSTFLQRAYDQLIHDVA-MEME-1-2-YALI0_A00374g;pvalue=6.73e-05;qvalue= 0.401;sequence=PGGAVSGSADASGSAVASGSAVASGSADASATADASATADSSADASASAS;
YALI0_C22363g	fimo	sequence_motif	342	391	44.3	+	.	Name=FPDRYFDVGIAEQHAVTFAAGLAAEGYKPVVAIYSTFLQRAYDQLIHDVA_YALI0_C22363g+;Alias=MEME-1;ID=FPDRYFDVGIAEQHAVTFAAGLAAEGYKPVVAIYSTFLQRAYDQLIHDVA-MEME-1-1-YALI0_C22363g;pvalue=3.68e-05;qvalue= 0.347;sequence=FRHRFAFAFFAGIVAVAGFGLLMGQTKHIGIRYGSLFMICAGTYTAMPIL;
YALI0_C11165g	fimo	sequence_motif	32	81	40.8	+	.	Name=FPDRYFDVGIAEQHAVTFAAGLAAEGYKPVVAIYSTFLQRAYDQLIHDVA_YALI0_C11165g+;Alias=MEME-1;ID=FPDRYFDVGIAEQHAVTFAAGLAAEGYKPVVAIYSTFLQRAYDQLIHDVA-MEME-1-1-YALI0_C11165g;pvalue=8.27e-05;qvalue= 0.415;sequence=YAKIIPGLAAANIVTNAGALALKMGLDVPFVNSRDLSIPPTHDELVAGLQ;
YALI0_B02398g	fimo	sequence_motif	448	497	53.3	+	.	Name=FPDRYFDVGIAEQHAVTFAAGLAAEGYKPVVAIYSTFLQRAYDQLIHDVA_YALI0_B02398g+;Alias=MEME-1;ID=FPDRYFDVGIAEQHAVTFAAGLAAEGYKPVVAIYSTFLQRAYDQLIHDVA-MEME-1-1-YALI0_B02398g;pvalue=4.63e-06;qvalue= 0.144;sequence=LTNGVFDLEKYHEYGPPLWSAGNLVAYGAFFSVYTLGFVYTMLAYWQDMK;
YALI0_C17105g	fimo	sequence_motif	315	364	49.1	+	.	Name=FPDRYFDVGIAEQHAVTFAAGLAAEGYKPVVAIYSTFLQRAYDQLIHDVA_YALI0_C17105g+;Alias=MEME-1;ID=FPDRYFDVGIAEQHAVTFAAGLAAEGYKPVVAIYSTFLQRAYDQLIHDVA-MEME-1-1-YALI0_C17105g;pvalue=1.23e-05;qvalue= 0.204;sequence=AYPIVTFVAIQYGFMLTWLAMAATTVASAFAEPPYSFSSAALGNINIAPF;
YALI0_C17105g	fimo	sequence_motif	414	463	43.3	+	.	Name=FPDRYFDVGIAEQHAVTFAAGLAAEGYKPVVAIYSTFLQRAYDQLIHDVA_YALI0_C17105g+;Alias=MEME-1;ID=FPDRYFDVGIAEQHAVTFAAGLAAEGYKPVVAIYSTFLQRAYDQLIHDVA-MEME-1-2-YALI0_C17105g;pvalue=4.63e-05;qvalue= 0.372;sequence=FLFGLPIAHGVHWMVPTLGFAIIMFGFGSSGAIVLTYLLDSYKNIVADAF;
YALI0_E20713g	fimo	sequence_motif	388	437	54	+	.	Name=FPDRYFDVGIAEQHAVTFAAGLAAEGYKPVVAIYSTFLQRAYDQLIHDVA_YALI0_E20713g+;Alias=MEME-1;ID=FPDRYFDVGIAEQHAVTFAAGLAAEGYKPVVAIYSTFLQRAYDQLIHDVA-MEME-1-1-YALI0_E20713g;pvalue=3.99e-06;qvalue= 0.138;sequence=FAIIFTNAFAALSLMNISTGAGKAYGYIVNLSGVSTFLVWGSISFIHLRF;
YALI0_E20713g	fimo	sequence_motif	57	106	50.9	+	.	Name=FPDRYFDVGIAEQHAVTFAAGLAAEGYKPVVAIYSTFLQRAYDQLIHDVA_YALI0_E20713g+;Alias=MEME-1;ID=FPDRYFDVGIAEQHAVTFAAGLAAEGYKPVVAIYSTFLQRAYDQLIHDVA-MEME-1-2-YALI0_E20713g;pvalue=8.07e-06;qvalue= 0.193;sequence=HLSMMALAGIIGPGLLIGSGGALTSGGPASLIIGFGCIGIIAFSIMQSLG;
YALI0_A11473g	fimo	sequence_motif	158	207	40.6	+	.	Name=FPDRYFDVGIAEQHAVTFAAGLAAEGYKPVVAIYSTFLQRAYDQLIHDVA_YALI0_A11473g+;Alias=MEME-1;ID=FPDRYFDVGIAEQHAVTFAAGLAAEGYKPVVAIYSTFLQRAYDQLIHDVA-MEME-1-1-YALI0_A11473g;pvalue=8.68e-05;qvalue= 0.415;sequence=TDTNLIQEGISEKAGLIVSSIAAIISAFIIGFIKSWKLTLIMMSSFFALL;
YALI0_B19800g	fimo	sequence_motif	395	444	40.7	+	.	Name=FPDRYFDVGIAEQHAVTFAAGLAAEGYKPVVAIYSTFLQRAYDQLIHDVA_YALI0_B19800g+;Alias=MEME-1;ID=FPDRYFDVGIAEQHAVTFAAGLAAEGYKPVVAIYSTFLQRAYDQLIHDVA-MEME-1-1-YALI0_B19800g;pvalue=8.47e-05;qvalue= 0.415;sequence=GFSRTIAGLAAMGHAPKWFAYIDRQGRPIVGILVVSFWGLFAFICAAPVA;
YALI0_E01210g	fimo	sequence_motif	254	303	40.1	+	.	Name=FPDRYFDVGIAEQHAVTFAAGLAAEGYKPVVAIYSTFLQRAYDQLIHDVA_YALI0_E01210g+;Alias=MEME-1;ID=FPDRYFDVGIAEQHAVTFAAGLAAEGYKPVVAIYSTFLQRAYDQLIHDVA-MEME-1-1-YALI0_E01210g;pvalue=9.84e-05;qvalue= 0.426;sequence=AESKTDASASASGSASGSASGSASGSASGSAAASSSAESSKPTSASVSAT;
YALI0_E11979g	fimo	sequence_motif	242	291	41.8	+	.	Name=FPDRYFDVGIAEQHAVTFAAGLAAEGYKPVVAIYSTFLQRAYDQLIHDVA_YALI0_E11979g+;Alias=MEME-1;ID=FPDRYFDVGIAEQHAVTFAAGLAAEGYKPVVAIYSTFLQRAYDQLIHDVA-MEME-1-1-YALI0_E11979g;pvalue=6.64e-05;qvalue= 0.401;sequence=SFSTGDDIRVAAIVPMTHQYGLTKFIFNMCSSHATTVVHRQFDLVKLLES;
YALI0_F07106g	fimo	sequence_motif	385	434	40.2	+	.	Name=FPDRYFDVGIAEQHAVTFAAGLAAEGYKPVVAIYSTFLQRAYDQLIHDVA_YALI0_F07106g+;Alias=MEME-1;ID=FPDRYFDVGIAEQHAVTFAAGLAAEGYKPVVAIYSTFLQRAYDQLIHDVA-MEME-1-1-YALI0_F07106g;pvalue=9.43e-05;qvalue= 0.425;sequence=LGSYNWQTAVNVVSLVSALIGAGLYGNVGVKVVYITLLRRAMPFLPNLEI;
YALI0_B01342g	fimo	sequence_motif	399	448	42.9	+	.	Name=FPDRYFDVGIAEQHAVTFAAGLAAEGYKPVVAIYSTFLQRAYDQLIHDVA_YALI0_B01342g+;Alias=MEME-1;ID=FPDRYFDVGIAEQHAVTFAAGLAAEGYKPVVAIYSTFLQRAYDQLIHDVA-MEME-1-1-YALI0_B01342g;pvalue=5.06e-05;qvalue= 0.372;sequence=PGIWLYCSEIFPNKQRALANSLTAGANWGFNFALALFVPTAFKNINWKVY;
YALI0_E04224g	fimo	sequence_motif	221	270	41.9	+	.	Name=FPDRYFDVGIAEQHAVTFAAGLAAEGYKPVVAIYSTFLQRAYDQLIHDVA_YALI0_E04224g+;Alias=MEME-1;ID=FPDRYFDVGIAEQHAVTFAAGLAAEGYKPVVAIYSTFLQRAYDQLIHDVA-MEME-1-1-YALI0_E04224g;pvalue=6.49e-05;qvalue= 0.401;sequence=LVMPYITTKSTHGTGCTLASAIASNLAKGKDIPQAVLEGTQYIQNAIFEA;
YALI0_E29711g	fimo	sequence_motif	530	579	48.6	+	.	Name=FPDRYFDVGIAEQHAVTFAAGLAAEGYKPVVAIYSTFLQRAYDQLIHDVA_YALI0_E29711g+;Alias=MEME-1;ID=FPDRYFDVGIAEQHAVTFAAGLAAEGYKPVVAIYSTFLQRAYDQLIHDVA-MEME-1-1-YALI0_E29711g;pvalue=1.38e-05;qvalue= 0.204;sequence=QVFPYFCTALSEIFAVTTSYELAYHLAPYKLRSIVLALLLFMSALSTAIQ;
YALI0_E29711g	fimo	sequence_motif	197	246	41.7	+	.	Name=FPDRYFDVGIAEQHAVTFAAGLAAEGYKPVVAIYSTFLQRAYDQLIHDVA_YALI0_E29711g+;Alias=MEME-1;ID=FPDRYFDVGIAEQHAVTFAAGLAAEGYKPVVAIYSTFLQRAYDQLIHDVA-MEME-1-2-YALI0_E29711g;pvalue=6.82e-05;qvalue= 0.401;sequence=ATAITLVLNFLSYLTPLLGAYLADARYGRYPTIWAGTIVCGIGHVIIVIA;
YALI0_E14234g	fimo	sequence_motif	1145	1194	48	+	.	Name=FPDRYFDVGIAEQHAVTFAAGLAAEGYKPVVAIYSTFLQRAYDQLIHDVA_YALI0_E14234g+;Alias=MEME-1;ID=FPDRYFDVGIAEQHAVTFAAGLAAEGYKPVVAIYSTFLQRAYDQLIHDVA-MEME-1-1-YALI0_E14234g;pvalue=1.59e-05;qvalue= 0.217;sequence=IMNRFSKDVEALDQETAMAAGMMVQNFLACLATVVLITMITPSFLFFGII;
YALI0_E04510g	fimo	sequence_motif	511	560	50.9	+	.	Name=FPDRYFDVGIAEQHAVTFAAGLAAEGYKPVVAIYSTFLQRAYDQLIHDVA_YALI0_E04510g+;Alias=MEME-1;ID=FPDRYFDVGIAEQHAVTFAAGLAAEGYKPVVAIYSTFLQRAYDQLIHDVA-MEME-1-1-YALI0_E04510g;pvalue=8.05e-06;qvalue= 0.193;sequence=QVFPYFCTALSEIFAVTTSYELAYSLAPAHLRSIVLALLLFMSAFSTAIQ;
YALI0_F28369g	fimo	sequence_motif	341	390	46.3	+	.	Name=FPDRYFDVGIAEQHAVTFAAGLAAEGYKPVVAIYSTFLQRAYDQLIHDVA_YALI0_F28369g+;Alias=MEME-1;ID=FPDRYFDVGIAEQHAVTFAAGLAAEGYKPVVAIYSTFLQRAYDQLIHDVA-MEME-1-1-YALI0_F28369g;pvalue=2.36e-05;qvalue= 0.272;sequence=LAAIFSDYLRHRFYFAVFAGIVAIAGLAVVIGVHDKIGTRYGSLFMICAG;
YALI0_B04906g	fimo	sequence_motif	120	169	50.5	+	.	Name=FPDRYFDVGIAEQHAVTFAAGLAAEGYKPVVAIYSTFLQRAYDQLIHDVA_YALI0_B04906g+;Alias=MEME-1;ID=FPDRYFDVGIAEQHAVTFAAGLAAEGYKPVVAIYSTFLQRAYDQLIHDVA-MEME-1-1-YALI0_B04906g;pvalue=8.81e-06;qvalue= 0.196;sequence=FLKNWLFSASSATVLCPFAMTDGTARVLEVFAKDDERLQEWYNHLVSSDP;
YALI0_E20405g	fimo	sequence_motif	302	351	42.4	+	.	Name=FPDRYFDVGIAEQHAVTFAAGLAAEGYKPVVAIYSTFLQRAYDQLIHDVA_YALI0_E20405g+;Alias=MEME-1;ID=FPDRYFDVGIAEQHAVTFAAGLAAEGYKPVVAIYSTFLQRAYDQLIHDVA-MEME-1-1-YALI0_E20405g;pvalue=5.76e-05;qvalue= 0.39;sequence=IIDRYLDSIRANLKTITSGAAPLGGNVVDAVQTRFTGNTRGTLPNNRRIV;
YALI0_D02585g	fimo	sequence_motif	113	162	58.1	+	.	Name=FPDRYFDVGIAEQHAVTFAAGLAAEGYKPVVAIYSTFLQRAYDQLIHDVA_YALI0_D02585g+;Alias=MEME-1;ID=FPDRYFDVGIAEQHAVTFAAGLAAEGYKPVVAIYSTFLQRAYDQLIHDVA-MEME-1-1-YALI0_D02585g;pvalue=1.54e-06;qvalue= 0.12;sequence=ALNNNGDLPIAYVTTLAAGTAFSAADGDKGVAYAIIFSTSTMISLFNCGG;
YALI0_D14916g	fimo	sequence_motif	358	407	45.2	+	.	Name=FPDRYFDVGIAEQHAVTFAAGLAAEGYKPVVAIYSTFLQRAYDQLIHDVA_YALI0_D14916g+;Alias=MEME-1;ID=FPDRYFDVGIAEQHAVTFAAGLAAEGYKPVVAIYSTFLQRAYDQLIHDVA-MEME-1-1-YALI0_D14916g;pvalue=3.01e-05;qvalue= 0.293;sequence=EVHVTKHVHITNQYLDFVEPILAADKARADKFLDGHGIIGLRDEFLHHLG;
YALI0_E34771g	fimo	sequence_motif	371	420	40.5	+	.	Name=FPDRYFDVGIAEQHAVTFAAGLAAEGYKPVVAIYSTFLQRAYDQLIHDVA_YALI0_E34771g+;Alias=MEME-1;ID=FPDRYFDVGIAEQHAVTFAAGLAAEGYKPVVAIYSTFLQRAYDQLIHDVA-MEME-1-1-YALI0_E34771g;pvalue=8.84e-05;qvalue= 0.415;sequence=TGLYFPDGGQFLKDALTNSGEKATDQTKMIALENPNCVEHSVKSLYAAQD;
YALI0_F23023g	fimo	sequence_motif	524	573	58.7	+	.	Name=FPDRYFDVGIAEQHAVTFAAGLAAEGYKPVVAIYSTFLQRAYDQLIHDVA_YALI0_F23023g+;Alias=MEME-1;ID=FPDRYFDVGIAEQHAVTFAAGLAAEGYKPVVAIYSTFLQRAYDQLIHDVA-MEME-1-1-YALI0_F23023g;pvalue=1.35e-06;qvalue= 0.12;sequence=ADSRVAGVMLAIATAGVMFAGPVVIGFIPVCVVGALIFLLGIELLIEALG;
YALI0_F23023g	fimo	sequence_motif	162	211	40.9	+	.	Name=FPDRYFDVGIAEQHAVTFAAGLAAEGYKPVVAIYSTFLQRAYDQLIHDVA_YALI0_F23023g+;Alias=MEME-1;ID=FPDRYFDVGIAEQHAVTFAAGLAAEGYKPVVAIYSTFLQRAYDQLIHDVA-MEME-1-2-YALI0_F23023g;pvalue=8.1e-05;qvalue= 0.415;sequence=RGLSGWFKRLEEKIKNTSSADMLDECIKKPISYLPSVVLGTLLNILDGLS;
YALI0_B07645g	fimo	sequence_motif	24	73	54.3	+	.	Name=FPDRYFDVGIAEQHAVTFAAGLAAEGYKPVVAIYSTFLQRAYDQLIHDVA_YALI0_B07645g+;Alias=MEME-1;ID=FPDRYFDVGIAEQHAVTFAAGLAAEGYKPVVAIYSTFLQRAYDQLIHDVA-MEME-1-1-YALI0_B07645g;pvalue=3.68e-06;qvalue= 0.138;sequence=AVINILKTAISNGVVEARSSGIGKDQASAEIASFVPLLMDDILLPIFDEA;
YALI0_B08536g	fimo	sequence_motif	329	378	49.2	+	.	Name=FPDRYFDVGIAEQHAVTFAAGLAAEGYKPVVAIYSTFLQRAYDQLIHDVA_YALI0_B08536g+;Alias=MEME-1;ID=FPDRYFDVGIAEQHAVTFAAGLAAEGYKPVVAIYSTFLQRAYDQLIHDVA-MEME-1-1-YALI0_B08536g;pvalue=1.19e-05;qvalue= 0.204;sequence=LLGLDSSKVNVYGGAVAIGHPLGCSGARVIVTLNSVLHQEGGKYGCAAIC;
YALI0_F26917g	fimo	sequence_motif	218	267	56.2	+	.	Name=FPDRYFDVGIAEQHAVTFAAGLAAEGYKPVVAIYSTFLQRAYDQLIHDVA_YALI0_F26917g+;Alias=MEME-1;ID=FPDRYFDVGIAEQHAVTFAAGLAAEGYKPVVAIYSTFLQRAYDQLIHDVA-MEME-1-1-YALI0_F26917g;pvalue=2.37e-06;qvalue= 0.12;sequence=GVHQLFYKVIALQWGFAFAAAAITFVLTVLTAVGLIFKKPAVDQVDAENE;
YALI0_E07744g	fimo	sequence_motif	654	703	47.6	+	.	Name=FPDRYFDVGIAEQHAVTFAAGLAAEGYKPVVAIYSTFLQRAYDQLIHDVA_YALI0_E07744g+;Alias=MEME-1;ID=FPDRYFDVGIAEQHAVTFAAGLAAEGYKPVVAIYSTFLQRAYDQLIHDVA-MEME-1-1-YALI0_E07744g;pvalue=1.75e-05;qvalue= 0.219;sequence=LRKPYYQFSAQEKPQGAFPYLPGAGAFLQIFTHGFTGFRPTQDTLFIDPA;
YALI0_A01782g	fimo	sequence_motif	99	148	55.7	+	.	Name=FPDRYFDVGIAEQHAVTFAAGLAAEGYKPVVAIYSTFLQRAYDQLIHDVA_YALI0_A01782g+;Alias=MEME-1;ID=FPDRYFDVGIAEQHAVTFAAGLAAEGYKPVVAIYSTFLQRAYDQLIHDVA-MEME-1-1-YALI0_A01782g;pvalue=2.69e-06;qvalue= 0.12;sequence=YPYMLAFDTISEEHHTAESADFATLTNHVTQSVVSSVIAPDVVVSSTTAT;
YALI0_A07623g	fimo	sequence_motif	217	266	55.7	+	.	Name=FPDRYFDVGIAEQHAVTFAAGLAAEGYKPVVAIYSTFLQRAYDQLIHDVA_YALI0_A07623g+;Alias=MEME-1;ID=FPDRYFDVGIAEQHAVTFAAGLAAEGYKPVVAIYSTFLQRAYDQLIHDVA-MEME-1-1-YALI0_A07623g;pvalue=2.71e-06;qvalue= 0.12;sequence=LCVTFSLGAITIIVCIARAVAIAVSGNIAQVAILTAFECSTAMLVASMPA;
YALI0_E19536g	fimo	sequence_motif	955	1004	40.5	+	.	Name=FPDRYFDVGIAEQHAVTFAAGLAAEGYKPVVAIYSTFLQRAYDQLIHDVA_YALI0_E19536g+;Alias=MEME-1;ID=FPDRYFDVGIAEQHAVTFAAGLAAEGYKPVVAIYSTFLQRAYDQLIHDVA-MEME-1-1-YALI0_E19536g;pvalue=8.82e-05;qvalue= 0.415;sequence=QTDPITVSDLSVQFGLDFKAQIAAVVYFTIVSNHSEHLSDDVFVFVAKVL;
YALI0_C09284g	fimo	sequence_motif	99	148	48.6	+	.	Name=FPDRYFDVGIAEQHAVTFAAGLAAEGYKPVVAIYSTFLQRAYDQLIHDVA_YALI0_C09284g+;Alias=MEME-1;ID=FPDRYFDVGIAEQHAVTFAAGLAAEGYKPVVAIYSTFLQRAYDQLIHDVA-MEME-1-1-YALI0_C09284g;pvalue=1.36e-05;qvalue= 0.204;sequence=FKRVAICGPNTPAHLETMFGAVAAGAYVLGLNYRLTMGEITYKMELGDAD;
YALI0_F25333g	fimo	sequence_motif	382	431	41.8	+	.	Name=FPDRYFDVGIAEQHAVTFAAGLAAEGYKPVVAIYSTFLQRAYDQLIHDVA_YALI0_F25333g+;Alias=MEME-1;ID=FPDRYFDVGIAEQHAVTFAAGLAAEGYKPVVAIYSTFLQRAYDQLIHDVA-MEME-1-1-YALI0_F25333g;pvalue=6.55e-05;qvalue= 0.401;sequence=YGNPKYRDLIRTTQAIDLVTGGVKANALPETTVFVTNHRIAIEHKVEDVQ;
YALI0_A18183g	fimo	sequence_motif	58	107	43.2	+	.	Name=FPDRYFDVGIAEQHAVTFAAGLAAEGYKPVVAIYSTFLQRAYDQLIHDVA_YALI0_A18183g+;Alias=MEME-1;ID=FPDRYFDVGIAEQHAVTFAAGLAAEGYKPVVAIYSTFLQRAYDQLIHDVA-MEME-1-1-YALI0_A18183g;pvalue=4.73e-05;qvalue= 0.372;sequence=LTNSWFGISAALITGISSGGPLLIVYGIIIIASVSTCIAITLSELSSAMP;
YALI0_A10769g	fimo	sequence_motif	489	538	43.3	+	.	Name=FPDRYFDVGIAEQHAVTFAAGLAAEGYKPVVAIYSTFLQRAYDQLIHDVA_YALI0_A10769g+;Alias=MEME-1;ID=FPDRYFDVGIAEQHAVTFAAGLAAEGYKPVVAIYSTFLQRAYDQLIHDVA-MEME-1-1-YALI0_A10769g;pvalue=4.62e-05;qvalue= 0.372;sequence=FHQELLDDIQSEYPNITISNKPAAPTLQVKITPGVNDFTRAVWTSLKDVP;
YALI0_F31845g	fimo	sequence_motif	1124	1173	42.7	+	.	Name=FPDRYFDVGIAEQHAVTFAAGLAAEGYKPVVAIYSTFLQRAYDQLIHDVA_YALI0_F31845g+;Alias=MEME-1;ID=FPDRYFDVGIAEQHAVTFAAGLAAEGYKPVVAIYSTFLQRAYDQLIHDVA-MEME-1-1-YALI0_F31845g;pvalue=5.35e-05;qvalue= 0.372;sequence=LQQWLSLRLSAIGVAIFLASGLSLVGTLHWKALSAGLVGLAMSYASTISQ;
YALI0_D03135g	fimo	sequence_motif	9	58	49.3	+	.	Name=FPDRYFDVGIAEQHAVTFAAGLAAEGYKPVVAIYSTFLQRAYDQLIHDVA_YALI0_D03135g+;Alias=MEME-1;ID=FPDRYFDVGIAEQHAVTFAAGLAAEGYKPVVAIYSTFLQRAYDQLIHDVA-MEME-1-1-YALI0_D03135g;pvalue=1.16e-05;qvalue= 0.204;sequence=ASRQAARAAVARVATVSASRSISMAATRPAFKLSAPAVARTIKTISFNGK;
YALI0_D06017g	fimo	sequence_motif	177	226	43.1	+	.	Name=FPDRYFDVGIAEQHAVTFAAGLAAEGYKPVVAIYSTFLQRAYDQLIHDVA_YALI0_D06017g+;Alias=MEME-1;ID=FPDRYFDVGIAEQHAVTFAAGLAAEGYKPVVAIYSTFLQRAYDQLIHDVA-MEME-1-1-YALI0_D06017g;pvalue=4.89e-05;qvalue= 0.372;sequence=MPRLLEAVKVNDGVAIGSRAHMVGTDAVVKRSFIRNFLMRGLHLLVWTFG;
YALI0_B21538g	fimo	sequence_motif	450	499	41.3	+	.	Name=FPDRYFDVGIAEQHAVTFAAGLAAEGYKPVVAIYSTFLQRAYDQLIHDVA_YALI0_B21538g+;Alias=MEME-1;ID=FPDRYFDVGIAEQHAVTFAAGLAAEGYKPVVAIYSTFLQRAYDQLIHDVA-MEME-1-1-YALI0_B21538g;pvalue=7.4e-05;qvalue= 0.412;sequence=HRIGRTGRAGRLGKAVTFFTKEDATNVKVVVNVMKQSGQEVPDWLNNLAP;
YALI0_F28303g	fimo	sequence_motif	447	496	40.2	+	.	Name=FPDRYFDVGIAEQHAVTFAAGLAAEGYKPVVAIYSTFLQRAYDQLIHDVA_YALI0_F28303g+;Alias=MEME-1;ID=FPDRYFDVGIAEQHAVTFAAGLAAEGYKPVVAIYSTFLQRAYDQLIHDVA-MEME-1-1-YALI0_F28303g;pvalue=9.57e-05;qvalue= 0.425;sequence=TPLQETPSTPTKAGDANSTAAIDIASGSPVTSPNGSPLKGILKQPKHAKK;
YALI0_E03872g	fimo	sequence_motif	300	349	43	+	.	Name=FPDRYFDVGIAEQHAVTFAAGLAAEGYKPVVAIYSTFLQRAYDQLIHDVA_YALI0_E03872g+;Alias=MEME-1;ID=FPDRYFDVGIAEQHAVTFAAGLAAEGYKPVVAIYSTFLQRAYDQLIHDVA-MEME-1-1-YALI0_E03872g;pvalue=4.95e-05;qvalue= 0.372;sequence=LGSVFFVTGIVGALATLVGSGISRRLGPLLTMVVTHLPSSALIILLPVPS;
YALI0_F09251g	fimo	sequence_motif	133	182	46.1	+	.	Name=FPDRYFDVGIAEQHAVTFAAGLAAEGYKPVVAIYSTFLQRAYDQLIHDVA_YALI0_F09251g+;Alias=MEME-1;ID=FPDRYFDVGIAEQHAVTFAAGLAAEGYKPVVAIYSTFLQRAYDQLIHDVA-MEME-1-1-YALI0_F09251g;pvalue=2.47e-05;qvalue= 0.275;sequence=HVDRYRDAAKNPETVTTFNIASGIKDLSVLKSTGSMFYGYHKDDFTTLKP;
YALI0_B16170g	fimo	sequence_motif	264	313	49	+	.	Name=FPDRYFDVGIAEQHAVTFAAGLAAEGYKPVVAIYSTFLQRAYDQLIHDVA_YALI0_B16170g+;Alias=MEME-1;ID=FPDRYFDVGIAEQHAVTFAAGLAAEGYKPVVAIYSTFLQRAYDQLIHDVA-MEME-1-1-YALI0_B16170g;pvalue=1.26e-05;qvalue= 0.204;sequence=TGIVCYDGILSEIHFCALLGGIDVVEMDSAEADPSTPFNRMKTVIQDSVH;
YALI0_D07392g	fimo	sequence_motif	252	301	41.8	+	.	Name=FPDRYFDVGIAEQHAVTFAAGLAAEGYKPVVAIYSTFLQRAYDQLIHDVA_YALI0_D07392g+;Alias=MEME-1;ID=FPDRYFDVGIAEQHAVTFAAGLAAEGYKPVVAIYSTFLQRAYDQLIHDVA-MEME-1-1-YALI0_D07392g;pvalue=6.6e-05;qvalue= 0.401;sequence=CSHSYYDVHAKSQGTHLTIAGNWLSNFAACFGITNTWMPLAADYYAQYSP;
YALI0_B00220g	fimo	sequence_motif	200	249	40.7	+	.	Name=FPDRYFDVGIAEQHAVTFAAGLAAEGYKPVVAIYSTFLQRAYDQLIHDVA_YALI0_B00220g+;Alias=MEME-1;ID=FPDRYFDVGIAEQHAVTFAAGLAAEGYKPVVAIYSTFLQRAYDQLIHDVA-MEME-1-1-YALI0_B00220g;pvalue=8.57e-05;qvalue= 0.415;sequence=GTSNVYLAKKYNLKPIGTVAHEWMMGVAAATGDYSTANLRAMELWIQTVG;
YALI0_C04136g	fimo	sequence_motif	886	935	41.2	+	.	Name=FPDRYFDVGIAEQHAVTFAAGLAAEGYKPVVAIYSTFLQRAYDQLIHDVA_YALI0_C04136g+;Alias=MEME-1;ID=FPDRYFDVGIAEQHAVTFAAGLAAEGYKPVVAIYSTFLQRAYDQLIHDVA-MEME-1-1-YALI0_C04136g;pvalue=7.58e-05;qvalue= 0.414;sequence=SPSSSTADGSTSSDGITSATSESSSTITATISDSGSTTQLSSSGISSDIS;
YALI0_C04136g	fimo	sequence_motif	1850	1899	40.7	+	.	Name=FPDRYFDVGIAEQHAVTFAAGLAAEGYKPVVAIYSTFLQRAYDQLIHDVA_YALI0_C04136g+;Alias=MEME-1;ID=FPDRYFDVGIAEQHAVTFAAGLAAEGYKPVVAIYSTFLQRAYDQLIHDVA-MEME-1-2-YALI0_C04136g;pvalue=8.51e-05;qvalue= 0.415;sequence=VPTFGEQSGITSGSTPTFTGDNGSTATVPISTEGSGINSGELDSATLEVP;
YALI0_B10736g	fimo	sequence_motif	29	78	42.8	+	.	Name=FPDRYFDVGIAEQHAVTFAAGLAAEGYKPVVAIYSTFLQRAYDQLIHDVA_YALI0_B10736g+;Alias=MEME-1;ID=FPDRYFDVGIAEQHAVTFAAGLAAEGYKPVVAIYSTFLQRAYDQLIHDVA-MEME-1-1-YALI0_B10736g;pvalue=5.21e-05;qvalue= 0.372;sequence=MFEVTTLGQPLEVVKTTMAANRGDTMMQAIGRVWSRGGIFGFYQGLIPWA;
YALI0_F02959g	fimo	sequence_motif	117	166	49.2	+	.	Name=FPDRYFDVGIAEQHAVTFAAGLAAEGYKPVVAIYSTFLQRAYDQLIHDVA_YALI0_F02959g+;Alias=MEME-1;ID=FPDRYFDVGIAEQHAVTFAAGLAAEGYKPVVAIYSTFLQRAYDQLIHDVA-MEME-1-1-YALI0_F02959g;pvalue=1.2e-05;qvalue= 0.204;sequence=YPSNIKWFLTGVVSLAAMAAPLGTSIMLPGIDDVAEGLNTTKNLVNISFG;
YALI0_C07436g	fimo	sequence_motif	343	392	41.6	+	.	Name=FPDRYFDVGIAEQHAVTFAAGLAAEGYKPVVAIYSTFLQRAYDQLIHDVA_YALI0_C07436g+;Alias=MEME-1;ID=FPDRYFDVGIAEQHAVTFAAGLAAEGYKPVVAIYSTFLQRAYDQLIHDVA-MEME-1-1-YALI0_C07436g;pvalue=6.96e-05;qvalue= 0.401;sequence=EKDNRATQGAANQTKQASSSAPNSFRPKLFHRTNKQFVQTTSVMSMFRAQ;
YALI0_A21417g	fimo	sequence_motif	209	258	43.8	+	.	Name=FPDRYFDVGIAEQHAVTFAAGLAAEGYKPVVAIYSTFLQRAYDQLIHDVA_YALI0_A21417g+;Alias=MEME-1;ID=FPDRYFDVGIAEQHAVTFAAGLAAEGYKPVVAIYSTFLQRAYDQLIHDVA-MEME-1-1-YALI0_A21417g;pvalue=4.11e-05;qvalue= 0.366;sequence=APVGSVLVGSKKLIKTATWFKKQAGGGIRQSGILTSAANVALDQVWPSMA;
YALI0_B23188g	fimo	sequence_motif	110	159	40.5	+	.	Name=FPDRYFDVGIAEQHAVTFAAGLAAEGYKPVVAIYSTFLQRAYDQLIHDVA_YALI0_B23188g+;Alias=MEME-1;ID=FPDRYFDVGIAEQHAVTFAAGLAAEGYKPVVAIYSTFLQRAYDQLIHDVA-MEME-1-1-YALI0_B23188g;pvalue=8.98e-05;qvalue= 0.415;sequence=LISHGIPVAESYEVTESTEAALVVAAEKVGYPCVVKAKTLAYDGRGNFVL;
YALI0_D22286g	fimo	sequence_motif	477	526	51.1	+	.	Name=FPDRYFDVGIAEQHAVTFAAGLAAEGYKPVVAIYSTFLQRAYDQLIHDVA_YALI0_D22286g+;Alias=MEME-1;ID=FPDRYFDVGIAEQHAVTFAAGLAAEGYKPVVAIYSTFLQRAYDQLIHDVA-MEME-1-1-YALI0_D22286g;pvalue=7.8e-06;qvalue= 0.193;sequence=SLEQLMDTFIEEQTFDALCSILALLHLCSDKALNMLFRQLQTSVGQRTIG;
YALI0_E21307g	fimo	sequence_motif	354	403	56	+	.	Name=FPDRYFDVGIAEQHAVTFAAGLAAEGYKPVVAIYSTFLQRAYDQLIHDVA_YALI0_E21307g+;Alias=MEME-1;ID=FPDRYFDVGIAEQHAVTFAAGLAAEGYKPVVAIYSTFLQRAYDQLIHDVA-MEME-1-1-YALI0_E21307g;pvalue=2.49e-06;qvalue= 0.12;sequence=GGRQLEFARPSIEVLVEVMAALRAKGWQDYIEVYIDGGIRRATDVIKALC;
YALI0_E21307g	fimo	sequence_motif	383	432	45.5	+	.	Name=FPDRYFDVGIAEQHAVTFAAGLAAEGYKPVVAIYSTFLQRAYDQLIHDVA_YALI0_E21307g+;Alias=MEME-1;ID=FPDRYFDVGIAEQHAVTFAAGLAAEGYKPVVAIYSTFLQRAYDQLIHDVA-MEME-1-2-YALI0_E21307g;pvalue=2.79e-05;qvalue= 0.293;sequence=YIEVYIDGGIRRATDVIKALCLGAKGVGIGRPFLYAMSTYGEDGVCHLIQ;
YALI0_D14102g	fimo	sequence_motif	98	147	42.7	+	.	Name=FPDRYFDVGIAEQHAVTFAAGLAAEGYKPVVAIYSTFLQRAYDQLIHDVA_YALI0_D14102g+;Alias=MEME-1;ID=FPDRYFDVGIAEQHAVTFAAGLAAEGYKPVVAIYSTFLQRAYDQLIHDVA-MEME-1-1-YALI0_D14102g;pvalue=5.37e-05;qvalue= 0.372;sequence=APPPTDPTARLGNTALTPGSGSAKGINRAIPTGPRGAGGPGLGGPVRSAP;
YALI0_D02783g	fimo	sequence_motif	311	360	41.1	+	.	Name=FPDRYFDVGIAEQHAVTFAAGLAAEGYKPVVAIYSTFLQRAYDQLIHDVA_YALI0_D02783g+;Alias=MEME-1;ID=FPDRYFDVGIAEQHAVTFAAGLAAEGYKPVVAIYSTFLQRAYDQLIHDVA-MEME-1-1-YALI0_D02783g;pvalue=7.72e-05;qvalue= 0.415;sequence=YPKSSFYVGHTSVHDVRFFDTATLDHIGQCVLNKDTAMRRVAPDVLFTIR;
YALI0_A09856g	fimo	sequence_motif	290	339	40.4	+	.	Name=FPDRYFDVGIAEQHAVTFAAGLAAEGYKPVVAIYSTFLQRAYDQLIHDVA_YALI0_A09856g+;Alias=MEME-1;ID=FPDRYFDVGIAEQHAVTFAAGLAAEGYKPVVAIYSTFLQRAYDQLIHDVA-MEME-1-1-YALI0_A09856g;pvalue=9.05e-05;qvalue= 0.415;sequence=KPPSDFGADIVLGTSQRFGVPMGYGGPHAAYFAVADGQHRKMPGRLIGMS;
YALI0_B07535g	fimo	sequence_motif	2009	2058	40.1	+	.	Name=FPDRYFDVGIAEQHAVTFAAGLAAEGYKPVVAIYSTFLQRAYDQLIHDVA_YALI0_B07535g+;Alias=MEME-1;ID=FPDRYFDVGIAEQHAVTFAAGLAAEGYKPVVAIYSTFLQRAYDQLIHDVA-MEME-1-1-YALI0_B07535g;pvalue=9.67e-05;qvalue= 0.425;sequence=NWDELGILLRVCREIFFNAPMLATEYLADVCFIVSIFVDSGSLQFRQSLY;
YALI0_D00891g	fimo	sequence_motif	229	278	65.1	+	.	Name=FPDRYFDVGIAEQHAVTFAAGLAAEGYKPVVAIYSTFLQRAYDQLIHDVA_YALI0_D00891g+;Alias=MEME-1;ID=FPDRYFDVGIAEQHAVTFAAGLAAEGYKPVVAIYSTFLQRAYDQLIHDVA-MEME-1-1-YALI0_D00891g;pvalue=3.09e-07;qvalue= 0.0963;sequence=GTALARLHAESGGDATTAGGLIGKKLKEPVVALLNTFAHIASSCIVHVDI;
YALI0_F11935g	fimo	sequence_motif	34	83	47.8	+	.	Name=FPDRYFDVGIAEQHAVTFAAGLAAEGYKPVVAIYSTFLQRAYDQLIHDVA_YALI0_F11935g+;Alias=MEME-1;ID=FPDRYFDVGIAEQHAVTFAAGLAAEGYKPVVAIYSTFLQRAYDQLIHDVA-MEME-1-1-YALI0_F11935g;pvalue=1.67e-05;qvalue= 0.217;sequence=LVGYDYVSGGLRDFLIGVQTLAGLEIFHSLFGLVRSPLQTTVMQIFSRFA;
YALI0_B19338g	fimo	sequence_motif	68	117	43	+	.	Name=FPDRYFDVGIAEQHAVTFAAGLAAEGYKPVVAIYSTFLQRAYDQLIHDVA_YALI0_B19338g+;Alias=MEME-1;ID=FPDRYFDVGIAEQHAVTFAAGLAAEGYKPVVAIYSTFLQRAYDQLIHDVA-MEME-1-1-YALI0_B19338g;pvalue=4.96e-05;qvalue= 0.372;sequence=RHISMISLGGTIGTGLFIGTGGALQQAGPCGALVAYVFMATIVYSVAESL;
YALI0_D23947g	fimo	sequence_motif	494	543	45.3	+	.	Name=FPDRYFDVGIAEQHAVTFAAGLAAEGYKPVVAIYSTFLQRAYDQLIHDVA_YALI0_D23947g+;Alias=MEME-1;ID=FPDRYFDVGIAEQHAVTFAAGLAAEGYKPVVAIYSTFLQRAYDQLIHDVA-MEME-1-1-YALI0_D23947g;pvalue=2.92e-05;qvalue= 0.293;sequence=TYKGYSDAAVKKGKDLDTQARQYWESLKADVEKASNDASKKVDQLTQDAS;
YALI0_E32065g	fimo	sequence_motif	89	138	46.9	+	.	Name=FPDRYFDVGIAEQHAVTFAAGLAAEGYKPVVAIYSTFLQRAYDQLIHDVA_YALI0_E32065g+;Alias=MEME-1;ID=FPDRYFDVGIAEQHAVTFAAGLAAEGYKPVVAIYSTFLQRAYDQLIHDVA-MEME-1-1-YALI0_E32065g;pvalue=2.02e-05;qvalue= 0.242;sequence=MGSMFVLHASVTEYLIFFGTAVGTEGHTGVHYADDHFMMLTKYQMAHTAG;
YALI0_A19580g	fimo	sequence_motif	740	789	47.8	+	.	Name=FPDRYFDVGIAEQHAVTFAAGLAAEGYKPVVAIYSTFLQRAYDQLIHDVA_YALI0_A19580g+;Alias=MEME-1;ID=FPDRYFDVGIAEQHAVTFAAGLAAEGYKPVVAIYSTFLQRAYDQLIHDVA-MEME-1-1-YALI0_A19580g;pvalue=1.64e-05;qvalue= 0.217;sequence=VYRRYFQEFGFFTFTVFMIFAIGFAGLGVAAGLAISRANVFYYLMFGLVA;
YALI0_F27093g	fimo	sequence_motif	77	126	45.4	+	.	Name=FPDRYFDVGIAEQHAVTFAAGLAAEGYKPVVAIYSTFLQRAYDQLIHDVA_YALI0_F27093g+;Alias=MEME-1;ID=FPDRYFDVGIAEQHAVTFAAGLAAEGYKPVVAIYSTFLQRAYDQLIHDVA-MEME-1-1-YALI0_F27093g;pvalue=2.85e-05;qvalue= 0.293;sequence=KGSQSWTFGRAGSANFVVARKARLSKIHFIVEHTGGTKQRAGTVVIRDVS;
YALI0_A14234g	fimo	sequence_motif	185	234	43.9	+	.	Name=FPDRYFDVGIAEQHAVTFAAGLAAEGYKPVVAIYSTFLQRAYDQLIHDVA_YALI0_A14234g+;Alias=MEME-1;ID=FPDRYFDVGIAEQHAVTFAAGLAAEGYKPVVAIYSTFLQRAYDQLIHDVA-MEME-1-1-YALI0_A14234g;pvalue=4.08e-05;qvalue= 0.366;sequence=AVQQTHINMSSSTEAVISSQTIFSARKNVTAAIVPMTHVYGLTKFVFHSV;
