# Supplementary material for: Stable isotope and chemical inhibition analyses suggested the existence of a non-mevalonate-like pathway in the yeast Yarrowia lipolytica
Source: Sci Rep. 2021 Mar 10;11:5598. doi: 10.1038/s41598-021-85170-0 (PMC7970925; doi:10.1038/s41598-021-85170-0)
Supplement: Supplementary file 10 — Supplementary Information 10. [file 41598_2021_85170_MOESM10_ESM.txt]

>CR382131|YALI0_E20031g
MSQNVLLVLRGTLEGHNGWVTSLATSSNNPDILLSGSRDKSLIVWSLTRDDTNYGVPRKSLKGHSHIVQDCAISHDGAYAISGSWDKTLRVWDLKTGVSKDRFVGHTGDVLSVSFSPDNRQIVSAGRDRTIKIWNTIGECKYTITDKGHEDWVSTVRFNPATKDEEEPSPNANTIISAGWDKKVKVWDLDTCTLKADHLGHTGYVSTITISPDGSLCASAGKDGSILLWDLTSSTALYTLPAGDEVHAVCFSPNRYWLCAATSSSIKVFDLEKRVLIDELKTQTTSEDGKEPEALSLTWSADGQNLFAGYTDNVIRVWQIMQSS
>CR382131|YALI0_E13530g
MSVILCSSSYDNTIKFWEALSGICSRTIQHPDSQVNRLAITPDKRYLAAAGGNTVRLYDIRSNNPKAVMTFEGHTGNVTALAFQYDGKWMVTSSEDGTVKVWDMRTATVQRNYKHRCPVNDVVIHPNQGEIISCDQEGNIRIWDLGENTCTHQLIPEEDVPVRSVSVASDGSMLVAGNNKGNCYVWKMHNTRDVTSLHPITKFRSHSKYITKVLLSPDVKHLATCSADNTARIWSIKNGFSLETTLTGHQRWVWDCAFSADSAYLVTASSDHYVRLWELASGQIIRQYSGHHKGALSVALNDV
>CR382128|YALI0_B21406g
MPSPPHDRLNDSIGSIDPWLAPKTKFHTVTVRSEHSIITCLQVTQDYIIAACETPEITVYSKTGVVIRRLDGHSDGVWAMHFAHNLLATGGSGKDSDVRVWKVETGRCVAVLKGNKKTVRCVRVARDGRGKLIVVSGARDNTVRVWDLSTADSSGSSNLEPKLPSATFRGHKDTVRCLDSYENTIVSGSYDGTVRVWSLDTRSCLHVLDGHSDRVFAAIIDPQRKRCISASRDTTARIWSLETGQCLHILKGHTSIVYMVELTPDYSHIVTGSSDGTLRVWDPSGALVHTLSGHKSPVSAMQVDNDKIVSSATNMTVKLWDLQKGEFIRNLVSFPTFSSSESVWHVDFNGNVIVVAYSREGAFLDVIERVP
>CR382131|YALI0_E04697g
MPVAKDLFPEYGTLATGENEPSRNIRRAQKLREFQNLELPPYLAKQVAAKMAEKGLAVEATGGVAVQRIAGGSQSGQKALMGASSSALTKHTPSASQPTTHDSLTNLGANLTQSKPAWHAPWEIYRVITGHQGWVRSVCVEPENQWFATGSADKTIKIWDLATGKLRLTLTGHIMGVRALGVSPRHPYMFSGGEDKMVKCWDLETNKVVRHYHGHLSAVYSLDIHPTLDVLVSAGRDAVARVWDIRTRDPVVVLSGHKSTINRVKFQASEPQVITASADETVRLWNLQAGKTMTTLTHHKKSVRGLTLHPEEFTFSTASANSSKQWKCPEGDLVLNYDDQNAIINTLSVNQDNVMFSGGDNGSIGFYDWKTGHMFQSTQSIPIPGSIESENGIFDSSFDKTGLRLITCEADKSIKMWREKPNATAESDPGLEWKPKIYQTY
>CR382129|YALI0_C18381g
MQLIKALKGHTDRAWAASVHPNLPLLATCSGDKTVRIYNTNNWELVTTITEGHNRSVRSVAWKPSGSSPSLALGSFDSTVSIWGKEDDEWQFLAAIEGHENEVKGVSWSCDGQLLATCSRDKSIWVWEADDMNDEFECISVLQDHTQDVKHVAWHPSEMVFASASYDDTVRLWREDDDDWICVADLGGHESTVWGCAFEPSEGSDLRLVSCSDDKTCIVWKKEGQVGGTGDHSGIRPAFRADPLSEEWIQQATLPEAHTRAIYSVAWNKNGRIASTGADGKLVVYKENGPGQWVVESEVENAHGVYEVNDVVWLDDKLVTSGDDGVVNIWEV
>CR382132|YALI0_F26389g
MTTDFGGGTKKVRTEQEEDLASEFPTKLTIDAHSAPCTTAKISPNGKQIATCSADASIKLWDAATGDLIQTLRGHRAGINDISWSPDSKMLATASDDRTIRIWSTHRPSSQRILVGHTHYVTCVKFNYKGNLVVSGSADENVRVWDVLQGRCIMTLAAHSQPISAVDFSCEGTMIVSGSHDGLIRMWDTATGQCLKTIVGEESSPIMFARFTPNSKFILVSNMDSTARLWDYMNNKVVKTYKGHENGKYCCPTGFVYRQDRAVLLHASEDGRVYVYDIQDRTVRGSFDAHPGVIISLDVIDNKIVTCSLDGSVKLFELVEENSPSDDMDTDTEENGCRTNSSEERDNSREKEDGNGDGHGDVSMNND
>CR382132|YALI0_F03971g
MITCVQHNHSGTHLLSGTSAGTVQLWNAETHKHVTTFAQEHAVSRDLRAIAISRDGEIFASGGDDRHVIVWDTARGSLVSRLSDHLGHVTDVSIPGWSRDLLFSASHDGTAKCWDLRARSSRAPIQSFKSRGAINGVASPAAGYVVTCSSDGSMSVYDVRAGEQAVTTVTGDVVSGMTVSLSSPFIVGLGSRNVFLCDLGTGLELERRVCGSATSGISFFDNDSKVVVSAGHDLFWYQVGGEKSGRRSLGGKVGSFSVDNRKGTKELAVVVGGELEWIRVDGSEGPGGSEGPEVSSGQP
>CR382131|YALI0_E01364g
MTDILRPDTPPSPTVEDLHERLSLLKGKCAAMRENIVHQRSQFMNATLPSLATDLRPISSTPLKVRHKLKGHRGKINSCDWASNSQYVLSVAMDGLALMWDAYSSLKSRVFLLPSCYVLSCALPPSCGYLASGGLDNRVSIHSMTQSADETDPSVPYGSGSSTRMKGLTKSEPMAILKGHSAYVADLCFLTDQQIISASGDMTCCIWDVNTGRRVSTLYDHLGDVSSVTKHPSKMQIVATASNDKTVKIWDLRIARCVQTFQGHNKDVTSVDFFPDGNAVLSGGDDSTARLFDMRTDCQMNIYSAPDIMSPVNSVAVTPSGRIMFCGHDTGEVVAWDTIKCTYLGPITKHLGPVTKVKVSPDGVGVLSSSWDETMTVLSL
>CR382131|YALI0_E28226g
MELVDLESIKTTVDSSSVREEAVAARQLLEKQRRADILKKLHVPTDDKDVRAKLRSLNEPITLFAEDKADRRTRLGQLMVDEFDREGLQDEESDSDVSMDDDEFFTPGSEELLDARRQITNDSILRARDRLTTQKQQSELSLVETVNLRRDKMAPIEQYQLLGSQFVSTRPAGAVAFGSDSILAASSWNGEIKLMDVPNLNTKAVLRGHVDKVSALKWARNILLSGCGEGKLLFWDSSTEGNEHTAYRTVSEAHKGRIAGLDVHPSGQWAATASYDYTWALWDIESGTKLLSQEGHSKGVHSVAFHPDGALVASAGLDAVGRVWDMRSGRSIQTLEGHIREIYSLGWSGNGFYLASGSADGSVRIWDLRAQKCSHTIPAHTKIVSSVQFDKSGSFLASTGYDGDFNIWNADSWTLAKRWKTQDRIMGMDLGPGNEYFATCGWDRTVKLWCKE
>CR382128|YALI0_B12430g
MRHRARPNDEEAAKYTPTSHPHIFIPLRPRFVVRDVVFNDAHMCVSLENSNIVSAFHSKTGKLMTNLQGHTQPVTCLDLIENVCVTGSKDTNINIYFAECDHSNVDQLATSLPVPLPDIKPKVVIGHTGEVTCVKMIDNGSVVSGSTDTTVRLGKENNKGQFISTPLENGHSETVTVLRADNKFVVSGSSDMTVRIWETRSEKQKYVLTGHKAAVKDIALDSKNMRLITGDQNNIVKIWDLRDGSLQHTLTGQMSFKLDEMGNELACVGSNGCLFIWDCGSAELLKIISHEELLQTGGQVLSTSDKTTITASDTGICIWSTDTGDLLGKVATGATEMWVGKTFGKTIVSACQYEESAGVEAHFLDQ
>CR382132|YALI0_F07887g
MTTLKALPLTCSGHSRPVTHVSFGEIENRPFLISACKDALPILRNGATGDWIGTYLGHKGSTWCSRMSQGGDRDSTLVCTASADFTCKIWRAATGEELHSIEHPHIVRSCCFSQSGKLLATSCQDGHVRVYQLKDDKYQQTHCIKTMSKTVLWVQDASEPLLIVCTSKGIEWWSVKDTSEPMLKGQVSLGDTPGPFEISGGLLVGPAGNQVYVLDSLTREVLKCHKLDYNVSAVAVSPDRDVFQTGNSGDTWVRVHRYETGELVDTWKGHHGPVHTVAYSPNGDISATGSEDGTVRLWKIRDGPFGLWR
>CR382128|YALI0_B00902g
MESLLTDKQRSDLETSIFGYVSRLTNDEALLSQLAAVLSQPSGSEPVPADTLKANALLLEKKWLSVIRLQRKVMDLETRLEAAEREASSTHKANGLGAGDPKTWLPKTSRFSLLHKQPVNAVSFHPFHSTLASACEDGNIRIWDYELGEIETTIKAHTRGVLDVDFSQPDTGASRDKSHDKPRADVSHAQPRALLVSCSSDLTIRIWDPQNEYANVKTLTGHDHTISAVKFTASGNHVISASRDKTVRVWSVQSGYCVRTVHGHTDWVKSCAALNEEFIFSAGIDHVTRVSEFVSGDGKMTLLGHEHVIEGVAVYPKSAAGCLAKLDKTSSYFVVSWSRDKTIRVWSSRGDPLLILRGHDNWVRGVVLHPAGRYLVSVSDDKTMRCWDLEQGGRCIRVVDAHGHFVTCVAWAPNDVNGRVRCLVATGGVDGQVKVWQ
>CR382131|YALI0_E21439g
MLSFIRSRESGVLPPWELKEALYEESLKNYTAEPHATFPKVHVGAVNSLSVENVDQRYLLSGGADSSIRLWDLELDARKDWKSLNSNDGVEYSQLASIDRQKGHKYGVSHVQWWPHDSGLFVTTSFDGTAKVWDTNSMQEAYKFDLGTRIYSADISSVGEHAMVATAADHPFVRLLDLRTTAAAQILKGHDGKVLTTKWSPTHGSLIATGGTDGSVRLWDVRRSDSCVLMMDHTLTPTAQSNPLRRGVDKRLSHPRAHRAATNGLCWMPDGSTLLSFGNDEKLRLWDLLPAEGMNKLVNYGPFLRNKFLQTINPCLMFQNHETHKVMVPSDSGEIFMYQVEDGKMVCRLSRGHDVARSACVTGRGYGYEDYFSGSLDGKITRWSPHYERPTVALDGKKKRGVLDDIHDEMKANEREMGEQ
>CR382129|YALI0_C05555g
MSLVKKPKTELSTHVASDHVTETSIQLIGHSCPVLACDLSADKEVLSGDLEGLVKLWKLSRDDTVEQYEVGKHKGAVLGAIFLKHRMVTCSTDTTISIFDGGHKIRNFKGHTAAVNVVCGGQNDELIYSGSDDGSIGIWDPREKDSESRVIETNYPVIAVATDGHETVWSAGVDDVISRWDLRMNQQIDFQGADGHTDIVTSLSYNHNRLASHSHDNTVRVWDTKPFMADEKSRELLCLTDAPNGIEQATLKAKWSSDGEHIISGSADRTVVIWKGDTGRLVRKVGGHSGCVNDVAMVDKWYVSASSDGTLVVSTL
>CR382127|YALI0_A06479g
MATLLPPPSKKQKRLAQEPKDLDLIPEDLPNVLVRFQASDTGENTGGSVRVPGAATEKQLEMLLNQLQETNDDPTPYTFSVIKGEGDEQTLIDITDNIWASILKPGHKSTEDQLTIVYTPRAVFKVKNITRSTAAIPGHGSTILTTQFAPHTSSRMVSGSGDFTARIWDCDTQTPMHTLKGHSNWVLCVAWSPDGKMIATGSMDNTICIWDAVKGTQIGKPLKGHTKWITGMSWEPLHKVKEGHVPRLASSSKDGTVRIWDIGAGTYLRTMAGHRSAVTCVKWGGIGFLYSASHDKTVKVWDPESGRLQHNLTAHGHWVNHIALSTDYALRTGGFDHDTTRKDFKASDTELRTKALEKFNKLANTSGRISERMVTASDDFTMFLWEPEKSTKPLCRMTGHQKAVNHVTFSPDGRYLASASFDNSIKLWDGRDGKFVTTFRGHVASVYQCAWSSDCRLMVSCSKDTTLKVWDVRTKKLLSDLPGHADEVFAVDWSVDGNKVASGGKDKMIRLWSH
>CR382127|YALI0_A01331g
MASPEKETPDIGAEYETWKRNCPYMYSFVSETTMTWPSLTFDWCGYREDEAAGMGVHQALAGTFSQDKEEKEKIVLMESTIPLDLGDLGKLGPNGRPADLRFKTVKEWSHDGEPNKIKSCGDLMASINGEGTIFVRSVTGSVDETPVTLKEHTTNAFGLAWSVGRGGAGDPEALVSGGEDGKVILWNLESKKSTWNITTSSVNDVECHKTFPYIIGAALEEGFIALYDTRAPETAGGTLTRPPSGDKPTPYNCLAFSPHSEYLFAAGSSESTVNLYDIRNTGYRLHSLSGHNGAVTGIEFDPFHGQYLATGGQDRRVIIWNMNTIGCEQSQDDAEDASPELFFMHGGHTAPVSAFAYNPEMEWCLGSVSEDNIAQIWGVSDKIYSPTELEVIEDTLE
>CR382127|YALI0_A14542g
MSFPQQVIAPGQRLNELLEAIKQEFDSVTNEASVYRLHKDEFDVKVNQQTSDLGQIRQSVYELEMAHRKMKERYEEEIMRLKSELEARGGPAANPAHSQQQQQQQQQQQQQQQQNQQAQDQQARAAQQQAAQQQALAQQQAAQQQALAQQQAQAQQQAQAQAHHMGGVPPSQGQPPSLLRPSSNVFSGIMSGQPGTSSLAPPQGQPGQPQPGQPQPGQPQPYSGYVGANGYTSSPHNGPPVISAMASPNSKKRQVSTPVPGKASPQVAPQEMQQQQQQQGPPQQQQPPQQQQQSPEEMGNYLGDMDIERVPPELKKQKADWFVVYNQRAPRLLDVDIVQSLDHNSVVCCVRFSADGKYIATGCNRSAQIFDVQTGQLICRLQDDSVDREGDLYIRSVCFSPDGKYLATGAEDKQIRVWDIKSQSIRHVFTGHEQDIYSLDFSRNGRHIASGSGDRTVRMWDIESGQCTLTLSIEDGVTTVAISPDGKFVAAGSLDKSVRIWDTSTGFLVERLEAPDGHKDSVYSVAFTPNGMDLVSGSLDKTIKLWELQAPRGIQANQRGGVCVKTLCGHKDFVLSVASTLDGQWILSGSKDRGVQFWDPRTGQVQLMLQGHRNSVISVAPSPMGGLFATGSGDCKARIWRYFPVNR
>CR382127|YALI0_A17424g
MSSDSGPLHRRTIPISVHIFSGFFYAPFYAPQLTQFIVTITMYSTYQRPAGYQPRQQPQGEEDRRPAHRRTVDHGSAFGKWHLDRLSGRTIQPANMRSEQSYIVDLLPPSAYTNINGSLRSTNPHITSVAATPAKFIQVALNKVRHPVYSATWTPDGRRLLTGSMSGEFTLWNGMTFNFESIMQAHESGVRSLKYSHSGEWLLSGDHEGNVKFWQPSLNCVNVIDKAHRESIRELAFAPSDHKFVTGSDDGLLKIWDFHESSNAESVLKGHGWDVKSVDWHSELGLIVSGSKDNLIKLWDPRSAKNVNTFHGFKNTVMKTTFQPTGTKRLLAAGCRDRTCRILDLRMLNSGSSEAGPTAGTDMPTRGDRSMAVLRGHDSDVFSLTWHPTHANVVTSGTKTGSIYTFNVDTTPAGGAYGPDSGILPVNTIPSAHDYCVSTLDYHPEGHVLCSGGLDRMTRFWARPRPGDPTSFRDKYYEPKEEGVSVKTLPGVNNATSRAGMARVEHVSTQHFNTAQPEVTDDEPVSIPGFAR
>CR382127|YALI0_A09658g
MPKSKKMLIAPTSAYLGRDRAVTPTADFDAASPPTPAPSPTPSYRVSQNGESRSTNTPGDGLRQLITTFDKVYSRLSHEHKQRFFDHILSKSHHQELSYLSEAVVPLLKRDPFRMLPYEISLRILSYVDDPKTLGKASQVSRLWHLILSDDQTWKTLCERHQYRRLSAAQRITYRQSSRLASIPNVPENMEVDSNVLESMYDPEPLRQVPLSYRSHFKHQYLVDAACNKGGRLAAKHVTSDQAVVTSLEMNGRYIVVALDNSRIYVFAEDGRLIHTLFGHVMGVWAITVLGDTLVSGGCDRDVRVWNLKTGECLQILRGHSSTVRCLKMVDERTAISGSRDNTLRVWDIRSGVCLRELIGHDLSVRCIEVVGDICVSGSYDFKAKVWRISTGECLHTLEGHYSQIYSLAFDGKRIATGSLDTSVRIWDAATGNLIFVLQGHTSLVGQLQMKDNTLVTGGSDGAIRVWDLEQGACTQRLAAHDGSVTSLQFSDNRIVSGGSDGRVRVWDMASGQYIRDLSQAFDSVWRVAFKEEKVVILASQRRQIHMELISFSPKGEDKEVDPLEDGVVVEDIVMEEDEFK
>CR382128|YALI0_B01078g
MKADYKFSNLLGTVYRQGNLVFTPDGTALLSPVGNRVSYFDLVKNTSFTFPYEHRRNITCIALNAQGSLMLTVSDDGKAILVNFKRRTVIHHFNFRDVVSDVQFSPDSQYFAINIGARLEVWAIPSDTNSRSFAPFVRHKRYEGHFAEITSITWSDDSRFFLTTSKDLTCRVWSLMDKDSGAAATLGGHRDTITNAFFSQDQETIYTVSKDGACFEWAYDDNDDGDDGFVGWKIKDRHYFHQQSVLKCSAFHAKSNILVVGFANGTFAMYELPSMTQIQTMSVSQHGIDFVTINSTGEWMALGASKLGQLLVWEWQSESYILKQQGHFDSMNSLVYSPDGSKVVTASEDGKIKLWDTSSGFCLVTFTEHSAAVTALEFSRKGNVLFSASLDGSVRAWDLIRYRNFRTFAAPERIQFSSLAVDPSGEVVCAGSLDNFDIYVWSVQTSQLLDTLAGHEGPVSCLSFGAEIANASILASASWDHTVRVWNIFARTQTVEPFQLTSDVLQVVMRPDSKQLSVSTLNGEISVWDIEEGKQVGSIDGAKDISGGRHSSDRFSAKNSARSKYFTCMTYSADGKCLIAGGNSRFICLYDVQSGVLLKRFEVSRNMSLEGTLDYLNSKNMTEAGALNLINDPDGSDWEDRVDDTLPGVVRGDKSKRRTRPEIRTTGIKFSPTGRQFAAASTEGLLMYSIDDELMFDPFDLDVDVTPQTTMEALENKEYLIALVMAHRLNVPRLIQRVYESIPVDTIERVARGLPVVYLERFLRFLASATEATPHAEFHLRWIKAVITAHGRHMAQRKHEYAQVLRAVQKFVTRVNKEVARLAGTNGYSAEFLLGSKPSVPVDESRMITGEPDEVLVPIETEMEVEDEDDDDDDDEEGWFGPESKNDAFAQMDVDEDDDDEEEEDE
>CR382131|YALI0_E19767g
MPYPDSTRILTQFESKSSRAKGLAFHSTRPWVLVSLHSSTIQLWDYRMGTLVDRFEDHDGPVRGVDFHKTQPLFVSCGDDYKIKVWSLQTRKCLFTLVGHLDYVRTVFFHHELPWIISCSDDQTIRIWNWQNRQEIACLTGHSHYIMSAQFHPSEDLVVSACLDQTVRVWDISGLRKKHSAGGGVSAGGAGSSMSFEEQMMMAARNSGGPGGPGGHPQQGGQDMFGNQDCIVKYVLEGHDGGVNWATFHPTLPLIVSGGDDRVLKIWRMSDTKAWEVDTCRGHTNNILSCCFHPYQDVIVSVSEDKTIRTWDLHKRTLIKQFKRENDKFWALTAHPNINLFAAGHESGIMVFKMERERPASTIDGNSLLYMSKEKQLKLFDFNSEQDSMPLVSLKKYGSQYSPIRSISYNPAARAVLLLTKDKDQFNYNLVHLPKDAASGGIEATEEIGGNAAQAVFVARNRFAVFNKNAQTIDIRDLSNTTTRTIKLPKQVKDIVVVPGSSGQLLLLGPSHVYLLDVAQKTIVAELAVSGVKYVNWSKDGKHVALLTKHTVTIASATTLKFISSLHETIRIKSACWDDNGVLLYTTLNHLKYTLLNGDSGIIKTLENTLYIVRVKDRRVYCLNRAGEVEVVRIDPTEYRFKRALVNKNFSEVLRIIKSSNLVGQSIISYLQKKGYPEIALQFVQDPKVKFDLAIECGNLTEALEQAQILDEPSYWTLLGKEALSQGNFRIVELVYQKQQLFDKLSFVYVLAGDSPKLQKMAAIAAHRGDGASMLQNSLYTGSVESRVDLFRSAGLLSHAYAAAKHGGLDDVAADILAEAGVEEGDVKMTLGEGLKPATPAVQQPLGDWPLKQTSLSFFEQALLGQVEVDEGEDDDDDEEDGVRAVTSDMVDLDLEDDDDDGDGDAGWDMGDDLDVDDVEVAPVAPSTPSSKGHKKNASVNLAATSSEPENWIRASSVAAVHVAAGSFETAAQLLNRQIGIVDFEPLRQRFMTVYEASKLYYKSNADLPPLELFVRGALNDDTSLPLVPGFDSLSSDVKAAFRLIRANDVPAAISAFRQILYTVAVMLVPTHDSVDECEKIIDICREYIGAFSIELERRRIAEEDPKRNLELAAYFTKFKLQPAHAGLPWQVAMTQAFKLKNYASASVYAEKFLETNPAPAQAEKARKVKHRADAQPLDAIELDFDVTANFAICPRSLKPIYPGDASEKDPFTGAEYLPKHKGQLDVIGGISAIGAPSTGLKLI
>CR382129|YALI0_C20339g
MSKPYIQSLSLADAHKADIFSVATTDKYTISASADGTVKLWENNDSNPAGSVLATNAVGFHHVATDTNGDILAAVAFDGALSLFDLRSLEPIATKINNEVSGIWAVAISGNGHMMAVTNTSGHVFQWNLETDELVHKFPVTRPSHGICVDFSQCGEYISSGHENGGLYLFSTQTGRLMYSLLGHSTPIRSVKISPNSSLLAVGDDSGIVYLYHISSGEYYTNLTGHDTWVMAVAWNESGEYVLSGSYDGKMKVWSTENKTCVCTQTALTTPVFTVAWLKKGWGLGVIGGKNQGFVAGGVGKNLVWCREAAGE
>CR382131|YALI0_E20933g
MYIVKPSWLCHSDDQKKFEVYSVTVSPDNQRVATGGQDGKVRIWSAQSIRDSAKGDNESSDTPSNLSGAPAPGAKQLCSMATHNGAVTVVRFSPDGRYLATGSDDRVVLVWERDSTKVPRKEFGSSGEADTESWIVRKRLAAHDNDIQDLAWAPDSSILVTVGLDSGVIVWSGTTFEKIQRLDAHNSHVKGITFDPANKFFATASDDRTVQIFRYNRASATDVTFSTEATITSPFKQSPLSTYFRRCSWSPDGNHIAAANATNGPVSVVAIINRGTWDSDISLIGHEAPCEVAAFCPRIFARTKEAAEKKDKKSSSEKDKESDVIDVDAEPKVPESVPITVIASAGQDKTLTIWNTSNPRPVVVCHDMALKTITDLAWSQDGMSLFATSLDGSISYVQFEEGELGYVVSMEENESRLTRYGGGKEAAQIPESVEQLVLEEKVEAKEVKDSEKRMEELMGAAGAGSKAIASGATVIPSPASTVAAAAAAPVTTTARATTPLTAATSNPSTPAKPAKQKVTITKDGRKRVAPQLLTTTSSSVQGTLPAATTSSAAVPVASATAETIPVNDFSKPSYALPKGGVSTLVIGSKRRSDDLEDGSNGIQTALKKTRPDDDVPEYIAPVVVSPATTTSQVRLGAPKVRNLLMRSMTVRDAEKPRMANESVSLANGENTSSSSAPHSFNFEVRNGSGNDQTPTKVSVTRNSQVVFVDFVPYYVHLIAGNGCYFWATSAEDGSIVVYSPNGRRMLPPLVTGAPLSFLESQNEYLLAISSVGMLYLWNVVDKKAVFPPVSLAPILDSGSRYEDGGVLRGPHVTQCGVTGSGRVIITLSTGCGYTYDEGLRSWCRLSEPWWATGSQYWSATQLLGDESAKSRWVLAVEERTAEEAQRRAGGRGRYLKQLTRATLNREGYEGMEGVVSIAHLENRIAAAEMLESKHELRTFIIMYARRIAEEGLRSRVDELCRELLGPGKSQDSTWSPTVCGLDKHELLKEVVLKIGKYRESQRVAVVYGQAIGLLEDEVLGVASSSKSAASKGSKDKEDNEEEDGDHDMTDFKDAMSEQ
>CR382129|YALI0_C22704g
MSDVTHFSKVVAATASTLVSGDLSQSHVMRDISRPAFQKRIFSFSKRPSELVRITSSSKDVLLPDEMLVDIPSNENQFSLFQGFQATLPEHSVGSQLLLGDGSKVGEKSAREQLVEGKKSLSHKLDLLEVRKALAANEITEIDARVAHLQSMRQIVFDRVASLEQQEFQLESEVLRIDAELEQMEEEKEEVIQRHDYETRTPEELEDDVVDLKSVSEKLQSASQKTLPRRNLSRRKTQPTLQQYYEPGNKIRQIKAHSDSVTCLDFDIPFGTMVSAGMDLGLKVWDLSRGDLVTDLKGHNASVTCLQVDNNVLATGSADATIRVWNLDQVVSNPDAQDEGDDAYTIHVLDSHVGEISAIHFSDHTLVSGSADKTIRQWDLNTGRCVQTLDVIWANSAQNALYSNDRLRTGFDANAPFIGAVQCRDAALATGTADGIVRLWDLRSGQVQRTLQGHTAAVTCLQFDDVHLATGSRDRSVRIWDLRMGNIFDAFAYDSPITSLDFDNRRIASTNGENTVKIYDRAAEKHWSLGRGEGDPEAPESTVVKTKEGYLVEGGGDGVVGVWAC
>CR382132|YALI0_F08657g
MDVHRCRFVDYNPAGITALAFSRRSELDQNASPDLRLAVGRDNGDIEIWNPRWNWLHETTLRGGKGRSVEGLAWSDSGDSSGKPRLFSIGGSTAITEWNVSTGQPRVNYDCHSGVIWCIAVSDDGTKLAAGCENGSVVVVDLSGGPGVMEHSRVLQRHTCRVLSLAWRGSQVVGGCSDARIRVWDEDGSTIATMKVDTAKGPVAQDDATLVWTVAVVKRAKGDLIVSGDSTGSVKFWDCTHFALNQSFKTHEADILCLAVDAAGDAVFSAGVDKTIACYESVGKRWNQTNVRGYNAHDVRALATYEAKNLSLLASGGVEKVLVVASVNEFAQGPYRKFSVAPPRTQTLVYGSIVAMWNGQTVKLWRRLEGGQRRLVCKLTMSADDNISDVAMFGSLLAVSSLQETKLFELEEVLSSKGHPVLKPNKLMDLEGAHLTVFSPAGELLLISSDSVILISLNEELAPIEELQVPEAVLKGNLIAHGHETEIVAAAFSDTHLALSRRSGHTEIFVRGDRGFKHARTLMRLSAAPATAMAFTGAKTLVVATADNKVVEFDLGSGLLTEWSRSNPEIPDPVASSVDHCTGMFLDPSSKHSQRVWMWGATWLAFVDTSTNIPVERVPKRRLDGEETAKPVTSENQTTTAFWSTSKYRPIIGAEIVDGNELVVVERPAFDIPLPAAFWSKKKKRVD
>CR382130|YALI0_D11132g
MAPTYKISKTLIGHEQDVKGVCFVDSEVVSCSRDTSVRKWHSDRSSDAIYNGGGFMNAIAAAPNGRLIAAGGQDKMIALIGDDTARFLVGHEGNVCALDLADDLVISGSWDKTAKVWNDGHVLYNLEGHAQAVWAVKIVSAKENVFMTASADKTIKLWHHAQCVATLPAHTDAVRGLAILGDGKFVSVSNDTTVKLWQLSSDNKSAKEIKTLDGHTSFVYSVAAISPTEFITTGEDRTARIWNATTGETTQVITLPCVSVWSGATASNGDIAVGGSDAKVRVFSRDSSRFADVVEIEDFEASVANSAIGKDQVGEINKDKLPGPERLSQPGTKEGEVIMVKGNGIVEAHQWSAASSSWTKIGEVVDAPGAERKKVAEDGKEYDYIFDVDVEEGQPALKLPYNSNENVYAAAQRFIDRYELPQGYLEEIVQFIIKNTGGVNIGGDSGPAPDPYGGRYVPGGEVSGPTPSVSASAAAAAPSIEPAPFPLTTPLFINTYNAAALSKGLDKFNSSEAAPLADDELSALKLALSKNELGSSLLSVVLKIVSSWSEPLLGLDILRLMAEKLGAPKPEIVTAVEGAVASPKLAHKLMGVRFVVNSVAAKNTFPDVESVIDTVKGTLADYKSEKLFGQYETAVATLLLDLAVNAYDGGNVEAAFGLLQSISEVWEKVTGNEAVFRLAVAAGTLFSLKSEEVASCYDLFNYASLVARPYDELRLKKVMVNLTK
>CR382128|YALI0_B14245g
MSQSPAPNPQGGINNGKPANGAAPGAAGTPNRPANGAQAGGASTPTNRPAQASGSDLNRIVMEYLHKKGYFQTESMLRFESSRAPAPAQPVGSQYTGGQNATNVAPGATPPPPAPPGAPQVAIGTNNAGQMQQVPIPKPPVAKSIHDDTTAIRKGYVMLRNWTEASLDFYQPELRRALYPIFVHCYLDIIAKGQASEARDFFATYSGDHAVLHGHDLQKLSGISLPDHIPSNELAQKFRSSKYRLNISRTVFDLLFYFLQEHDSTGGAIILRIVNQYIDAQVSSGRPNRFDSEGAVHSSEGLPDTAHGSQVDSFNQAEVKLGKLPYEASFEKEVEHSLREIDKGNTDGGNSLEAEFASMKSDQDTAPNREMLPLPPHTSVDIAAEIQAVMDSRAKIKVGPVQAAMPSVCMYTFHNTHDGLNCLDFSSDATLIAGGFSDSFVKVWSLNGSRLKSVVKGDTATTSKRLVGHAGPVYGVSFSPDQRYLLSASADKTVMLWSMDTYTGLVCYKGHNEPVWDVAFSPHGHYFATASHDQTARLWSCDHIYPLRIFAGHMSDVDCVIFHPNGTYVFTGSSDRTVRMWDVAKGSSVRVFIGHTAAINCLAVSPDGRWLASAGEDHVIILWEIGSGRRLKIMRGHGKASIYSLAFSREGTVLVSAGADQSIRVWDVKKSTVESGPEPENLSVERAPEAVSSAKGNEASKKREIVATPDHMAVYHTKSSPVYKVQFTSRNLCLAGGAFNG
>CR382130|YALI0_D14080g
MKIKTISRSTDAYLADRASETSRQPRNLDSALHPFERAREYTKALNATKLERMFAKPFVGQLGRGHIDGVYTIALNPRMLNAAASGSADGVIKYWDLTSQEETYSVQAHENIVRGLTVTPEGRLLSCASDKTVKLWDMKNKNPDPKQVYLGDRGFNCIDHQRGPDTSKFATGCGKVQLWDTTRSKPLSSLSWGADTITSLKFSPSEHAVFASTGSDRALTLYDIRTNSPINKLVTSMNNNAISWNPQVPFMFCAANEDHNVYLYDMRNLSACTSFLQDHVAAVMDVDYSPTGREIVTASYDKTIRIFNVRERFSRDIYHTKRMQRVFSAKFTLDNKYILSGSDDGNVRLWRAKASEKAGVRSSRERASREYTDALKERYRHMPEVRSIARHRHVPSAIKNAREIKGIERKALKRRQDNERKHNKNLPDIHLKQQHIVGVAIKDDKKIEEWKRIQEEKKQHKESVEGGWKNV
>CR382131|YALI0_E32043g
METTEKTAFEAVSVEPFYTGGKTSLADDGYTLATSFGEDVVVTNIKTGEEICRIEGDSEILTTLEISPDAQYLVTCSRSLTMRTYRIPSGELVRSARAHDAPVIVMAIDSSSSLVATGGAEGTVKVWDLERGFVTHNLKGHGGVVSALKFFGEQGGSVWRLASGADDCKIRVWDLVSRKCLKVLDSHNSVIRGLSWSSDGGILVSGGRDKIVNVWDANKFKLVRTIPVGESIETAGILNGEGLRIYTGGEMGVVKIWNGQTSALIAAQVQPAVHNKENERVGVVDILYKTDKLVSVLSDQTFVELDDDLKEVRRIVGFHDQIIDMTYVGEDESKLAVVTNAPDIRIQTVGGIETNVLTGHRDNVIAVDRSFDGTWLASSGKDHEARIWHVPTLTCFAVCTGHAGSVGGVALPRLPLEGRPPQFLITGSQDLTIKKWNIAKDGTAKAEYTRKAHEKDINALDVSPNDRLFATASQDRTAKVWDMNSGEAVGVLRGHKRGVWSIKFNPYEKQIVTGSGDKTVKVWSLNDFSCLRTFEGHTNSVLRTVWTSLGSQIVSSGGDGLIKVWTYASGECAVTLDNHEDKVWSLAVRGSDDGAQMVSGDGEGTITVWKDISDEEKAAKKAAAELQVEQEQQLANYVRSKDWENAILLALTLNQPYKLFCLFRDVLADRQDEDSIMGLTKVDNVIAGLNVEQLELLIKRVRDWNTNARSSVVAQRVMNCILVNHSVDKLSQVPKISTMTDALIPYSERHFNRVDEMYDESYLLDYALNEMDFLDTPQVV
>CR382130|YALI0_D27346g
MALLNAAPQADESPEEAQLVHKPAQRSTLADNTPTGHAQKEAFDASTFRQQHQDFKSTGVALDPSIATQGQLVHNQNVGGDNTQNNRPLKRHKKGEVGVLEGKKAYKGPWAAYDDEESTSEEEEEDDSVNDVEDNTNVVIADAETEPETVKESSILHVKGKDYLGRSFMHIPQDLGIKLTRDPGESEWHVPTRKAHTYTGHTGGVNALRLFPKAGHLLLSCGNDSKIKLWDVYHKRELIRTYSGHSRAVKDISFNNDGTRFLSASYDKSVKLWDTESGECLAQFSTGKIPNAVKFNPNNNNEFLAAMADRKIIHWDITTKETIQTYDHHLGPVNTITFVDENRRFMTTSDDKTVRVWDLQINVPIKYIADPAQHSMPSVQIHPSGNHVAAQSMDNQIVVFAAKDRFRQNRKKTFTGASSAGYAIEVNFSADGKYLMSGDTGGNAYFWDWKTCKLKSSFKAHDSALRCIAAHPQESSKLVTAGRGSEIKLWE
>CR382129|YALI0_C03520g
MNGNGRQPVTYRGYNTTEMTRLLLQALGDLGYKATAETLESESNISLESPHVAQLRQAVTSGQWDDAERYFDGVTLRSGTNPAEYRFLIRKQHCLELLAQGDDKGGLRVLREELAPLGVNTHELAVLSNHVFETRETVLRLLDGDAAKSRVALLTQLQAFIAPSEMIPEYRLATLLSQAQQHQVAKAAPYHMVPQQQMSLFEDYKGQPDLFPDRVSHVLEGHSHEVWNLEFSHCGKFLASVSCDKSIIIWNLDTYTAEKRLQGHSSAPVMALWSPDDSMILSGSQDKTARLWNAKTGEQIHVFEGIHAHTVSCAWLPDGKRFITSCADDATMILWSAEDCTEVHRWKYKAIHAAVSPDGKRLVAVGGPGPAHNFVVFDLVTFEEVAEVATSQKTTSVSISADSRYALINFMGPKTGDGVHELQLWDICKLRLCQRYIGNSPSGCVIRSCFGGIDDSLVLSGSEDSRVYVWNRADANLIAILQGHSSLVNCVQWHPTRPMFASAGDDHTVRIWDKEQ
>CR382132|YALI0_F21901g
MPGVASSSSSTFSSTSRFKNARQRLSRLMSRLPSFSSDARDGFRNGFVNINGSVASGWGASSSSSSSTPVVKKRDREETATTPPAAPTTKTPKRVSTSPSITSSALSRFSWSESEHRRTLSSKLFYSPQRVIGETESGIAFIDDVPQGTDFVSILPTEISFSIFALLDPLDLDNCALVSRDWNRAINSDPLWRQMFYQNRWKAVTEPHTCWKSLYRTRHLLAQQWGTTKHAQTHTLVGHQDSVYCCQFDNDKIVTGSRDKTIRVWNATTYVCERVLAGHEASVLCLQFDEKIMVSGSSDYSIIIWDMVSMQPIRRVITHTSRVLSVCLSPEYIFSCSKDGTICVTKRSDFTLKYRLSGHNGPVNNIQVFGDYIYSAGGDALIKKWSLATGLCVRDYRGHTRGAACIEANDKLIVSGSSDNTIRVWDKDSGTSKVLEGHSKLVRSINLYDDYIISSSYDLSIKIWTIEGRLLTSLTGYHSGSLITAKADRQKIVSTSLGCSPVIFDFGAGLKEEHLAQITG
>CR382129|YALI0_C03377g
MSTKSPVTPRYGPAFSLTSPNSHPPHPHHYTKDSYSKDSSFLNASNSCSIKNSLSDYSTADYSSFSIKSDFSKPKSLFKSPKKPQSVIDSTPSILQLNVVTNDWSSKTNISNNNSQLSPKKKKAVTDRFIPKVVGVTKLDERPETRDTSSDPRESLASSDTAVKKPSNSSRETLRSSHDREIADACGISLSHRILEFQPAPPSRTHDLRSVYNRPVKPSVAAVNRRKVPTCPERVLDAPGILDDYYLNLLDWSCGNQVAVALEKAVYVWNAETGSVGELLESRDYISSVKWSCDGAYLSVGLGSGEVQIWDVEEQTKLRSMFGQTSRVGVTCWDRHILSSGSRDGHIFNHDVRIAQHKVSEMNHHQGEVCGLDWRSDSSQLASGGNDNTVCIWDARSTVPKFTKTNHKAAVKAVAWCPWQMNLLATGGGTYDKYIHFWNTTTGARVNSIDTGSQVTSIKWSQHYKELVSTHGFPNNNLSIWSYPSCTKIVDVVAHDSRVLHATLSPDGQTLATCASDENLKFWKIFESTKKSAGKEGVIQSKEISTVGIR
>CR382131|YALI0_E32879g
MFLLPPPPPMRGQHVGLYTMGTTVASPTAAQLYRDPNIDPIDATCVPTPETVGFTAPEGTYTPMECVYLAPPPPHPSDPPPVVVNPLAPTTASPQAFSNGVKLTVFAFQDKNTPQKAAPVSSGSLFSFSPASGSGWLRRPSHSLGPELSKVDSRGSDNSNSTSIYAQSSSAQASTNAVSVPISVPGSTVNVDNTNPSASSLGMFLRKKSVSSEWGTNVGSVQTAQDSSFEDDYGTPPSSTGLGASPATNNKNSKRTRPKNSLVKNNSSYLSRTIVREGLTKLLCERPLGELFVVTNINRSLQWLDLQDYQSDVHPQRHEALTKILLTRAHPLCHDVNRKTKSLAGFDLIVGFSSGDILWIDLVTGKYNRINKNGEVCKAAVVDIKWLPNSDSRFVAAHANGWVAVYDKDRDGGICEVAQSYVESKKDYRHKQGSVVDIEHCHVIKSHTEQSKQNPMALFAVSPKPLTSIAFSPISHRTLAVTGRDGYTRLINLMTEQATDVFPSYFGGVMCCAFSPCGRYLATGGQDDLVSLYRVDSTSSGQSAQIMARLQGHNSYVSHVAFDSYISDPRSIRLGSVGQDGCLLLWDVDVHTSTVRKGRSRSNSAATSLAPKADRYGTLIHPFVSRLEPSAQLSQPVVSLPVKAANKECEPLTYLEFLSDRVIAAGKDGRIWTWKRPNV
>CR382131|YALI0_E15290g
MHTVSIVRKDPKSSNANYPLRGTDTPDYLSQFHFDVNGNELQFVELGGEQTSTSASLENGTLGAASDNATSRATELSKKRQASCSLPRQKKVPRNDLEIEQTDEQQTSASNVAMPSPPPAREEEEEQQHLTIPHANLRDEIPQLLDNFDDLPAPVKNYVMFQLLRRCNRRNLSMVADIVVPALRCDLLSIFPLELATKVLSHLDYKTLCAASQVSKSWNSIVESLGAIWKGLSESHQAPVTDADVARATEQKWDYTTWGSEDTDPSIVESTPLYSKINLYKSIYRRRHLIRRNWMDPNSTPDSTCIRTGREAVITCLQFDDDIIVTASEDPWINVYDTKTGRQRSRLEGHTGGVWALQYVGDTLVSGSIDRTVRIWNIKEARCTHIFTGHVSTVRSLSILTPVPMSHAMCATARTESTDPDEMYPSRPLIVTGSRDKTLRVWKLPLPGEPEWLDQSTQDPYFMKSLQGHSNSVRAVNGYGDTLVSGSYDTTVRVWSINTGKCKFVLSGHHKRVYAAVLDHQRNRCISGSLDWNVRVWCLESGSCLYTLEGHTSLVGLLDLNRSWLVSAAVDWTLRVWDPETGGNIHKLEGHAEAISCFQHDEYKVVSGSAKCLKLWDIRTGKLVKDLFTECESIWQVRFSGSKLVAAVQKDNEAYLRILDFDYEPGTKTEKTVYVGNEDDIKVEDELDTAAAPDVAQS
>CR382127|YALI0_A19470g
MSGRFVRSSKYRHVYGQSTKKELCYDNVRVSNNAWDSNLLKVNPEYISLNWEASGGGAFAVIPLSHKGKLPDQIPLFRGHTSAVLDTDFNPFNDQVIASASDDGKIGLWKVPDDYRIVYEPEEEIEDVAPVAKLSGHQRKVGHVKFHPTANNVLASSSADYTVKLWDVEAQKAHQSLAHKDIITSFDYNQDGTLLVTTSRDKQIRVWDLRTGEIVSSGPGHTGAKNSRVVWLDSDRIATTGFSKLSDRQLALWNASDIAAGPIGGFRYLDSSSGICMPFFDHDTKTLFLAGKGDGNIRYYEYGNDDFFELSEYQSTDPQRGIAFMPKRALNIKGNEIVRAYKTVKDSYIEPVGFYVPRRAETFQSDIYPDCYAGVPSVEAEEFFEGKSARPYVVDVEILYEDKPITKDNVHEAAEDKTELKKPEPTPTASPALGSKASEPVSKSAEPKEEKPDLQSKGSFGTSSSAFSGDKVNSMLAKASEEEEPRKKEDENNDEWENSGLLATRNRLAKTGKIELVHQAASGGKTLTEKEIGAMVKSGKISSSEGAKAVEKVREEEAKEAKEAEDKKSEPVEEKKPEPVEEKKPEPVEEKKPEPVEEKKPEPVEEKKPEPVEEKSTENGKDESEINPLPLLKEESLPQTDSATTAAASSGDSDKRISSLEELVQSLVSQVKSQQETIQQLSKKLDACTDCCATDAAPSKNECANRPEGAEQCDNCDC
>CR382129|YALI0_C21802g
MKLEIKRHSQTRSDRVKGIDFHPTEPWLLTTLYSGVAQIWNYETQTVVKSIEVADVPLRAGRFIARKNWIIVGSDDFIVRVFNYNTGAKEAQFEAHPDYIRVITVHPTLPYVLTAGDDMSIRLWNWDTNWTMERQYLGHSHYIMYVAFNPKDTNTFASACLDRTVKVWSLSGASTVSRPNFTLEAHATAGVNFVEYYPGADKPYLITSSDDKTVKVWDYQTKACVATMEGHTNNVSFAVFHPDLPVIISGAEDNTVKVWNANTYQLEQTLNYSYERAWCVGVKRGSNLVAVGFDAGAVVLRLGKEDPAISLDSSGKLVWSKHGEVYSAQVKGEDAKDGESLALVPKELGSVEVFPTFLRHSPNGRFVAVVGDGEYIIYTALAWRNKAYGSGLDFVWAQDSSEYAVLESPSSVRVYKNFKERPLGHVDPNFSVEGIFGGTLLGVKGHGFVAMYSWETGQLVRRIDVEGVTGVHWSDSGELVAITSADAFYVLRYNKDAVDEAENVDEDGVEESFELLHEISDSVRSGEWLLDCFVYTSSVNRLNYLVGGVTYTVAHFDKAKYLLGFVSKDSRIYLCDKDVNVSSYRLSVPLVEYQTVVLRGDVELAQSDFLPAIPEEELSKVAKFLEAQGFKELALEVSTDDEHKFDLALALNDLSVASEIAERSPQDHRWKLLGDAATAAWNFDLAEKCFKSSSIAEVESLLLLYSATGNRAGMEWVADKAADAGKYNVAFNALWSIGAVKQCVDLLNKTGRHSEAALVALSYGKGNVEKSVGQWKASLVANGKDKIAESISSPSEEPDKFPQGNLIDFEEKPAEKAAEPKLGAPVEIKEDGKVEAVTNVQPEKPNPAAVDELSETEAEAEVEVEVKMQEEVDEAANTL
>CR382130|YALI0_D06435g
MRKSSKKLVYTLAPESFTNGHSLGVNSLCAHDDLLYSAGRDGVVNMWSTSKTAPTKFVAANQMHTHWVNDICTVNNGRSILSASSDLSVKLWTPSRNETVLVGHHRDYVKCIAERGQADPTWAATGGLDQQIIIWDLVALKQRAVMKPTSSNQAARSQQHLSLYSLAASSSGSQLVVGGGPDGIIRCWDAREPERVQAMLVGHTDNVRSIVLPEDVGGTPGGLISASSDGTVRLWDVGMRKVVSTLDSHVDSVWSLSMTDPETLYSADRSGLVIKTDLSRGLDVDSEVVCREHGSVNRVLAVDGSVWTATENSRIHRWADVAVRPGKQVSEVPEEPTAPVRTKGHAHSGSHDWGDWTIKFHGDGKPEEGGLETTEVTTSETPSDTPSDTLLETLQGQNGLIKHKLLLNRRQVLAIDTAGEVSLWDLVLCREVQKFGKRDMDEVFNELKTHEIGVAWCQVQTKSGRLYVTLEENSFSDGEVYIDELGTDYVFPEDFVRSSASTTSSGLDNPDQRLNLGQWILTNLFTNLIDKQLESDADYRRHFDEYRANEERAAAAALAAKEEKQLPPTPAEDVSAANAANNVKEEPSKFRLFGKKKRNSVAGASSTPTVNTAAAAATTNGTSKPTSPVATTRPSTAANAAAASSAAADVPPPNLEAITATTRAKYASSSDASLLKPPSLPKLEIPNVVVIISQYNSDFGENMDLVCEQRDKFESHYNDLPDWVVNLLLFNQIPHKDPVKVNFTLTPEHEKDAINPPRLSAYRMLRIKRITNYISDHLASRPNPETIELSCQGRVLGPKETLASVRSLWKTGGDVVINYRFV
>CR382132|YALI0_F12661g
MSKITKPKSALKGSKSDKKQVKMAAEAVEKIVAEKPVEETPADLSKTIVSTSSSTSSVDPAFRIVTGSYEHNLFCVSLLLGTSPVFSPIFHFTPHIQSIKCLATSGRYLVSGSADENIRIYDLQKRKELGTLTHHSGTITALEFYKRKWLLTAGEDGKIFVLRTKDWEVLAELKGHARAAVGKAKVGVVDISVHPTGRLALSVGQDRKLILWNLMTAKKASVMACYPDVLKVAWNLAGDRYAVTYTTSISFFSPETGKLIGAIRSPKDGLYHSEYVSIDGKEYFAFSNSRGVIRFVDTNEFEGKTNDTKNEFKTEDEDIDTISFKVQPHATRVKDFSFLIPDNVPEADRHVYMTSVSTDSKLVITDMNTRETVGAYNTGDRLNCCVMVQEDVEMEIKKALPIPESDHDMSASESEVEMPQPSKKQQKKAAKAARKNKKVKVTIEKDN
>CR382130|YALI0_D26279g
MSATKSAGPTTLANHLDKEVKTDVLGAIDSDKLTEATQGDHKAINEEYKIWKKNSPYLYNVVIATVMDHPTLTVEWLPDLFDDITPGSMSARLMFGSHSSGLDKDYIHVASVELPTHLRPETIGLLSQQEGGTDMKQHHDAHGRHKRIAIVQSIYEDGEVNVARYNPLASKQIAAAHVTGDIHIFDRNNIMNSKEEAKPIYNLKHHTKEGWGLNWNINHADQLVSGAIDSTVAFWKIPEAASDGSCKDVTPHTVYHHDAAVNDVKFSYKMDFLIGSASDDCTLRLWDTRKPGNKAACTIKESRGINSLDFNPHSEFLVATGSADETVKVWDMRKMDTPISQLYSHCDEVTKVQWCPHQPSVLASGGHDRAILVWDIARLHDDLSSDENDEGPPELLFHHGGHSSRISDFDWHPTLPWVIASAAEDNVIQVWRMAESISNDEAVPADDVDMED
>CR382128|YALI0_B13442g
MPAIEKKRRVESDEVTVRDRLVGTPSKIFTPFRTIGHVANSTPISVSSFGRNFLVACSVGRAVQIYDVSTLHLMFVTSPQTPAPIQSLHFHRPYVYATWDNCIGVYFRGKLLYKLECDTKDKLVCVRSFGENLVAINSSQIFVFKRGQKKEEQSDDEDEEEDRDELDPPFEYYTTVTLANSVGAAHSIIHPPTYLNKIVVATRRSLLLVNIRTGKVVFSTNEIGSDDEITAIVDAPVVNYIGVGTASGKVHVYNLKLGERLMAFHTGSRVNCLSFRSDSFAHLGVGTASGDAFFFDLNSQKRLHVLRETHEESEGGITSLVFLPGMPAFLTCGGDNSLREWVFDPVMSESNKTVIAPPRALRHRAGHSAPPTSIKFVDEEAHFLVSASGDASMWRFSLRKDAQNQEFSQVSKLTEEQKNNPFASKTRAAGPSKKMRVKLPPVTSLAQTSLRQQEWDSILTTHKGENWAQTWDGHRGRVGAHRLPTSDGGIAQTVTVTQCGNFGVVGSATGSVDIFNLQSGILRRKLQGTPKKKAITGIVVDSLNREVITTSLDRKVRFNDFHTGKLLETVTLAAPITKLVLHDSSDLIACALDDFSVVVIDTITKRVVRVLEGRHANQITDICFSPDAKWVISASLDSTICTWDLLTGACIDVIRLDTVATNVEMSRNGDWLATAHVTGNGVCLWSNRGQFVDISSAPAPEIESSEVAQIDAVGSLAQSSVVDGAFEETETEDQSLAASIAQIEESLLTLSLAPSSKMNTLVHLDTIKMRNKPKEAPKAPEQAPFFLQLTGADKKPEEATSCPDGLVPSNFDAIGESAFSRLLREAAQSGEYHEFIDHLAGMSPAQTDLEIRSLNSWAPYTELIAFVDAMAAVLEKRTNYELGQAWMNMFLRCHGDVIMSALNPKIVEDEEEDEVQQQPCEPLKGSLTRWKELNQHESNRMEDIVKYCQGVINYLRVGY
>CR382132|YALI0_F11165g
MSITSDELNYLVWRYLQEAGFEHTTYAFQREAGVHHLDKHFSNRIPLGALVNVAQKGIQFMEVEASVKEDGTIVDSDDKPFSLFGNDYVRSGTPEIEEEQTNALKGAATALLAAPSDITAGANVAVTKIDPGLPTTAPTLTAPANNNNIKKVVAATMTDRATNTQDTQNATSQKDMTREEVPIISLTPSVDVGSVSQCQWSPVDKNVLLTGAAGPVASLLVLNKGGEEEEGTAGTLLPTHGDEMDVDSEDTNSTKKMVKIASTTNLAHSPIPQGDKDITAVSWNRIGTLCVTAAFDGQLRLWTAQGKLRHILSLHRAPILSVRWNKTGSLVLSIDCTNTLVVWDTTSGEVRHHLSLTVAPPPASAAVSAVSAVVGDIQAALGGKDESHESAESITTGFDADWIDGLTFVMTGENHSIVVCRVGEKLPLLVFKGHSAGINDIQFDHVGLLLASASDDHSVRLWQGRSVASTATLLGHTAPVMVVRWLPLLNAANLVGGANIGTMSLVVSASLDGTARVWLPENARCLAVLALHESAIFAMEISPDRKWLATGGMDGVLVLWDLAGLEDNECTEEGAGRALARLEIGAPIDCIGWNLESDVICVGTSGKSYVVEWNEGMRETKVVA
>CR382128|YALI0_B09977g
MIPPTHSSLPPATHPTSSLPSLVLPPSHSAQDKHKHKRSKPQTDPMKSEARGEPHPNGSGDGADTASVAPTKTSQPPSAHPSSILTQYMKNFQGNLSPDMKDMRRYCYRHHPDLSCSRESDEECMAQIQRSMDELPVKDREGISHCWSIFSASNPRQRSLILQGILTQCCFPQLSQVSSILKDLIRIDFISALPTEVAFKILCYLDTASLCRAAQVSKRWKMLADDDVVWYRMCEQHIDKKCTKCGWGLPLLDKKRLQQSKRSIELRAKNFNPKVDTQGQKVEDKEDQTPQEKVEDLTGEKPSSSSDVQCGHKRKREDDNVAMAAPKTSKTRPWKEVYGERYMVERNWRTGKYSVRKFSGHKLAIMCLQFNHQFLITGSYDTTVKVWCVETGRLIRTLEGHRLGVRALMFDDTKLITGSLDHTIRIWNYRTGQCVCTFRGHENKVLAVDFNDSLIVSGSADKTVKVWNFETKSCFTLRGHTDYVNDVKIHSASGLLFSASDDNTVRVWDLETKRCLRVFGHQNTGGHVHHIQSVIPLTLDHLEDVDHLDADESAIDDADASVVDEADNGHESAIDDSTDGPDLAIADGEIAVQRNSFSVGQVSQCDIFPEPKTPLARKHYPTHMLTGSLDNTIKLWDIKTGKCVRTLFGHAEGVWSIAADHFRVISASHDKTVKVWELHSGRYMHTFGGYREAVTCVAMSDCKFVMGCEDGVARLYNFDMPSRA
>CR382131|YALI0_E01100g
MISATKWVPRGYATEFPVKYTMDDEELERLSELAKLKIEEAKNEMEDIEDATEEDVEALEEKAKLDEEIDNDPDLKEFGFDTYDDEPDSKLGLEGDGMDTDDDEDEDEDENNEDEEGGELNLGSKHKVEGKDGEDPYISLPTQQDLDEEREELQILPTDNLILATKTEDEISHLEVYVYDPEEANLYVHHDIMLPSFPLCVEWVNYNPREQGPGNFAAIGTFEPEIEIWNLDVVDGVYPEVILGERDEKDKKKKGKKTNKINAERHTDAVLSLSSNPHHVNLLCSGSADTTVKLWDLSNGKAASSFTFHSDKVSAVQWNPVEGTVLLSGGYDKKAIVSDLRSEDKKVWKVDSDVESMNWKPCGTQFLVGTDSGMLYNFDVRNESKPLWTLQAHDSPLSAFDYNKYIDGAIVTSSASTREVKIWRETNKDDKYSLSMVANRDLSCGKVFSVGFNPDQACAGTLCAGGHGGELKVWDMFGTKAVREAFDIKSSNHSNDVIGQAFDDEEEDE
>CR382131|YALI0_E26389g
MVRSRSNSVKKDLKRKVDEPVDVQDEFDVEGLIDEGDSDDEDEAEQEVAQENVTKDKKNTSKTENEEDADDESDSDAELEALIGEEEDLSGSELEDELAYFSDAGDDEVDPSILKHLDDGVRLRSLSRSSDQTDELKDVVEIVPGADGKPRMIKKEIHAVYDSDDSDQEESNTIGNVPLSAYDQMPHIGYDINGKRIMRPATGSALDNLLETIDLPEGWTGLLDKSTGKGLNISKEELELIKRIQKNETTDDASNPYEDLVEWFSSKTEIMPLSAAPEPKRRFIPSKHEAKRVMKMVQAIRQGKLLTKPKEDPDARPNYDVWADNLTDVQDHVMTLRAPKMPPPTHDESYNPPAEYLPTEEEIAEWNALAPSERERNYVPKKYTALRHVPGYSESVRERFERSLDLYLAPRVRKNKLNIDPDSLIPDLPSPKDLMPFPIRCATTYKGHKGKVRAISVDPSGEFLATGGDDGTLRVWEVLTGRELYRCRLVASIDAQDDSVECVQWNPAVPGMLAASAGEHIFLIVPPTLFDFDIENTGREKIEQGWGFAEGGREQQDIDTKGLDDDADSDSDDETGHVKKKSPPAKWITPTAKQQASGIGAIITATKTIKRLAWHRKGDYLVTVAPSAQHRAVAIHQISKHSSQSPFNKSKGIVQDAMFHPFRPHLYVATQRYVRIYDLAKQVMAKKLMPGARWVSSLDIHPRGDNVILSSFDKRLLWHDLDLSDKPYKTLRYHEKAVRHAAFHKGGLPLFCSASDDGNINIFHGTVYDDMMTNPLLVPLKVLKGHDVKSGLGILRVEWHPREAWLFSAAADGTAKLWTT
>CR382129|YALI0_C18469g
MRKLHKDLEDEFPVLPSSPKPNLDPSKRSRSPNRRDLPGGGGSRSPVRSPIRSPVRSPARSPERQSSQPVATPVTTPTRSTPRPRATLDAHSPSRTLGSPSRGGPSHASPSSSPRRKTYTDRYIPSRTGVNLQAAFSLLHNDPVPSASSRPQEIEQQKQQEANQTFSQLLKAELFGDDVPNVIPSPISDRNQSAQTGNTAQQHNSNDDTGSSENEPIGFHGNNQNTNSEIFPQRTPFDLNSLPSGNNTPPRNSSSRSVPTTPTRNLFSYRSNIERLTSGGSGRKAALDSLYSLSPVRPESQQLLLSPRKSPRPVAKIPYKVLDAPELADDFYLNLLDWGSNNVLGVGLNSCVYLWQARTGGVSKLLDLSQEGDKVTSLQWITRGNHLAVGTERGLVQIWDAEHNKKVRTMSGHQLRVGCLAWKDHILSSGSRDRCIAHRDVRVADHYVEKFYAHRQEVCGLKWSFDDNQLASGGNDNKLVVWDGITDKPIYRYSDHEAAVKAIAWSPHQRGLLASGGGTADKRIRFWNTTTGALLNEIDTGSQVCNLMWSKNSNEVVSTHGYSQNQIIIWKYPSMQQVAQLKGHTYRVLYLSMNPDGRTIVTGAGDETLRFWNAFNKNPTDDQGSSGVLDMYQHLR
>CR382129|YALI0_C23386g
MTELIAAGGNIHGNSSDYKDNVLVFGVGRALAFWEPKQAKNISNLLTGHSDNVTAVRFGKDMLLSGAVDGHVLVWKKHGNSWTVGQTLKDHNRAVGDIAVCGDIVATASSDGSVCVYRVKEDLELIQKLEEGPRFMPLCLGITSYEGKQILAVGGTSKLVFIYVMGEDRFSLEASLKGHEDWIRSLDFTIDEGDFLLASASQDKYIRLWRLHFGEGVANRRTADITDPFLTSPLLSNKEYTFEVAGTRATFSFEALVMGHDDWVYQVRWNGLRLLSASADTSLMMWQPDLSSGVWTADARLGEITVKGATTATGSSGGFMTCLWLDDDYVATIGKTGSWRLWKGDERWTSATSITGHFKEATDVCWAKDGSYLLSASHDQTTRIFAPIEGTWREVTRPQIHGYDMICLASIDGDTFVSGADEKILRTFTKPRGVAELLEKLCNISSGDSLPESASMPALGLSNKAVSQDEEPDEGQEREDTVMDASSNIYQVIADLKTAPLEEHLQRRTLWPEVDKLYGHGYEVTCVSASQDSSVIATACRANSSKHAVIRLYETKTWQELANPLEYHQLTVTRTRFSPDDKYLLSVSRDRNWAVWEKTADNYALFSTQEKSPNGHNRIIWDCAWAPLEFGSRVFLTASRDKSLRVWREKEGIWETAATEKFPDAVTACDVLPELENGNLKVIVGLDNGQVYLVTVTKEFQMTSAKQTLHCDKRINRISWQPESNKRYALASADKSVRIACTEQ
>CR382129|YALI0_C00913g
MVKSYNRFEAEAVFGVVSSSNALWLKNSNSSTGRAVTGALETVLAWDIKAGTCVQKLSDSDLAVGTGATVATASPPVVSVLTNYFSELLAAGYTDGSIRVFDYRSGQVMTTFKGHKSSITCLEFDASGTRLVSGSRDSNVILWDLVEEVGVSRLRSHRDQVTGVKFLDEKKLITCAKDGLVKIWDLESRDCIETRVGGSEVWAMDVYSDTVMTVGREKEVKVWQVDLDAKDGEMLSQRGSLERVSNDRGIDIEFSKDGGHVIFSGNDKTVELWRRRTLAEIKKSIAKKIKRRVKKGDTVDEDEYDEKSVNEIWVQVVNFKTSAKIRNVTWTGSESVSGANKDAAGLLVALTNNSLEYYTLELEDGKFSRDHVIDLCGHRADIRALSLSSDDKMVASTSNGQLKIWNLRTTNCIRSMDCGYALCVKFLPGDSLVIVGTKSGQIQLFDVASSSLIDTVDAHEGSLWSCDVSSDGKTVVTGGSDKRVCFWELAVSSETVPGTGETTQKLKLKQTRVLELSDDVLCVTLSSDNKYIACSLLDSTVKVFFFDSLKFYLNLYGHKLPVLAMDISSDSNIIVTCSADKNIKLWGLDFGDCRKSLFGHADSVMSVKFVPGSHNFFSAGKDRLVKYWDGDKFDCIQRLVGHVGEVWALCVSSAGDFIVSGSHDKSIRVWMESDDEIFLEEEREKELEEMYESTLAVSLEGEGQELDEDDKEDAVVDKVHMQTGETLKGGEKLMEALEMGTEDLDLIENWKIAQATNPNAACPPRHVILATLKLSAERHVLNVVEKIKPAQLEDSLLVLPFSHVMKLVRFIQIWTAKEWSIPLVCRVLFFVTRTHHKQIVASRELKPMLEEVRHNIRKCLARQKSEIGYNLAGLRFIKQNWDLHHKKEFIDAVEAKEAEERSQKKRAFGTVV
>CR382131|YALI0_E01870g
MISPVKTSVASPATTKGVAVHLSYNPKTNEVAYANTKAVLLVNLDKPNEARQFNGHIAPTTVAKFSPSGFYVCSGDQAGNVKVWDPVSFNIKYEAKIGNGRINDLNWDADSQRIIAVGDGTERYGHCFTFDTGNTVGEISGHGAQVNAVAIKPVRPYRAATVGDDATLVFYKGPPFKFDHTVKQQHSNYIHDVAFSPDGKWLVSVGADRKAVLYNQDGEPVKTIDAHGGSIYSVSWAQDSTHFATASADNTVKVFDVEGKEIDTFKFDQFQVGVVWAGDSLVSVGLDGTLSFSSVSIDALSKLSLTESKVIAHQQPISAVETLKGKIYSGSVDGSILEWTGDKASPSDASHSTYIVSLSDCDGSLASVAWDDTYKLNNTVYSIGTQPKAADSRGSLSAIVTENTLHILDSGKLVKKVSIDRGSAVAIADQVVVGSKSGELSVYSTTGEKQFDLPPLRAAATKLALSENGNLLAAGESTGKIILYDLSTKSVVTSRWTFHTAQINDIDWLGNEYIASVSLDTNIYIYSVKTPMKNLKSLNAHKEGATAVRWLANNEIVTGGADAVLKWWSVELS
>CR382128|YALI0_B09317g
MFISERVQLLLDEISALLTEKGHTLAVSEAACGGLISSYLVAIPGASKYFTGGTLVYSLKSRLKLSGWSQTDIDQYTGPSESVALRLARNLKIELGSTYALSETGWAGPTGDAVGTGFVAVVGPSGSKSMTFSTGSNDRAQNMEEFAFRALQFLLDQLK
>CR382130|YALI0_D05929g
MGELSGKTAVVSGGSGGIGFAICTKFAQNGAKVIILDYNKETLDEMLPKLVAPEGQKHEGHFYDVTKNDRPPVDFSKVDILLNGAGIGNGGFLEGMETSLIERIIATNLTGVIKLTKYAMEAWFEREDSRTKAQGNGVVINISSILGLRAVTPALTVYSASKGGIIMFTKALAIEGGAHAIRANAICPGYVRTAMTEFMELPEPSPFQEKDDNGDVDKESIAGAAYYFATNLQVSGAILSVDKAMAAL
>CR382132|YALI0_F29975g
MSLRNTTALITGGSGGIGYRISKAFASAGARVIILSHKKEEIDTALFALPERLEGEKHHEGIVHNVTSEQPPAGVDFSEVDVLVNCAGISLTGLLSTTSTKDIQNVVNVNLVGTMFMTKFAMEAWQKRYPERAASDRKAEGNGCIINISSILGLRAVSPGLSIYAATKTALIMFTKSMCVEGGRMAIRSNAICPGYVRTEMTKAHELSFKTPLQEFGDTGDVSVESIANAAMYFATNPQVSGSILSVDKGICAN
>CR382130|YALI0_D01694g
MLPADFIESSPYKSNIFVGKVVFVTGGAGTICKDQTEALVRLGANGAIVGRKKEVTEKAAKELEALRPGARVLGLGEIDVRDIQSLKRAVDTTISELGRIDYVIAGAAGNFVTDINHMSANAFKTVIDIDLLGSFNTAKATFEALRASAGSLVFISATAHYHGSPFTAHVGAAKAGIDALMQALAVELGPLGIRVNCIAPGFIAATEGMDRLLPPDMQKTYTRLTPLQRFGTTLDIANATVWLFSEAASYVSGTVIVVDGAGWHSAQQTSTLHYYPDMLKHMGEDKSKI
>CR382131|YALI0_E05643g
MSNSAKAAVVPPAPTAEDIARANAGSKEEPVFQAKNFLSKFRLDGKVAIVTGGARGLGFSMAEGLCSVGLKGIAILDVQQDLGLDAIEKLHKAYGVQAQFYKADVRDEESVNEIIDRVVHDLGSVDVVVNSAGVADLVHAAEYPADKFRRVIDINLNGSFLVTQAAARHMIKQGTGGTVVFIASMSGSIVNWPQPQSAYNASKAAVKHLSKSLAAEWAVHNIRCNSISPGYMDTALNRAYNTLFEEWKDRTPLGRLGDPDELTGACIYLASDASSYVTGSDIIIDGGYTII
>CR382127|YALI0_A16148g
MLQLELVCFFGNNNPLNVSARLRGDLQTNQRAERAAVQRALEILSTQTDNRMYQICTDSEYVINCLSKWVTTWQKNGWINARGLPVCNRDLIQDITNLNASCTNVIGLKKVRAHSDDNANNQADRLAGEGVFWEEY
>CR382127|YALI0_A12705g
MARGKESYYAVQNGREAGVYNSWDDARQQVDGYSGGVHQRFDTRAEAEAFAGGSGGYGGGSSYGGGSSYGGGSSYGGGSSYSTSSARVPVYTDGACHNNQGSNARAGVGVYFGPGHPDNVSRPVQGSRQTNQRAELEAIHDAVETIHRRNDGINYEVKTDSAYAQNAFNKWGSNWQQNNWTTSKNEPVQHRDLIEPTLNRLNDLGDRVEISKVKGHSGNPGNDAADKLAGKGARGW
>CR382127|YALI0_A15059g
MYENPNVTKYYVWEDLVFDEIDIAHQYSGGESCKVFFNLEDARGEAICEYGNCNERLSEDLLFVDAEGDTVYEVYTDGACIRNGKRDARAGCGVYFGANNPFNESKILGGTLQTNQRAELVAIKRALQLIQEWVNGEYYEIYTDSDYALKCVTEWCDKWERNGWVNCKGYPVSNQDTIKDILKLLNSVGCRNVLGIEKVLAHSDCEGNNGADELARDAAERHYYG
>CR382127|YALI0_A09878g
MRQSPWILLQQYRLLTVLKMTKKNGPKQAFYAVQKGRKPGIYTSWSEVSPLVDGFSGSAYQKFTNRPAAEAFLRQNGYGIRSSTSSSKVTKPGTIAASAQRLSDTSVPVQTAYVGGITAIVLGGADHPIPVYTDGASRNNQSSNAKAGYGIFFGNGSEDNVSKPLAGMQQTNQRAELTAIYEACKIIKDRNDRRYYDIRTDSQYSISCLKEWGMNWERNGWKNSKGADVSNQDIIKPARNLLISLGDRVRLTKVKGHSSDPGNDAADALAVRGAEM
>CR382132|YALI0_F26543g
MCGELVCALKKSSNLSSRSLSPTTSPHLTTSTMSKTAFMPSVSVTTQTHTAQADNGPYYAVRVGHKPGIYTSYNAALHAAENYPCSQPKKFDTRAKAEDYMEESFTCAPEHWTSVLLIDDETDAYTWLAYTDGACENNGGHRPKGGIGVYFGELHPCNYSGPLVGDVQTNQRAELSAILKALEIIDNRGENLNWQIRSDSQYAVNCCSQWLEGWKKNGFKTGKGKEVENQDLILAIDEYLQKPRTRIGTRITFKHIPGHAGENEEVDALAKQGITESVWKP
>CR382127|YALI0_A12683g
MSDSPDFVRPQDVRLASLSHAQLLIQLEEKTRELAQVKEELASTKNLTRYEDLMKNFRSLSAETPEKIRITPTTAEPESTKLWYVFEDQVFDNWDMAVRGARSVESIVTVYSFSQAVNVIRQCGYDHYVPRYRQDSSYVNGAGQKLYRVYVDGAYARNGQGGPQAGVGVWFGRCNPMNVSEPLAGPIQTSQRAVLAAILKAYEAIATMNNGLQYEIYTESTYAIDCLTKWHQMWQNNGWVNSDGDPVSNKDLIESILAIKESGSCANVSLRVSRGI
>CR382127|YALI0_A06523g
MAKKYYAVKAGRKPGIYNSFAECDKQTERFPGAEWKGFDDYDKAQEYMSWIGDAGLSTRMLVQLVQDTTADIHLFKINVAVKTDALEAALKNLEVTQRDLEAAQRDLEAAQNQLQEAELDLRVAQKKIQAANSQKNGGQMFFVCENLIFDQEREAMRSAAQKFLPIESFLSLEEAIGYVEEETDYALVFPPEQRGLHYSNSDGDIINQIFTDGACSRNGQKDAVAGFGLYLGENHKENLSGRVYGSPQTNQRAELTAILHAYCICASKLSDGRLYEIYTDSSYAIDCLTKWHIAWERNGWRNRGGEPVANQDVIKRILTLKAESTNCIGLKKVEAHGSSEGNKQADRLARQGVTAKNLFENIPNWFLNR
>CR382131|YALI0_E10725g
MPKKFYAVRAGHKPGIYDYADAQKQVRGYSRSDWKGFNVLQDATDYLHATKSESETQSKHQKQLKTQPKVKEQTKVKEQTKVKEQTKVQTKAQNQSKSRPEAKSQPEAKTKTQSKTRDQSQTQSKLKFQDQPKTRDQSKSKDRSKTAVQSQVNHKTQSGVQPETKTGAKAKTKAKGKPEAETDIETATNELLSAQADVKSLTKALLEAQDRVKSHKQALQLARDNIKGGDSAEPKQSFYIVDCFIFDTREAAVMYYGGSKGVVKAASWDEATEKVRKAGYDQNHKAFSEDISYVNKQGNTVYQVFVDGACSNNGGPDAKAGYGLYFGENNPWNVAASVMGTVHTSQRAELQAIMKAYQVIEKKDNGHSYEIMSDSSYAINCLTKWRHDWKKHGWKTSEGKPVENVDLIQDCIKIMDRLVKRGIALKKVQAHGDSKGNKRADVLARQGVQVARGHVGGNDASKSWSVLGLSPVSK
>CR382129|YALI0_C19965g
MFLRPLQNSQRVINPLVRKYSISASSLSGKTALVTGGSGGIGLVIAKKLAANGARVILLARDETKLNGALEELTHTLKDEQTQRDITQTAHSTISYDIAKATTPPEIDFKMVDLLVNCAGVTQTSLLMTTKNIDQIIGTNLAGAIKMSQYAMRPWMKRKSGCIVNISSVLGLRGLTGGSTVYSAAKAGLVGFTKALAVEVGARGIRVNCVCPGLVETEMTQNVTVQNGFATPLQGMGKDNYVSADSVADAVLYLAASEEQTGSILTIDKGLSAV
>CR382127|YALI0_A02046g
MKKVDNGPKAHVWFICNINTQVGVEIAQRVLHDNNVVIGGINKGLGNLEVGETTSQDNLQLLLSKHGSNNSLSFVEIDPANSTSCQMAFSDAFNRRPTVDVLVNCSHTMVLGEASRYENWQVNEQFESNFFHHVNVIKAILPHFRRQLQGHIINIMDSTASLAIPGLSLLCAANRALSGFCESLALEVSRFGIKITNIIAPLEASLFTQGVVMTEDEQTSEHVTRLRNIIVREDIYPQQAITDIVHGVISIACNPNPPHRFVIGSDSITAVKEQIQREAEELDDMMEVSYSCDFDLLEPEHVGYGNHMNQKIKLEHDETKGTYM
>CR382127|YALI0_A19536g
MSEFAHEEKFLKAKSSLNIDNIVKLADKILLNPLFAGAALALSYQNGDLYENLPRFAGIAGAGILTTILYFFRVISRRYLKIKGWKLTSRDVAVITGGSNGLGHYIAYELSKRGVRCAILDREKPARTLPGSTYYYCDLTDKTVIDKAFAEVQRDMGPISILVNNAGMMCEQRVQDLNEKLIRNLFEVNIVSHFWTLQAVIPDFLKYKRGWVVSVASTVGLIGPGHMSAYTSSKHAVVGLHDSITHERGLAGKVGTTLVCPGQMNTRLFADLSTPTKFFAPVVESQALAKIIVDNIANGQRGEVIEPLYARLTPLARIVPHWLADFCRWATNLDGCMEEVEHKKVGRGEL
>CR382131|YALI0_E19789g
MEVELIDKIVATNLTGAIKLTKYALEAWVERHENSPRPKSRGNGVIINLASVQGLRPIIPVLSVYSTTKAALNMFTKAVAVEGGAYAIRSNSVCPGYVPTNMTDGMEVPERPSLVEDDDDVGWVSRDSIARAVYYFATNLQVSGAILAVDKAMSSL
>CR382128|YALI0_B03190g
MPISRISGFISSTMDSLDGLRPSRMLMSPASSMKLEHDRDTVVVTGGASGLGHEIVKLLAKKGTKHIFVLDIVEPIPSERVDNVTYYHCDVGSEESVNKIAARITKEVGHATVLINNAGVTVGKTVGDLTMEEINRTLRVNLVSAFITTKAFLPGMLELQRGYIVTVSSVLGHMSPAKLSVYGASKAGLIAFHESLTYELGPPSQTTRGVKTMLVTPGQMATPLFDGVQTPNEWLAPVLKPADVAAKIVSSMEKGSIETISSPLYTNFLPVFRSLPWRPVEVARRFSGMDRGMDTFRGRL
>CR382128|YALI0_B11176g
MNQCVYFLLSSAYVQCTPIRCMICATSPYYASSIQSSRIPVSRDFIQPRVQYRYLYLCNMPSGRKFELNEAEIAKSKKLNHVPHNEHYDKMISAMGYHEYEPQLVQARHNIHVTQKKYNDYFPEDITPEQLRNDRAVMLENMVGHVGKNPHIEAPVYFDYGCNFSCGQDFVASYNCVFLDCALITIGDRVVMGPGVKLITATHDVEVQTRRDGIEYASPITIGDDCWLGSAVQVMPGVTIGKGCTISAGSVVTRDIPPFSVAVGAPAKVTRTLKNPDSS
>CR382128|YALI0_B17688g
MIFPISEIPDKVTHSILEGVSALQNMSHTAFWSTVLGFLVVARIAVILATPKRRVLDIKGKKVVISGGSQGAGAALAELCYTKGANVVIVSRTVSKLEAQVQKIVTKHEPVFEGQTIRYISADLTKEEEAIRVFSEETMPAPPDVIFSCAGAAETGFILDFKASQLARAFSTNYLSALFFVHAGTTRMAKEPISPKNPRYVAIFSSVLAFYPLLGYGQYCASKAAVRSLIDSLRVEALPFNIRVVGVFPGNFQSEGFEEENKSKPEITRQIEGPSQAISAEECAKIVFAQMEKGGQMITTDLIGWILQSIALSSSPRSFSLLQIPLAIFMCIFSPVWNAFVNRDVRKYFHANTEYVTRHQRGGVGSENPTPQ
>CR382127|YALI0_A15081g
MPLSRKFELDAEQIALSKKLNNVLHGDEYDKMISTMGYQDSGPELIQGRHRIRMAQKKYNDYFPEGATPDELAEARTAMLEKMLGRVGKGAYIEPPVFFDYGYNMSVGERFYSNYNCTFLDCALITIGDRVLLGPNVNLITATHDVDVQSRRDHVEYAAPITVGDDCWLGSGVQVMPGVNIGKGCTIGANSVVTKDIPPYSVAVGAPARVIKTLEDPDAEK
>CR382129|YALI0_C06490g
MKGLILVGGYGTRLRPLTLTLPKPLVEFGNKPMILHQVESLAAAGVKDIVLAVNYRPEVMIETLKKYEEKYGVNITFSVETEPLGTAGPLKLAEEILCKDDTPFFVLNSDVICDYPFAELAEFHKKNNAEATIVATKVEEPSKYGVIVHKQGTSKIDRFVEKPVEFVGNRINAGIYILNPSVVDLIDLRPTSIEKETFPQLAARESLYSFDLEGYWMDVGQPKDFLSGTCLYLSSLSKKNPEALVPTSEPYVTGGNVLVDPTAKISPQAKIGPNVVIGPGAVIGEGARLSRCVVLANSTIKPHAFVKNSIIGWNGRVGRWARIENVSVFGDDVEVKDEVYVNGGRVLPHKTISGNIEKPEIIM
>CR382131|YALI0_E15125g
MSTKALILVGGGTRGTRFRPLSLDTPKVLFPVGGKPILSHAVDAVASLKDVKEVLLVGFYEDSVFSQFIADTNKQYPNLSIKYLREYKAMGTAGGLYHFRDVILKGNPSRFFVIHADVCCSFPLKEIEEFYEEKKAKYVILGTTVPAAVANNFGAIVTDPETQRVIHYVEKPESHISNLINAGVYLFDQTIFDTIAAAKKVREEKAQDPSFVGEGDEDHLRLEQDILVQLPATDAFYAYETKDFWRQIKTAGSAVPANALYLQQAFQADPKQPGLQAPSANIVPPVYIDPSAKIDSTAKLGPNVSIGPRAVIAAGARIKDSIVLEGVEVKHDAAVFHSILGRGCKIGSWARIEGSAVAPNDHSETLVKDGAKIQSVTILSSDVNVSEEVHVQNTIVLPHKDIKNDVVNEVIM
>CR382129|YALI0_C03003g
MPNTLSPDWLKKSVFKPDIFKGKVVFVTGGAGTICRVQTEAMILLGADAAIIGRRPEVTQKAADEMAQLRPGAKVIGVGNTDVREVKSLVAAAERTVKELGRIDFVICGAAGNFLSDFNHLSSNAFKSVISIDLLGSYNTVKACFPELRKNKGSILFVSATLHYYGIPFQTHVSAAKAGIDALSNALAVELGPLGIRSNCIAPGAIAGTEGIDRLLPADMREKALSLIPAQRWGQTEDIANGTVYVFSEAASYVSGTTIVVDGAGWHTSNGAANNAVYPQMLIAQGNDTPKL
>CR382130|YALI0_D01980g
MPAIILTGASRGIGLAIAKILLSKNQKVLGVSRSEGPLKELKEAHPGQFDYVCGDITSGTTSDKAIEAAKKLGNGISGIVLNAGILEPVAKVADANIADWRNIYEVNVFAVVDLVSKAVPELRKTHGKCVFVSSGASTGNYVGWAAYGSTKAALNHFAASLAVEEPEIFSVSIAPGVVDTNMQVNIREKHSGGMDPAVHQSFVDRHSNKELLAPETPGTVIANLAIEGGSKDIDGKYLRWNDDVLAKYQ
>CR382132|YALI0_F01650g
MVSSAATSALPISAPYTFYPQARVPAPKKLVGLNAALEAQKNPEFEVKPEIFKEFSLPDGVAIVTGGNSGIGLEYSVCLAELGATVYCLDMPETPSEEFLACQSYVKRMPGNASLVFKRADVTDEETMNSLFQNIAETHGKIDVVIANAGVLGPRASCNEYPADWFRKVMDVNVTGVFITAQAASRQMIATKTSGSIIVTASMSGSIVNRDMPWCAYNASKAAAAHLVKSMAAELGQFEIRVNSISPGHIQTAMTDVCLDAEPGLGNQWAFQNPMGRLGGVSELRGVCAYLASSASSYTTGSDILVCGGHHVW
>CR382130|YALI0_D18964g
MSGPSTLATGLHPLPTETPKFPTNIMDRFSLKGKVASVTGSSSGIGYCVAEAYAQAGADVAIWYNSHPADAKAEHLAKTYGVKAKAYKCPVTDAAAVESTIQQIEKDFGTIDIFVANAGVPWTAGPMIDVPDNKEWDKVINLDLNGAYYCAKYAGQIFKKKGKGSFIFTASMSGHIVNIPQMQACYNAAKAALLHLSRSLAVEWAGFARCNTVSPGYMATEISDFVPKETKEKWWQLIPMGREGDPSELYLPLPCL
>CR382128|YALI0_B16192g
MPAPATYATGLTPLPTPVPKVSKNIMERFSLKGKVASITGSSSGIGFAVAEAFAQAGADVAIWYNSKPSDEKAEYLSKTYGVRSKAYKCAVTNAKQVETTIQTIEKDFGKIDIFIANAGIPWTAGPMIDVPNNEEWDKVVDLDLNGAYYCAKYAGQIFKKQGYGSFIFTASMSGHIVNIPQMQACYNAAKCAVLHLSRSLAVEWAGFARCNTVSPGYMATEISDFIPRDTKEKWWQLIPMGREGDPSELAGAYIYLASDASTYTTGADILVDGGYCCP
>CR382132|YALI0_F02211g
MSLFSLAKKTAVITGGSGGLGIAAAKQLLRAGASVALVDNNLPRIQPAAEQLLEWYKTANEAHHNVRPTPIYASPTGTHKVSETETESTTGGLNEHSPHDITKPDISLDASADSSQSSVAHDAARAHEAAGIPPGKGKNFPQQRISAWACDVSDVHQVSDTVKAIREHHKSPLDILVNCAGFCENMTAFDYPNPQVKRLLDVNLMGSYNFATEVAKSLVLDESPGSLILVASMSGSIVNDPQPQTPYNMSKAGVIHMAKSLAAEWAQYNIRVNTLSPGYILTPLTRHIIETDGELRNDWERRIPFRRMAEPEEFGGPIVFMASDASSYMTGHDLIVDGGYTIW
>CR382131|YALI0_E15378g
MSGELRYDGKVVIVTGAGGGLGKAYALFYGSRGASVVVNDLGGDFKGDGAQAGSGKRVADVVVDEIVSKGGKAVANYDSVENGDKIVETAVKAFGSVHIVINNAGILRDISFKKMTDKDWDLVYKVHVFGAYKVTRAAWPYFRKQKYGRVISTSSAAGLYGNFGQTNYSAAKLALVGFGETLAKEGAKYNITSNVIAPLAASRMTETVMPEDILKLLKPEYVVPLVGYLTHDSVTESYGIYEVGAGYMAKIRWERGNGAVFKGDDTFTPSAILKRWDEVTSFESPTYPNGPADFFKYAEESVKRPENPQGPTVSFKDQVVIVTGAGAGIGRAYSHLLAKLGAKVVVNDFGNPQKVVDEIKALGGIAVADKNNVIHGEKVVQTAIDAFGAVHAVVNNAGILRDKSFANMDDEMWQLIFDVHLNGTYSVTKAAWPHFLKQKYGRVINTTSTSGIYGNFGQANYSAAKAGILGFSRALAREGEKYNILVNTIAPNAGTAMTASVFTEEMLELFKPDFIAPITVLLASDQAPVTGDLFETGSAWIGQTRWQRAGGKAFNTKKGVTPEMVRDSWAKIVDFDDGNSTHPTTPSESTTQILENIFNVPDEEVEETALVAGPGGPGILNKEGEPFDYTYTYRDLILYNLGLGAKANELKYVFEGDDDFQTVPTFGVIPYMGGLITTNYGDFVPNFNPMMLLHGEQYLEIRQWPIPTNATLENKAKVIDVVDKGKAALLVTATTTTNKETGEEVFYNESSLFIRGSGGFGGKSTGTDRGAATAANKPPARAPDFVKEIKIQEDQAAIYRLSGDYNPLHIDPAFAAVGNFDRPILHGLCSFGVSGKALYDQFGPFKNAKVRFAGHVFPGETLKVEGWKEGNKVIFQTKVVERGTTAISNAAIELFPKDAKL
>CR382131|YALI0_E14322g
MPNTLTPEWLKTCVYNPGLFDGKVVFVTGGAGTICRVQTEALILLGANAAVIGRRPEVTQKAAEEMQQLRPGAKVIGIGNCDVREVKSLVAAAEKAVQELGRIDYVIAGAAGNFLADFNHLSANAFKSVISIDLLGSYNTVKACFPELRKNKGKVLFVSATLHYRGVSLQSHVSAAKAGIDALSQALAVELGPLGIAVNCLAPGPIDGTEGLGRLLPSDARKRSLQLVPVQRFGTTEDIANGTVFLFSDAASYISGTTLVIDGAAWHTSARTTYPETVIVQGNKPPKL
