# Supplementary material for: Stable isotope and chemical inhibition analyses suggested the existence of a non-mevalonate-like pathway in the yeast Yarrowia lipolytica
Source: Sci Rep. 2021 Mar 10;11:5598. doi: 10.1038/s41598-021-85170-0 (PMC7970925; doi:10.1038/s41598-021-85170-0)
Supplement: Supplementary file 11 — Supplementary Information 11. [file 41598_2021_85170_MOESM11_ESM.fasta]

>YALI0_B06391g
MIGNAQINQVGALQHRFPKLHNPYLTAAVATMGGLLFGFDISSVSAFVDTKPYKEYFGYPTSIQQGGITASMAGGSFLSSLVAGWISDRLGRRFAIHFASFWWVVGAAIQSSAQNKGQLIAGRLISGLGIGLGSSVIPVYISELSPKKIRGRLVGLFQWAVTWGILIMFYISFGLSNIHGVAGFRVAWGLQIIPGLLMSLGCLFLEESPRWLAKQDNWDESVRVLRAIHQGGYGTEEDILLEIEEIREAVRIEHETKNLRFWHLFQKDSINRTMVGIWAQIWQQLTGMNVMMYYIVLIFTMAGYTGNANLVASSIQYVINMIMTIPALLFIDRVGRRPLLLFGSIVMMIWLFAVAGILAVYGTQIPGGLDGDAFTTIVIEPTHKPAQKGVIACSYLFVATFAPTWGPGIWLYCSELFPLKQRAVAAGVTASANWIFNFALALFVPSAFKNINWKTYIIFGVFCIVMTIHVFVLFPETKGKTLEEIDMMWAARVPAWRTANWVPDHVPGALPEDEKHSEEMVEAVESNEEEPKIASANVDAPPSQL
>YALI0_B07898g
MIVFLGAFSACMSGEVDIGLYLADSSSDLGFFVCIYISISPVDCTHSSHPPTMLRLKLFGKEKSSEEEVETEIGEVLDVSDVPEISEIPPDVTEYVAQQLGTPPNDVDGSYPADVLFMAEKFLLMSENEAIEICTRNLKYHEFDPNFRDSHKDLLAELLKSFNGSGDPDEAASDEKDEKDEKDDLDPIQKSMLLRFWATLFHWWSPYPEVRAVTDPFDDDSQTCLTWRVLLLGTIWVGVGAFVNQFFDPRLPAITLSASVCQLLLYPSGRLLQYCLPDWGFSIRGHRFTLNPGEWSQKEQLLATVMVNCANGTPYVAENIFIQYMPMFYNQKWAGGFGYGFLLMLVTQFMGFGLAGLLRRVGVYPVMAMWPSILPTLAVNKALLAPNRKESINGWTITRYHFFFLVFLASFLYFWIPNYLWTAISTWNWMTWIAPNNADLAIVTGSISGMGYNPIPTFDWNMMNMLISPILTPLYSSMNQYVGMFVSGLFILAVFYTNNNYTKWLPINDNTLYDNTGNPFDVTKILTNFIFDESKYKKYSPPYYSAANLVLYGAFFALYPMAFVYSVLCYWKQMGIALRDTWLSLRYIHRSNYEGLDDAFSRIQKKHKEVPDWWFYAILLIMFGLSIALVEHWPTDTPVWVIVLCLGMCLVFLLPFTIFYSISGVLLTLNVLGELIIGYALPGKFQALNTTKALMVQIADQAMNYTTDQKTTHYAHLPPRSIFMIQLWATLVNGLVCLGVLQFQMFSVKEICTKHNSMKFSCPNENTLFSASVIWGVIGPKRIFDHQYPVLKWMFLLGAGVGLLFWAFQYGLPMVLVKRYPASIKKILRYQRIVSKAHPLILCSAMLSWAPYNLSYMTGGFYLAILFNWYLKTRYLEWWRKYAYVFSSGMDTGVALSAIVIFFAVEYNDYGLSWWGNNVSSAGVDGQGIPIPPLPDVGYFGPGPDHYP
>YALI0_F07535g
MVAIRSTLSVAALAAVVQAAGNPIIASIANDVVEGIAAAKTDDSLSDADATSEIQAVVDIVTNNPDVGALFTAAVPVIAIGLDETNFPSLLDAASKTLDVFEGSDDYKKAVEGFNAAFEHYDVPQALSNIISNIGAVLAIVTPSLPSLTPEFSDKWETATSRVLELATSLGILGGGKPKVAEATSAAAEATSAAAEATSAAAEATSAAAAPSSSAAAAKESSAAPAKESSAAPAKESAAPAKESAAPAKESAAPKESAKASAAPAAASKAPQQANGASAFNVQLAAGVAIVGAVAALI
>YALI0_B06248g
MLGRTLLVSDHCVDITASIFPGSSHPFTTTNPAMNTFHLLIALATFVVVYILSSSFVYQRRTNALEKQWKCGKPLYYASFPRSLWHFYVFLRESRKHKLLEGFQRSFEAKKPFLTNKVNIFGKDIFNTCDPENLKAMLATQFKDFCLGERHAQLFPVLGDGIFTLDGNGWQHSRAMLRPQFARDQVSDVHMVETHLKFLTSRITGSKPVDMQELFFNLTLDTATEFLFGQSVGCQIAESDPGAYSSDMPLDLRKSFQKDFNKAQEHLGERVRLQMLYWLWNPKELQTAGARVHAFVDHYVSKALVEAEEKVDDDKYVFLRELARETKDPKVLRDQALNILLAGRDTTASLLSWCFYLMARDDRVWQKLRSEVIEHFGDGENLENITFESLKRCDYLRYVLNEVLRLYPSVPANMRFATKDTTLPRGGGPVGQDPIVIRKGNVISYHVFTTHRLTQYWGEDAEEFVPERWAEGKARGWEYLPFNGGPRICLGQQYALTEAGYVLVRLAQMYDTLENADDKPEPPVKLHALTMSHLTGVHVKLYKKN
>YALI0_A19536g
MSEFAHEEKFLKAKSSLNIDNIVKLADKILLNPLFAGAALALSYQNGDLYENLPRFAGIAGAGILTTILYFFRVISRRYLKIKGWKLTSRDVAVITGGSNGLGHYIAYELSKRGVRCAILDREKPARTLPGSTYYYCDLTDKTVIDKAFAEVQRDMGPISILVNNAGMMCEQRVQDLNEKLIRNLFEVNIVSHFWTLQAVIPDFLKYKRGWVVSVASTVGLIGPGHMSAYTSSKHAVVGLHDSITHERGLAGKVGTTLVCPGQMNTRLFADLSTPTKFFAPVVESQALAKIIVDNIANGQRGEVIEPLYARLTPLARIVPHWLADFCRWATNLDGCMEEVEHKKVGRGEL
>YALI0_A19536g
MSEFAHEEKFLKAKSSLNIDNIVKLADKILLNPLFAGAALALSYQNGDLYENLPRFAGIAGAGILTTILYFFRVISRRYLKIKGWKLTSRDVAVITGGSNGLGHYIAYELSKRGVRCAILDREKPARTLPGSTYYYCDLTDKTVIDKAFAEVQRDMGPISILVNNAGMMCEQRVQDLNEKLIRNLFEVNIVSHFWTLQAVIPDFLKYKRGWVVSVASTVGLIGPGHMSAYTSSKHAVVGLHDSITHERGLAGKVGTTLVCPGQMNTRLFADLSTPTKFFAPVVESQALAKIIVDNIANGQRGEVIEPLYARLTPLARIVPHWLADFCRWATNLDGCMEEVEHKKVGRGEL
>YALI0_E14234g
MNMNQSPILVHTTNTRYFFFYPYVITIAISVLLLVTRTIPASIKYLARQSRKRDPSAKPLLASETFVDSDTDDSDNLQPVASETYGAVLVNTQQRRFSVRADRARLYGGQNPSSKDDTSYTVCHRGVFGNLTFALEGVCVIAQLVLATLPFTIRELYPVYEGYPYNVLVNMAFWLLAVSLYAARVCANWSKFLGAQKLWLHSTLLYTVAVISSAVFFRSAIVDPQTPMSKNFFVAQFAFCSVLFLISITATYADKPIVLTAVKGLQPSPEAIASILSRSTFGWLDPMVYAGYKRTLDLKDVWDLRSDDHAVAILKDFRKLKRTAGLIWRFTFFFKGYLWASSMWAIFYSLVTFIPTVLLKSLLSYVDDPSGTPKNVAWLYVIGMLLASILNNVGQGQCLFIGRRICVRMRSVIIGEIYSKAMRRKVSAAETKEKPDEPISGEAEVDALAEENNGEGPQQANLGAIINLMAVDAFKVSEVCAYLHFFVASIVLFAVSIWLLFVLIGWSALAGSLVMLLFMPANYLFSAQFSAVQKDLMGVTDIRIEKTNELLQSIRIIKFFAWEDKFIDGVNEVREKELKLLRRRAITWAGAGLFWYMAPSLVTVASFGVYTSVLGHKLTSPIAFTALSLFNIMRIPMAQFTEMLAAVLQSKVSIDRVEKFLSEDETSKYVQLCNPVRGPNSPYIGFENATVSWGKKESDFKLRDLNLSFKVGQLNLVIGPTGSGKTSLLLGLLGEMELEQGQVFLPGAEPREQLAIDPSTGFTESVAYCPQQAWLLNDTVRNNILFSSEYEPTRYQAVVKACGLERDFEILEAGDSTEVGEKGITLSGGQKQRISLARALYTRARHVILDDCLSAVDSHTAAWIYEHCITGEYMANRTCILVSHNVALTITNADKVIIIENGRIKGAGTPQEMADQGLLGDDKHILSSASVSASKNASHVNLPDAAEAAAADAESDLLTKVASRIAEETPSGAGKLTQEEARSEGTVPWSVYEGYMANMGGLIFWGGLTIAFVASQSAEMYQSFWIRQWAIGVGTPGDGVEPGTLLSVAKVVQSSPVLQSLSVFYHNVTSNFVNVEDETHAAHSAGYYLTIYFILAVVFVFLSVSKELYIFFGGLRASRKLFNELMQKVVYAKLRFFDSTPIGRIMNRFSKDVEALDQETAMAAGMMVQNFLACLATVVLITMITPSFLFFGIIIAGIYLAIGIFYLTTSRELKRLDSTTKSPIYQHFGETLVGVTTIRAYGDEPRFVRDNLEKVDTNNRPFFYLWVANRWLSFRVDLAGALVTFFAGASILMAIGKIDSGLAGVSLTYAILFSENVLWAVRLYAVNEMNMNSVERIQEYLDLDQEPPAVIEDSRPPANWPSKGEIEVNNLSLKYAPEVPDVIKDVTFHVQPQSKVGIVGRTGAGKSTIITAFFRLIEAHQGSIKIDGVDIGKIGLKDLRRGLAIIPQDPTLFTGTIRTNLDPFDQYTDEQVFEALRRVHLIEDSSSSESDGSSSSAVATNENKNQFKDLSSAVTESGSNLSQGQRQLMCLARSLLKSPKVILLDEATASIDYETDAKIQKTIRSELNDTTILTIAHRLRSIIDYDQILVLDAGEVREYAPPHELLQDKDGVFYSLCADSGEFEALIDLAKEAYEKA
>YALI0_E17655g
MIDEIFGRPSAKFKRVQCFAVALAWWLIITRGNKHGPPGIRSLSRALTAKITAWQIYVLTLTGYYLLKNFDKLIGLTPPIPFENHYTPGFYRATWVMQALDAGFWTAYPIKNKYARDLLSIVLTVYYLIFSDAANEKVRRYRLKTTVESCRVSWEKGRNPYAGAIAKLLLPKINIYKDVFVKRPAHSEYEEPVECLLLFDGTAEQLKNQKKVIYHLHGGGFTTMEPKLHEDYLLAWATQLKVPILSVNYRKAPEFPYPYALDEVFDTYYALMKSKGTIIGLSGDVVPEVVVTGDSAGGNLAAALELKLIDYPKKIKRPAGLVLTYPALDMNFASALSEDQMKLIRQVTKETATPFLYKNKKDVYQSYAGDAHKSVRANKSFVNLAQQQKVQSQQPGSPSEQGPGNKLSLTSKVLYSGDRVLPAEVLYTALMLYAGDTECDLSKDYLMSPLLAPEEKLAQFPKTYIICGEVDPLVDDTVLFGAKLRQAFRDSGRKNPEDLVEVSIIKGYSHGFLNMVPFFPEAKAPIHKLGFWMEEIFDNVLPEERNIDLNEDDYSTDEELVGESYANIDEEGGDVKAPRKKKTSAQKAWDKTNIVHPGGLVEGRQDKTKNSVIGEIKNAVVEKL
>YALI0_E34771g
MTDYEARKTYIARRDESMRLVDQVFDSPFKVADLKVPDEIPLDAKPLFLSLVSDDDRKILQIPPMELLEKLKSGTLKAVPVAGVFCRAAVVAQKLVNCCTEFLPDLALMYAKKADEYMEKNGKPMGPFHGFPLSIKELYALEGRAAHWENPDLINNMQTDNAVLVNGLLELGCVPFCRTTAPQFLMSIESFSPMHGLTTNPHNTSLSSGGSSAGEGAMIAIGASHLGLGSDIGGSIRVPAACCGIYGYRPTNGRVPITGADSLTPGYNAIAGVVGPMASSADLITLFMESIESLELWKRDTFAERSAWVPVNPKEVTVGYLLDDGHVKPHPPVERAIKEFISKMEKAQLPFTVKFKPFTPMQHEEAWKIITGLYFPDGGQFLKDALTNSGEKATDQTKMIALENPNCVEHSVKSLYAAQDVRNKYKTAYQKHWKDQGVDVVIMPTVPSAAIVPNTTKYWGYTCVWNLLDYPATIMPIGKVQESDKKDESYTPRNDLDKAHQDLYSPETYANAPVGLQIVTPRWNDELALKMMEVFSHAM
>YALI0_A01716g
MAQIRLKSTPMSPKSRHAPKLTTQELFMAAERRRVLWIKSDDQGAGAGKVVKRSSRREKRLDLEKLSKTGLIETHVEELGAFDRGSENVTGEPPLGTMRTKQQEKDTSIIAEHNVSKFALGHTTDTSVGEGADPSTDTIGGTVKVKIEEDTNLDTITTAEINRESALLTSKVAAKRLVAVDYNHVPFFPEEGALAKTFLKEDGHSRQFFIVTPWSEASVRIDTNLRSLIASAGGVVVDEPNKDTFNITYDQNTVIPESYSCFNNWYTPDLVFRCTDCMSFDEDIVSSEIIGAPNFDSKQKKETGAVCTDLPTLEWDSDDLCEPRHLLPLLGTSDRRVKRLQKRLPLCDWNQSRKRSKNSPDQAMATMERRVDYPWTNEYTTQTFERDLPRNREIWNYHRYNDDINDLLGVVSKANTRKDVIKVYDSYCGKLDKVVTFLHKTEALDEKMRLERLKADEEAWSENDDVYLKSDNSQLLQKFTRRQIIRRRKFLKTKKQAKYVEDWVDKYGCYFGGKATSTSSQNR
>YALI0_A19096g
MLRQFIRSYSTASSSTASSIAALKARAPWRKLDYVSPTQSQMLKTSISHLFQQPEKQFQVGDAVPPGFHMAYFNPCDPEPTLASDGYSEQQAPGEPYVNRMWLGGSVEFHKGRQLSMGEQSTCSESLVQVREPGSSTSGDKLLVTIQRDLRNDSAPAEEPAVTEKRTLIYMKAETGQKRGATFEKIISPPDGATHSVSFVPSSTLLFRYSALTFNGHKIHYDPDYAREVESLPAVIVHGPLTVTLMLTWMNGVIQKDLPGKRIAAFEYKNVLPLFCNNELTLRCKPLMNSDGYKVWIENHHQSLCMNGTVKVE
>YALI0_D10043g
MASSDSFEAPYKGELVVEQNSYNGYDQETLTHQQQIDQLAEKYNINQSKLMRKLDFRIIPAICFLYLLAFLDRVNISNANVYGLSRDLNLEGHQYNTALTIFFVPYILAEIPSNWLMKKLQPHKWLSGCMVLFGVVTLGMGFVKNFGQLCACRFLLGLFEAGMFPGCFYLLSMWYRREEAQKRYSFFFSSTCLAGAFGGLIASGINNMDGTQGYESWRWIFILEGTATAAIALLMYFVISDFPEDAKFLSDNERAFMKEKLAVGSVASNFERKMTLSDVKFIFSDWKIWLAGFMYFGLIVPAYGYAYFATEIVKSLGYSPIQTQFRSVPPWVAAFGFSMAMAVLSDRIRHKFTLAIVSGIICIIGFIVILTETENTSVRYGALFMIASGAYTAMPLIVCWTNLNFGGTHRRSVATAYQVAFGNIGGIIATFSYVKVDAPLYKKGLAIGVGFTALSMISCCIYMYGVYRDNQKKRTQEYVDHFNAMSDEKRHMAGELEPSFVYSY
>YALI0_E07744g
MHFSFGLLLAASSVLAAPVNTTSANVTSVAPLANTSATAASRGPVFLPVPGPVNVTKGTEYNETALEYNNKTNVLTSHKFDKNYQSEAYVANGFIGIRLPVQGQGFSQSGNATNYTSLIEDRRFTGAYVSGFTAHSAGNGSLATEGFLASIPNWSELSVSVGNQSYNGSTSEKHISNYSQSLSLQNGVVSTNVTWSPTNDTQLQLNYTVLAHRARPNVGIVRLDITSQNATTVNITDLLNSKGSVGTSYLASGSDTGSIWTAVSALGSNNTVFEYSTLGFSNYSSVNISTEANSTQSISQSVPVELSPNTTFTVIKYVGIASSDASPATFATARKAALVARALGFDTLLYEHSNAWNNIWNDGDIVVPGDEELQIAVKASLFHLLSSVRSGDEPKGYNANGIAVGGLSSSNLQGLPAAIDSTVSPALLALYPQFAKNVVNYRVGLANKVSSKSKRSLVEPYHTSIDSALNAWNYFVSTNNTEWLNSTGYDFIAAAANHYAQQFSLNSSVGAYSSNVTYKGVTVLDSAYVNAGAVTLFKAASAASDIVGEDPNPTWSDISENVYIPQSSKNITLPSSNLGNLTLGVNALTYPLVYDAESAAHSRALANFHHYSKQVEKKKLSPVDASLLAIDSAALSESGSGSYTYLLQASQPFLRKPYYQFSAQEKPQGAFPYLPGAGAFLQIFTHGFTGFRPTQDTLFIDPALPPQLPEGYAVKGFKYQGEVYDINVTGTYTYITRRGIETLSTGNATFGNGTFFANGTKFNATNTTLYDATAFANFTGLNVSTLPAFNWTALGANLTVSNFTVNNTSFGYFNFSSLQNVTFGDLNVTVWGGLNVSNVTLGNAHTLNVTNLGFANATSFNGTFFNATSFGSSNETSLPVFWELPSGLYNASNETLVSAQDSTDSTPVFIQIGGRNSAAGNYSIKVNQTLIIPTYRGDIYFKNIPGNVAENAPVSSKEEWHPARFPVSINDGDNATYWQPINASRSEVVIDLGRERPISEATIVWGPFTPKNYSIGVLPVANGTLNWANTTYSNFSVESRVLAQNSTIGGDVSKVQLHNATARYVTLAIEGLSGKHGKHPGAVAELAFN
>YALI0_B19008g
MAEKNDFLVEAGLNGSSDVKHEDSHSLSSTDVDSTSMDMIADDKVLYEQMRIINNTIDEIGLTAYHWKLFCLNGMGYATDSTLTFIQSLTLAPTQKEFDFEFPGPTMALYGGMLLGAIIWGFSADIIGRKFAFNSSLILSAVFAMIAAGMPNLAGYCVLVAMSAAAAGGNLVLDTTVFLEFLPSSQQWLLTLLAAWWGVGQLIAVLVIWPFMANYQCESKDYCPKHINMGWRYSWITLGGMVLILGILRITVIRLIETPKFNLCEGNVEQVVKDLHKIANAGGKTISLTVEQLEACGKLDPAQLRKNQKWKWVKDLGTNVKLLFANRKLAQSTTILWISWTVLGIAYPLYSSFLPAYLSSRGAQTGGGTIDDTYRAMSISNTFSIFGPVLAAILLFVPKIPLWGRFYIPAPGRRGAMCIGALLTMTFFFAYTTVKTEVQNVAFSSVTSLTIYTYYGTLYAFTPEVMPSRARATGNGIAIAFTRLAGIMSPLIAYYGDTSSSIPIYVCAACYGALGLGCFLYPFEPMVNRAM
>YALI0_A07623g
MTAPAVTLTMEWLFCAIALLSVGARLYVRYYVAKLRTQVEDWFVIIGALLFIVWVSCDTYSASQGFMDNNKSYLDGSISDQIHGPDSNRVKVLKVVYASAIPYYINLWMVKFALLGFYYRLVPRGGYLRYFLWLTIIVCVVMIFVVVFLNLFLCHPISLNWALDQQYGAPGTCYSSTAVKPFVVSVVTNLITDIAIFVIPFPLLPQLQLAGKQKLALCVTFSLGAITIIVCIARAVAIAVSGNIAQVAILTAFECSTAMLVASMPAMRVLLKQTVRKASNSQSHSRSNGSRPGTAGSGTSEKKNNWFGLRTRTFAEKTTASEFSQDLEMSAHRYSGPSDVDNTYYDDGETKDFSPDSSVTKDEPRVSIFAMEDEYLHPQQTQTQEVEYARQVAQRFEDPLQSSSSEHSRHSEELTDAYPEPTEHQTQIQRLQQQQAAMQQRGYVHSYGAQDEYIETYMNHSNQF
>YALI0_D02739g
MSYVEEADKVSPEEQVQDIYIRFNEDNEKDYAFTVRASQKVSTLYRVFEVLPLSLRPSIFYEHKPLGFAISRQPGFLTTGGAFLFHERAHEDQWIERVDDDARIGEIAWDSQLFVPIWKEKNARKWAIMALFLVWLYTDLPDMVSPTPGIQLTTQLIRASYYVGDLVGVKFPEDDGSLDVPVWAWAFFAFHVLKCLTLYLVLWSGTMNPLSLNPFKARKMGAEGTRRLNQDVLQSIGWTGARRVTDDVWRREYREWVISSSGGIVEANDKGKLKELKEAGVWLEAGEGFSVKKTGYSKPVANITVSDDLTEMAPQYGISIDEDIENPTSAPAPDKNTLAVLEPSEAIKALDAFYENKFITKIPPSDLWFATLSAPTLQEMEDQEDQQKAGELLKKFLQRGPMYSDLTPLVRLRERWVTKGFVHRLKKPVVKKNE
>YALI0_E19536g
MREMERHMSSRNTTTMDIVDREKNLSVDPIFLVSAECLAITSAMRKNARWANSGVSSILRGPSDTNGRSGSDIRSRLGLRTRGSEFTAAVDAHHHHHHHESTERGPDDPLIEAFARLRVAVAQLDSLEHFDMYQLFLPFIEVIRSPSTTGPITAMAITAVNKFFDYNIVSTRSVNLQHAVCQLSIAITHCRFDATDQADDDAVLLKILKLMDTLVGGASGDLLNDESMCEIFETCLSMACQLRRSNVLRRSAENTILDITQKAFSKLRRLEPEQEIPVGAPIAQEEVVVNAPGVVDTIVREEGAPGEEPKEEPKGETKEETKEETKEETKDEVNEEPSKEPNETPRDQKGEKDEKEMAATETTTSSTSTFGIPAIREFYRVLTSILDPANHHQYTESTRVMSLQLINVVFEVAGKELTKHHSLLQITTDTLCKHLFKIIRMDSLPLVQGALRVISTMLHTTRSHLKLQQEFLLVYFMSCCCPLDGPSDDPSSDITAPSILLEKNFNYSNSQLGEISKPGTPRPDSSSPGADDNINGTPSPTQAQFATSRSPEIREAMVETLSTLCREPYFFAELFLNFDCDVDRVNLCENMMQFLCRSAYPDAAQWSSSSVPPFCLDVVLQHLSKLVGRLDQNGDDKKEAASELVARKARKKEIVEAIDAFNVNPKVGIQKFLSGGLIKDTSPTEIGSFLFQSSRINKAKLGEFLSKPANLPTLKAYTAQFDFDGKRVDMALRQYLSAFRLPGESQQIERVMECFAEHYSSFSENQSVVKNSNDGVVLCFSIIMLNTDLHNPQVKNHMSLDQYKRNLRGQCDGQDYEAEFLESIYNDIKTREIVMPDEHDSNESFEHSWGELLMKTDQAGLMTTDLNSNAFDRYVFEVTWRPIVAMLTRVFSAATDDAVFSRVISGLDQLASLASDFDIDEVIHVILDRVGGIMAALGEPIDSLQNIDVWVDPSQTDPITVSDLSVQFGLDFKAQIAAVVYFTIVSNHSEHLSDDVFVFVAKVLNNIYENGLHPTPLFGAFESTEKSAFKNDLPRIAAPNKFKKYESGKEGVGLLSTLSSYLTGGYNENNQPTDEEIEATLSALDCLASCKVDELFGRLQTGEEPTVQFVNALTGVPSIYSFHLMALLGQKNSHVTTLVIDRFGDSLDDGATINYLAGLQKDSGKLFAQLLKVDSEVLRSLAPEIDSLILSFALFDNTDYLEVVKILASNVASSERVFELIEKHVDDIPVANLVSILDEFVSVSSVGAPLEQRGLVLDSLTASSSEKDVDKLLSKVKSKREDTKQTVEHVIRGLKALQLAHKAAFTHNTSAYIEFLAHQSYNPCRRIRSETLKTLENLLRDKEIYSQPGFSWEESVFENGLFPLVKELLKPEVYELDSAGMGSTRVKGAMLLCRTFLHYVDAAEANGGDFDSVHAQVIQLWLTMLTMLDRLMSSSSDAQEALVESLKNVLLVLVSSKHLDPQQGGSDWDDSWNRLDQFVPGLRTDLFPDSKEPEVKRAT
>YALI0_C18645g
MFNSVNKEEDQDIIIDESQVSMQEGSEEPEGSGTVEYDSDGAPVNSDDELAAISSSKRQKAQNVFRRSYKACLNCRKRKIKCDLGDLSNPSKPPCARCRREGKQCVFVESKRGGVANVRAGKEKKRKLESPSPPVLMRNLLGVPQPRDQHFKQHQQPQPYEPVPPSATPLSAPNSAPAPGPPKTVPFTRFQGAPRGQPLPQPLPPQPSSVAHEPYRQPTTFSTDFDPEYPGFQGVQGEYKQGFAGHQQQNQISGVPRSMSDVSQHQQQHVHGFYQDPQQQQQHNVQQHHQQQQHQHLAHTVQQQQLHQQQPQQTPQPTQEPTGDEYIAKKEMYNTSDALDILAHAARSFPKIDSPATPNAASPSPPSVRPLASLGDMELIRTRKILTEEEALNLIDFFFHTMHPFYPFIPKELHSGSVLADYPILLAAILTIASRYHSLPEPVVVHENPGNKKKASRAAQIHSKMWIYCQQMISRSIWGEASSRSLGTVYAFLLFSEWNPRAIHWRWFDYANPRFDTTDSEVYHDVELSVGASPDSARRNTPGSSGFSIQNESDCKEVDEKGGLGASRRSDRLAWMMIGTAIRLAQEIDILETNPKVFIATHLSELVLAIRVGRKSILARSVNEITPSTLKFTPFEAAKLGLLQIMALSHETLYMSRETTREMLKDGKYLRFLALFTPHLQNWEEKHFKNISLPVDAPENDKLDALSIKFDYYYTRLYIFSLALFTADKQGLSVEELIPQSRYVAMATDAAREMLAVANSVHRMEALKYAPVRWVVRIVHATVFLFKALAVTSYITKYSKQDIISVIQEISVTLRDASPDDLHLASRYSGILMHLCVDILAKEKEANSTPASNASQPTPTDYYQFHSPSSATGHHHNVVPPTRSHSLSGVAGAHTPVAHGSVHSSNSNAAPTSSHRKKKETEEDPSQLLRDFGFGLLDMDFDFFTEGTEGLGFVDPLIEGIEQHQQKMQKKNGS
>YALI0_E33957g
MTRRIASIRRETKETKIQIAISIDGGALELPGPTMLPEGADVSHAYQKTDTQHISVWTGVAFFDHMLHALAKHSGWSLLVECIGDVHVDDHHTVEDTAIALGGCFKEALGHLRGIKRYGYAYAPLDEALSRCVVDLSNRAYCVTELGLKRERVGQLSCEMVPHIFESFAHSAAITIHVDVIRGANDHHRIESAFKATALALRMASSITFGDEVPSTKGVLR
>YALI0_C23969g
MIARSLLRLAKPQLRAGIAVRTKLTQFPVRKYTTTPEYAGAGILSQVADKELVDVSKVLVIGSGGLSIGQAGEFDYSGSQAIKALREEGKQSILINPNIATNQTSHFLADEIYYLPVTPEYIIHIIEREQPDGILLTFGGQTGLNVGVQLNKMGVFDRYNVKVLGTPIKTLETSEDRDLFAKALREIDIPTAESIAVENVDDALKAAESVGYPIIVRSAYALGGLGSGFANNEDELRNLAAQSLSLAPQILVEKSLKGWKEVEYEVVRDRNNNCITVCNMENFDPLGIHTGDSIVVAPSQTLSDEEYHMLRSAAIKIIRHLGVVGECNVQYALQPDGLDYRVIEVNARLSRSSALASKATGYPLAYTAAKIALGYTLPELPNAVTKTTSANFEPSLDYMVTKIPRWDLAKFSNVKRDIGSSMKSVGEVMAIGRTFEESFQKAIRQVDPSFVGFQGHPDFANNKEFLEDTLANPTDRRWLAVGQALLHENYTVDQVHDLTKIDKWFLYKLMNLVEMQRELESHKSLNGLNQDILQRAKKLGFSDKQIALAVGSDEMSVRARRKSFGITPFVKRIDTLAAEFPADTNYLYTTYNASSHDIDFNEHGTLVLGSGVYRIGSSVEFDWCAVSTVRALREAGKKTIMINYNPETVSTDFDEVDRLYFEELSFERTMDIYELEHAQGVVVSVGGQLPQNIALTLQEQGANVLGTDPLSIDKAEDRHKFSSILDSIGVDQPDWSELTSVAEAKEFADKVSYPVLVRPSYVLSGAAMSVIYNESELEHKLNNASAVSPDHPVVITKFIENAHEIDVDAVASNGKMLVHAISEHIENAGIHSGDASLVLPPQDLDDKTMARLKEIAEKVAAAWEISGPYNMQIIMVPNGTDEPALKVIECNIRASRSFPFVSKVLGVNFIEVATKALMQENVPAPVDLMKIDRPYVATKVPQFSFTRLAGADPYLGVEMASTGEVACFGADKLEAYWTSIQSTMGFKVPQPPCGVLLGGDLTPQLIEIAKNSANTGYKLYCASPELAQILTEATSTNVSTIEFPKTDKRALREIFQKYDIQCVYNLTRSRAESLLDENYVMRRNAIDFAIPLFNEPQTAKLMSECLLTRINKKTGEIPPEVRRWSEFIGGKPV
>YALI0_E15378g
MSGELRYDGKVVIVTGAGGGLGKAYALFYGSRGASVVVNDLGGDFKGDGAQAGSGKRVADVVVDEIVSKGGKAVANYDSVENGDKIVETAVKAFGSVHIVINNAGILRDISFKKMTDKDWDLVYKVHVFGAYKVTRAAWPYFRKQKYGRVISTSSAAGLYGNFGQTNYSAAKLALVGFGETLAKEGAKYNITSNVIAPLAASRMTETVMPEDILKLLKPEYVVPLVGYLTHDSVTESYGIYEVGAGYMAKIRWERGNGAVFKGDDTFTPSAILKRWDEVTSFESPTYPNGPADFFKYAEESVKRPENPQGPTVSFKDQVVIVTGAGAGIGRAYSHLLAKLGAKVVVNDFGNPQKVVDEIKALGGIAVADKNNVIHGEKVVQTAIDAFGAVHAVVNNAGILRDKSFANMDDEMWQLIFDVHLNGTYSVTKAAWPHFLKQKYGRVINTTSTSGIYGNFGQANYSAAKAGILGFSRALAREGEKYNILVNTIAPNAGTAMTASVFTEEMLELFKPDFIAPITVLLASDQAPVTGDLFETGSAWIGQTRWQRAGGKAFNTKKGVTPEMVRDSWAKIVDFDDGNSTHPTTPSESTTQILENIFNVPDEEVEETALVAGPGGPGILNKEGEPFDYTYTYRDLILYNLGLGAKANELKYVFEGDDDFQTVPTFGVIPYMGGLITTNYGDFVPNFNPMMLLHGEQYLEIRQWPIPTNATLENKAKVIDVVDKGKAALLVTATTTTNKETGEEVFYNESSLFIRGSGGFGGKSTGTDRGAATAANKPPARAPDFVKEIKIQEDQAAIYRLSGDYNPLHIDPAFAAVGNFDRPILHGLCSFGVSGKALYDQFGPFKNAKVRFAGHVFPGETLKVEGWKEGNKVIFQTKVVERGTTAISNAAIELFPKDAKL
>YALI0_E15378g
MSGELRYDGKVVIVTGAGGGLGKAYALFYGSRGASVVVNDLGGDFKGDGAQAGSGKRVADVVVDEIVSKGGKAVANYDSVENGDKIVETAVKAFGSVHIVINNAGILRDISFKKMTDKDWDLVYKVHVFGAYKVTRAAWPYFRKQKYGRVISTSSAAGLYGNFGQTNYSAAKLALVGFGETLAKEGAKYNITSNVIAPLAASRMTETVMPEDILKLLKPEYVVPLVGYLTHDSVTESYGIYEVGAGYMAKIRWERGNGAVFKGDDTFTPSAILKRWDEVTSFESPTYPNGPADFFKYAEESVKRPENPQGPTVSFKDQVVIVTGAGAGIGRAYSHLLAKLGAKVVVNDFGNPQKVVDEIKALGGIAVADKNNVIHGEKVVQTAIDAFGAVHAVVNNAGILRDKSFANMDDEMWQLIFDVHLNGTYSVTKAAWPHFLKQKYGRVINTTSTSGIYGNFGQANYSAAKAGILGFSRALAREGEKYNILVNTIAPNAGTAMTASVFTEEMLELFKPDFIAPITVLLASDQAPVTGDLFETGSAWIGQTRWQRAGGKAFNTKKGVTPEMVRDSWAKIVDFDDGNSTHPTTPSESTTQILENIFNVPDEEVEETALVAGPGGPGILNKEGEPFDYTYTYRDLILYNLGLGAKANELKYVFEGDDDFQTVPTFGVIPYMGGLITTNYGDFVPNFNPMMLLHGEQYLEIRQWPIPTNATLENKAKVIDVVDKGKAALLVTATTTTNKETGEEVFYNESSLFIRGSGGFGGKSTGTDRGAATAANKPPARAPDFVKEIKIQEDQAAIYRLSGDYNPLHIDPAFAAVGNFDRPILHGLCSFGVSGKALYDQFGPFKNAKVRFAGHVFPGETLKVEGWKEGNKVIFQTKVVERGTTAISNAAIELFPKDAKL
>YALI0_F31845g
MSYCTDPEGWQLLTRYYDLSPCLSQNGLFILPGAIAILFGAPGLYNLSKLPGKRPALWDYNLKQIITILQIAVALAIPLLQQFGHNDLRFWSPLILAVGTTIVLLIQKLEFEKRQVASTAVLTFWGLEIIEASIAIYGFFVRGFVGSPYIFAVVSLGFLGLFSFILEARYTPSSEPAYYDDSNFLSKLTYSYVAPILDLGNKETLKLGHIPKPPRELLTENIYDEFSQIWDDKIQAYKEKKTEKFPSVLLTLASIYGLDYLKITCLQVFCTAAPFVQPLLLKQLILFVGRYNENKAPLSQGLSIVIVAATVMIMRSVLDNRKSLMTLNLKLRFQTSLSQAVHEKALKLAPSAVAETSIGELVNILSNNVTSLSNCLDYIHTVWSLPLQIVICWTTMYSMIGNAMWVGMAAMLVVVPITALISKMKMTLYLKLQKVSESRYTLTNELLSNMKSVKLYGWESTFFKKVEKVRNEDELGVVLYMTYLTAVENFLFNSSTYFSSTAAFAFIVLFQHLPLSAASAIPALNLFGRLLEPFINIPYIIQFIIQAWIALDKINRFLGLTEVEKFNVQEDTEAHADDSSAETPVNVHGTFCWDSKFENVALENITYSAKKGNMVCIIGKVGAGKTATLMATLGELFTKEGSSWTTGSVAYFSQVPWILNATVKDNILFGSREDPVFYNLVIEACALTRDMELLADGDMTEVGEKGISLSGGQKARIAIARAVYSRASVLLFDDPLSAVDEHVQAHLIKHVFGPDGLLKTKTVIMATNTVNLLRHASTIHLIEDKTFVESGEFAELMSQENGKVKKLVDEFQTAAGDKKTEGINEEADGEDTEVGSSIEDLSAEQQLKKQSFSTLRRASSVSHFSILTLGANDNRRTRVEGEVNTSGAANIVQLYKGYFSAAGWHNIILYVSFTMFGSGMAIISTYWVAMWGSDKIDLNDMQLVLGYLAIGVLAALFDVLGSISWDTFGSLRASRVLHEKMLKAVIRAPMSFFESTPLGRLTSRFSQDIGKIDWMMTWIIVSFSNSLIQSFSTLCVIVLTSPSTLLVIVPALYLYRIIQQYYLATSREARRLSAAAMSPVISHFQETLTGLTTVRAFGKPRYFATKSTARIDARTKARFLMASLQQWLSLRLSAIGVAIFLASGLSLVGTLHWKALSAGLVGLAMSYASTISQSLSEVVRTAITVEQESVVLERINEYCNIEPEAPLKAKEPAAHWPNEGKITFSDYSTKYRANLDPVLKEISFTINPREKIGVVGRTGAGKSSLTMALFRIIEATDGAIIIDGEDISKLGLEDLRSRLSIIPQDAQMFEGTIKGNLDPAGKFTDEQLLEVLEHSSLKKYVDEHDGLDTKLNDGGSNLSLGQKQLMCLGRALLNPSPILVLDEATAAVDYETDKLIQETIRREFKDRTILTIAHRLNTVMDSDRIMVLDAGKVVEFDTPENLLKNEDSFFYSLVNRSKGGEEL
>YALI0_F31845g
MSYCTDPEGWQLLTRYYDLSPCLSQNGLFILPGAIAILFGAPGLYNLSKLPGKRPALWDYNLKQIITILQIAVALAIPLLQQFGHNDLRFWSPLILAVGTTIVLLIQKLEFEKRQVASTAVLTFWGLEIIEASIAIYGFFVRGFVGSPYIFAVVSLGFLGLFSFILEARYTPSSEPAYYDDSNFLSKLTYSYVAPILDLGNKETLKLGHIPKPPRELLTENIYDEFSQIWDDKIQAYKEKKTEKFPSVLLTLASIYGLDYLKITCLQVFCTAAPFVQPLLLKQLILFVGRYNENKAPLSQGLSIVIVAATVMIMRSVLDNRKSLMTLNLKLRFQTSLSQAVHEKALKLAPSAVAETSIGELVNILSNNVTSLSNCLDYIHTVWSLPLQIVICWTTMYSMIGNAMWVGMAAMLVVVPITALISKMKMTLYLKLQKVSESRYTLTNELLSNMKSVKLYGWESTFFKKVEKVRNEDELGVVLYMTYLTAVENFLFNSSTYFSSTAAFAFIVLFQHLPLSAASAIPALNLFGRLLEPFINIPYIIQFIIQAWIALDKINRFLGLTEVEKFNVQEDTEAHADDSSAETPVNVHGTFCWDSKFENVALENITYSAKKGNMVCIIGKVGAGKTATLMATLGELFTKEGSSWTTGSVAYFSQVPWILNATVKDNILFGSREDPVFYNLVIEACALTRDMELLADGDMTEVGEKGISLSGGQKARIAIARAVYSRASVLLFDDPLSAVDEHVQAHLIKHVFGPDGLLKTKTVIMATNTVNLLRHASTIHLIEDKTFVESGEFAELMSQENGKVKKLVDEFQTAAGDKKTEGINEEADGEDTEVGSSIEDLSAEQQLKKQSFSTLRRASSVSHFSILTLGANDNRRTRVEGEVNTSGAANIVQLYKGYFSAAGWHNIILYVSFTMFGSGMAIISTYWVAMWGSDKIDLNDMQLVLGYLAIGVLAALFDVLGSISWDTFGSLRASRVLHEKMLKAVIRAPMSFFESTPLGRLTSRFSQDIGKIDWMMTWIIVSFSNSLIQSFSTLCVIVLTSPSTLLVIVPALYLYRIIQQYYLATSREARRLSAAAMSPVISHFQETLTGLTTVRAFGKPRYFATKSTARIDARTKARFLMASLQQWLSLRLSAIGVAIFLASGLSLVGTLHWKALSAGLVGLAMSYASTISQSLSEVVRTAITVEQESVVLERINEYCNIEPEAPLKAKEPAAHWPNEGKITFSDYSTKYRANLDPVLKEISFTINPREKIGVVGRTGAGKSSLTMALFRIIEATDGAIIIDGEDISKLGLEDLRSRLSIIPQDAQMFEGTIKGNLDPAGKFTDEQLLEVLEHSSLKKYVDEHDGLDTKLNDGGSNLSLGQKQLMCLGRALLNPSPILVLDEATAAVDYETDKLIQETIRREFKDRTILTIAHRLNTVMDSDRIMVLDAGKVVEFDTPENLLKNEDSFFYSLVNRSKGGEEL
>YALI0_E07601g
MGVSKTHPPMPTLKDSYTLWANQMAVSTPSSPPQQNSVFGQGSDSSLRSTLGLRKRRDKRASVSSLSSPTRSMSVRRTASASMGPPSISNGTNGTLHPSPPKRNASLHIAKVKSASDDNTVNGTSLPGYLQNSASHARVPSNSSFNFSQHSRTPSDVFAPDHISLHQKTDSMSSNDLDTLEQLVQPDLSMPEKATASLDQLYNMLAERTVQLSHNSYQNTQLWAMVNKQRQMILDLQRDLDSSLEVNARYKRRLLRATGERDSTNATASKDTSSTNATTNASPPPTATNTSTGNSIPGNASSTANGSVTTVVPTTAATSAVSSSLPPQSDDNNSTTATSAKSAVSSTPSPNGSTSSVATSINNTSAGSNNGGATTAASKHIPQPIVPLPYPLPAVSSAREPKGFSFEEDRDNSKTHRKTKSDTLNDDSFLVPEKSPSRDPRLRSKKSMASVVSSDDNTLGAVSMSKSASMGAAAAPTTPSLPPPALAPEPITLYVKPTELSTIRVDVASSLGVARKKDTPVVVLSVSDRATSKVLWRCSKEYNAFVALDNAIAPQIPSFKTKIPDRSLFTSHAPARVDIRKDQLNGWFGSLLAIPRLPSSAAQTLCEFLSTNTIDPLDVPDGDARKEGFLTKRGKSFGGWKLRYFVLDGPMLNYYESPNGPHLGAIRLYNARIGRQTQEEDSNSEDAYRHAFLVMEPRKKDYVRHVLCAENDRERDDWIEALLEFVTLPEPESPIKSIHSPAITTVPTNTSTLNAYGESIYDEYSEAPTPTLPTTEAIDSVMESQIGTGLGIDVGSSETVGSGNGSGTRINTGSGVVTSSSNSRISAPIASEPIQNLQKWGYKYSPSSQSLNAQLQNDGIDDHVSLSPNHNIHSTPIQAPVPEVKEKKKFFLFRKGNSDRQHQQQQQHTSTPEYLQSVLEAEGMIQREERPTTPSLTTPTQSQFDGNDYHQGGVFGVPLLQAIESSSKDIDGHVVPSVVWRCIQYLDDQKAHFEEGIFRLSGSASAIRILKARFNDHYDIDLVSDSSTVFDVHAVAGLLKLFLREMPSLILTQQLSPAFRRAMEIPDIVNRIYELKTLVKQLPAESRDLLFVLAQYLCKIIEHQDYNKMNLRNVGIVFSPTVNVPAGIFVLFLTDFDCIFGDAQPRTDINRKLQDFPQALLG
>YALI0_E18568g
MDRLNNLATQLEQNPAKGLDAITSKNPDDVVITAAYRTAHTKGGKGLFKDTSSSELLASLLEGLVKESKIDPKLIGDVVCGNVLAAGAGATEHRAACLVAGIPETVPFVALNRQCSSGLMAVNDVANKIRAGQIDIGIGCGVESMSNQYGPNSVTPFSNKFQNNEEAKKCLIPMGITSENVAAKYNVSRKAQDAFAAKSYEKAAAAQAAGKFDQEILPIKTTVLDDDDNEKEVTVNKDDGIRPGVTAEKLGKLKPAFSAEGTTHAGNASQISDGAGAVLLMRRSVAEKLGQPILAKFVHCKTVGVPPELMGIGPAYAIPAVLEDLGLTVNDVDVFEINEAFASQALFSIQHCGIDESKVNPRGGAIAIGHPLGATGARQFATLLSELKESGKKVGVTSMCIGTGMGAASLVVAE
>YALI0_C00649g
MTLIKLQTEDEGVVVFAPTPYGKESQSALKLLAGDTPNVKYLVAPDFEHHMALKGWKEAFPQALIIGPEELRAKKKKEGLDIDIVLRPQDGHKLLQGKTLAAIGFPEELVAEFDVMYLPSHQNKEILMYHKPSETLMEADAIFNTPSYEQYKDCSTNPRGFIFPNIMNKMGFEGCLQRTMLPKIYKDKSAAREAFKQLMELDIQRIIPCHGELIEFPPTEMRAKLAKLVSKL
>YALI0_C10780g
MLRVRKVAGLVGKTPSRTVLSITCRYNSTDNAASEKSYSATLLLPKTDFPPRRKPAALEELLTQSRDQLYTWNAANKSREPFVLHDGPPYANGALHVGHVLNKVTKDIINRYQLISGKRVDYVPGWDCHGLPIELKALETLSKKLKTDAATVLPAHTIREMARKHATDTIESQRNEFRGLGIMGDWENPYLTMSHEFEVAQLRIFQELLTRGRMYRKIKPVYWGWETRTALAEAELEYNPKHKSQAVFVAFPLNEKSDTLAEVTKDYPDLAIVIWTTTPWTLVANRACSVHKDVEYAVVRQTCSGRHLLVGKKLVESLSEKLGELEIVGDGIFGSELTSSTYTNPLTDTHHPIYHADYVSDESGTGMVHSAPGHGQDDYLFCMGHGIAPYSPVNASGHYTSDLPEKLADLAGKHVLGEGQKAVIALATKNKMLLQKESYTHSYPYDWRSKKPIIIRSTPQWFANVDDIKEDTIKALDQVEFVPKIGEKRLKAFVNGRTEWCISRQRSWGVPIPIVYSKESGAPLEDVETVSYVIDRIAELGTDAWFDENVGVEQFLPNKFNADDYVRGTETMDVWFDSGSSWKSTLEARGIKQADVYFEGSDQHRGWFQSSLLTKISTSSEAVPTAPYKSVITHGFLLDEKGNKMSKSLGNVLLPSTIINGGKGLPALGIDGIRLWVAQSDFTNDVAIGPVILKHVGEFTRKLRTTFRFLLGNLGYGKQVDLNYADLHLVDRIALQDLHQLEVTCKDYYSKHQFNRVYQQISHHMNTCLSSFYFDIAKERLYVNDVSSQSRQSVAYVLSEVLKTYLAILSPLTPLLTQEVHNFSGFEGNSPYENGWHETAPEWTSPELLKDTATVKGARSIVLQAMAQARADKKIGTSLGCDVALTIDESSDVYKLLKKHEGELAELFITSGVSLNTEVPSEWSYAASGEVDGTLVTATAKTPAGCKCPRCWQFTAPAEDILCTRCDEVVKE
>YALI0_B17160g
MFGSIGSGRPAEEEPLQAVTAKTFAKPHQTSLMGTPETPQPYTSPFRISSMHSGGGRLSSGYSIGASRDLSSGSSYVQSSYGNSSGLSTTNSYGSMSSSHAATERHRDDNHAMHSFCYSNISHNNSAVQRDSIATVAKQGLEIEALQKEINRLSQKLSRQDSVSIHKMDNATENAFRDLNAKVKSKNDEVQRLEMTIESLLAQGAYDESAAYRVCSKMQSLVAENKRLGSMLGAGRALQQEIEIGILRVENETLQQQIDALNAEKKGKDLKHEG
>YALI0_E14146g
MTQQEREATRAIRTTKAPYKPWISSPNVGLSFAYHLIGFISFASSFHFLEQYPNPLNASYGGKYQYLTILGLCGSYLAFLLALLADAASLYSKDFSNLLYQLKNSVSVAVTPLECVITVLYWSLKLYDPKLLKHPAVKEQIPLWLDMSIHLVPAVALFLDVVLMGQPWNLTTVQAVVANFGLSAAYWFWVHKTASVNNFFPYPFLGLVSTEVRVGVFIGAGVIGYISYIIIRGLQSTFARSPLDQLKGKKSI
>YALI0_E19679g
MLQRTRGVANRAALITNFSRRAQNSASRDHKLTHRMFSTTTTASVSSVSSASSASSASSSAAPTADHILERNKRLQSETDAAIARLAALPQKTITLDELVKFPRDLETKERNEILIANAQDTLEQIKIGLAHRLNALRNLQYLVVLNPHIAQIYQLYYCSFLIISSFKPPQTVEENLHFVERLKDLVQTHSNTIPVLSRGFSECQNLMPLSQINTLLNSHLNARMGTRLLAEHHIALTNPIADNFIGAVQLDFSPGKMLHECSQFAGEICNLYFGVRPEVQIDVGEDVTLPFVPDHVQYIFQELLKNSFRAHAESSNGNDPIIATISKTEDGVMIRLRDIGGGIKPENENKIFEFSFTTFQDEGQGDGFATLNNFHGGSSIAGMGYGLPLSRAYAEFFGGNLKLQSYFGLGTDVYISLKAPKVSL
>YALI0_D15114g
MSHYIGVDVGTGSARACLMNAEGEIVSLASRNITKWEPIPDYINQSSTEIWESVCFCTKKVIEDSGVDPSQVKGIGFDATCSLVVLDEDNKPVAVGPDFHDSHQNILLWMDHRAGKQTKKINKSGFKLLNYVGGRMSVEMEIPKILWLKDNMPEDVFDKCKFYDLPDYLTHQATGQETRSFCSITCKQGFEPVGVDGSTEGWNRDFLTAIGLPELIENDFAKLGGSFKEHGKNILSAGDAIGPLSEESAKELGLTTSTIVGSAVIDAYAGWIGTVAAKTDILKESHPSYTESIELATHRLAAVAGTSTCHLVMSKEPIFVPGVWGPYRDVLEKGYWLAEGGQSATGELLHHILTSHPAHLELVAKAGEAGISTFDWLNNRLEEMKLEKNAGSLLYLTRNMFFYGDLHGNRSPIADSSMKGAFIGLDFDVSLDNLALHYLCAVEFIAQQTRQIVEALNNAGHKVNQIYLSGGQCRNHVLTQIMSSATGYPLIIPKYIDAAVVLGSAMLGARAAHKKDLWEIMGELSGPGKAIYPETDSLDKKILNAKYAIFLDQAETQQKYRKQVAKALGEDEDDEDIEKKKQKTT
>YALI0_B07535g
MSYPMPPTYPDCSNDRNTPVEARSPAQLRSLVVILRLLTDFIDAHWEAVEYGVSEMKQVGVAPAAEPFTTTDDDETNASLYAESADQSGGYTPSDKERYFSTRPPKINPNLVKRTLGLIITIKPKIQNIDELISAKNIRNPSLLTEIEYNCNRAIRFLCATNWDEVYALTRSKLALLKLPGEDDNTDYELTELASLLFLDRDTLLPVLKDFWSLIPHIRRPKCQQLALGFLRKSIKHWMVTHARDLARIDEIDHLASIEAQGFFNYIYTLSNQQNQGNMRPSTYKFLTTLILLVPSSFQSYNYKKGLDSGTTEMAFLRHLKNSLNSTGKAFSIAVTCVSEIVSCAQLIWQYNRESPVISFAQKVYPDLYNVLFSSGHKISFVQDFDDVQSGFVASYLHLNQGAISRDVLPMITAKNAHPRYLQNVVHGISKSCSGVHGSPLDTPAFQDAYEQLVQMVTQKSIRHAVLETSPTPTPDQERERLSLASILRDSFTFFDQSFESHDPGLQQSYLFQQGSNIILPIVNAMLSEDLTLSRDASAFASKLLDPRNLESTQSDDVVKMYRSIGMMIRVLCEKIVNPNVRVESLTLIKRRILFSKLEGYLDARCYMAEQYEYLKSENSEGITIESPESRLATSRAAEVVILMALASPDMKLNVMALRCLCIVVKETSLTENVNFFLANPDATSFTIAKNFTVYSDLCQQIYALTGPAALQKRLRKYLQRIDYPSESITSVWKEIEKRWSRLNTIFGHLSDAEITRDGLINQWRNYSGFLASLSGCFVRSTSSQFADNPAVQIIRDHVYEFLQTMVGFMVSPSALIRETACEVLAIDASPLAYHHVFSELDHLINDHVTRKSDNLLLPEQVAAFVKSVLSRVNAEEFYINVDLGALTLRIAKHLESYSDSDSHVIKLKLRVSMLAQTIAKLQEGLNIRHNAVYRTSMVTILSQWFRSVALETVEPSSEHIKTPTTHLHRQKIDLAVASITAMALSLDSLELETSEESVEADGGVSSKIAAFAMHFNMLLKTIDKFSPDHTVYMSPGVAFSKDKVSAIREKTILALSNLISSNADVGLKFALPLGLHKDTRLRLAFLEVFTKMVGSKIQVPEVLSDEQQYEKLVAFVMTNMDITYLICEGCPGTETDNLSELLLDLAGPRSLELVQQVISREIQAAPSAPEVLRRNCVATRMLSKYAKRVGEGYLRETLRGVLSRDVSDLSRDVSGMSVTDSASVASMGSVGSRLSAGSRVPDDNFSPRGSVDSARDMSTSFGQAISLLVSSFPKTLSLVPPQLKSICHTIWTVFEARFKSSPTSAVGAFIFLRFFCPAIVSPESEGLVTAKLTGETRKECLQLAKLLQNMANGTCARVQMDGISRDFLDSQTGIVSGFLRDISSSPGVILARDETPDPVVSADLYTSQLGLHKFLYNHWEDIYHRIALDKRYKKLLRSHLQTDHVTDDDSVAQKSKNLTILLSTMKKPKAFYSVTAASDDEAPIRQFIHKNMHRDVSVATQKSQVVHMAVRKDGIPVIVVNCRMHDPNTMDTEYLLYRFYQVALKLWEQKFAVVVDATFYTDKNYFDHTVFRSIAKMAPAKMLSNCIALYFLNCSVGFGDRFRHTKEVFRAVEFLNPDKIPWRFLDPSNIEDTFDITSLSLLPYTVAQLKEGGYEYRVRQVMPAGMEGAESQLVVTVPGQPPFRNVDFKVGEDFIRIMAADLAYPFPDAPLRTVDSILISTVSVVIETEEGFVVVYSGGELRFLSPRKSEIVRTINEVRAREHVAAEPETDFNKLIVRPEDVIPALLNIGLRSLVSDDNSIRTTAYRLLCLLQSSFALDFGQNLMPCEGLGVPHLSLQLAAFLSEEISITRPEMTYDFLSDFFTAFESVSDSKRQEVIAYASPWIRNIYEYVFLTEHNGYEKTARLIGQFCDITYRNPSNYHCFVHQVWKVLCSEDELAGVLVSEIVSRVTFWQGQGHSADKSKIENMVSLLTTFPSISLCGRIVVATRAIAEVALSASHKKLSKHPNWDELGILLRVCREIFFNAPMLATEYLADVCFIVSIFVDSGSLQFRQSLYHLMVNTAHSFGESPKLQALLSQINEPKTRLLFGLHADNYSASSSTDMDNSIVANVDYLESCCSILLDLLDTVGDKDQANMWRTRWITFVARAAFNDSPAVQGRALVLLGCLAKTEVEDDMVRRVVELLVKQMTIEDPELARDMAVCAISCLTKMVSGLDPRSSIYVDRLFWIAIACVRSSETTEVFNAAMGLLDAVVKSLDKYGDFLNGSLADLLMPAIENDTSWAEFDALCGIKMSREFFETAVCATILRGMQKSVTRPRTLTVLETLLEVSAKTYAKTPRSEFDFQDDDYMATTPPHLCYLFFLHLCSRSRSKLRSYYWLAGYSDTEPTMTSYKCPDALWTYIRSPHPSTVFVLALGAQLFKTCEDDEVMEMRYLGVLSTAASDAPTKFIQVYSDVRPKLASHCSATLNVALLTVVTEVVCKVFSIPDISEQVARGRETLEAGLREAELDCVTACAEFNPKDKDYRTFRHVAAKSVKSLQPHKYY
>YALI0_C23815g
MNWYVRLLQKYPYRMAVTSTSSLFMIGDCVSQRYFSDKPYEPMRTARAGIYACAFAPAMTAWFRFLGQQQLPVIAKVAIDQAVFAPSSIGYYFSVMGLLEGKSPDTIWQSLKNQYWDTLKCGWMIWPAFQLFNFGIVPPNFRVLASNCCGLVWNTFLAYQNANKMEKGHVADLVIEEVKEEVKEVKQEVLAEVKVIKGFVKQ
>YALI0_F13321g
MDHLSQAGADPTKRKADSQPMVNVVPIQPSSVERFSPYPVKQRRKRVPKNCSSCLKSKTKCDRERPYCGRCVERGLTCEYACEADVPSMAGLLADNKRLNEDLDRLKRLMDDEHVLEESMPSLVMKNIIVKDTKDAEELPQGSPEEPQEYKEPSRDDNVGINRLTLIGHTGSKLWSSSLMSVNPGYHCATIYGNVDMTSDFCFGGQVQQERLKTTPAYPIHNPEYHPVSSVLLNYFFQHIYYFWPLHHEPWVRDKFQLIIDQKAELSNVSLVLSVFSVAAYALNDETRLYLQGVLPAGGAITVDNIADSIHLAAHQSLDAACMINRPSVETLGSLVMLQVSASIRSPLGCVTTPVFGTIVDLAYSLGMHRDPSNFTTDPVEAEFRRRIWYEIVALDRQRASHLFRPTFVSQNSYDTLSPGNVEGDNIILAGVVVYRALAIEAFVRRLVFSSKPVSYNYILSVDKHLQSVLENRSCARFRVPEDFATVKDPKVVPTRPFPQDEITAVIIECILLRSIMILHKPFMRAYRCPHYTEHYHKSYRYSFIRCWEAARRISQIVLALHERPHLTSKYTFLTSGVCLYHGIDATCLIGLSYLHSKSETDPNSNGDMIILQRMKELIRKLVPTSIVAREANALFERMYAVIHKKFANKKSAASVTGAGSRSAFRGPTGHQHPIPDQQQQQQPQQKQQGAGGDVSQPTPPFVPHDASSTSSVSSTSPDVIANQMLRPPLMFAPNNNNPAPTDGSEEFDMQFWEGYFPSLYFPNPPSGSNLQADPAPQEVNNNDLFGEIPSELFFPVESWVDGQQSGKSVIF
>YALI0_A19888g
MSQNKLTDTNAEGLSIVEKAQKTFFNRGTYSSNPPCDGCYDDKGTFCVWPVAVFAQAVVDGARIYPELKKLIPQAFEAFKPYETQEYPSVCTASKYFDGNKDIYFDDNAQIASAYITAYEVTGEKSFLDKGRNIVRFLMTGYDSTGEPGGVRWHIGKTGSNACTTSESACAALRLSKYVPNEASYYIDFARDCVKWVVHRLQDPEDWLIRDGVEYHDGQGFSVNDMKWTYNQGTTISALSGLYGITNDQWYLKEAEKIIRGVCDPNTTIFDRDTQPEFRYYRDNVYFYQLLAEGFADFLLFCGDDTDPKYAQLAVEQTKRNLVYIYQYLRDPKDGLYFQTFEIFRITPELAQEFDRLTGENRKFEPSEGERAKGKYEKEPVEKRPLVKTLLGQGGAARVFFQSARVVPKLN
>YALI0_A19580g
MIPLTQIDPKYYGLRPQAAQTGLLLVPAVFALSLIAYGHKAVKWQLTNTLLVLQIILLIPLYQFGPVWELGCAIAGTLVMLYRESSTIHLSYHIALIAFSFSLVVANINRHLTHAFMGELGCQTVSAICLVANSLILCYLQPSSEFYSNLTFGWLQKTLDRDIVTQDSLEKTPDALITENAFSDFKSFQRKYPEGTSFSTLIQKRYTWWYIKASTFFLGEVLFPFAQPLLLKSLIVQVTSYDEKQNSKYMSRAFTLILALAGIDFLATLAATKFRRQVTTMALHMMVGLGAFIQDKIFRLETMPESSGDIINHFATDITNVLHVPYYFDQLWKAPLQLIVCTFFLYQLLSYAVFWGLLVLAICGPVSYFLAKTQSMVYRKMQSQRSARYSLVGQMLKNIKTLKFYTLEKHTFDTIRDIRSREINTLKRVNQIKLFDTFLWHTCIFLCSFVSLYMFREQHGGKLTLDVVFPTMVLFQILQQPFKVLPTNVSLLVESVVSLKRVSGFLDHPEDGVDRESLNLEETSQQIIDDLNNNVDLISIIGKVGSGKSTLLDMIVQKSSQAVAYMTQGHFLLNASIKDNIIFGSNLDEERYKTVLYQCALVPDLANLSHGDQTLIGDKGLSLSGGQQARISMARALYSGYTMCLDDPLAALDQHVQNHVIRHALAYAESQMVMATNSHKLLDYGRVYNLDTRGQAAIAAKKNLEDLREPNVVPQDINVQPPASLQQEEITTSGRVNWSVYRRYFQEFGFFTFTVFMIFAIGFAGLGVAAGLAISRANVFYYLMFGLVAGLSEIISNLIFLKGSCSVGLKMHYRLLTCVITSPLAFFVSTPMGRVLNRLTADLKLTDEEVANNGRLFVYSCIEAAFGLGLIVAAAPLSIIFVAGLLMLYKHYEAIYVKTSRELKRIVAATSSPILTILGESIDGRHVISAYSRQPYMSGRLCEALDENNKARFIQGNLGYWLGLRLKGIGCGIIFVAGVLSLFALGSGQLSVALLSLTMTYALGITKHLDAIVSSLIMVETNSVSVERIVEWMGNEKQDPLDTDVEANGSSGIPYPSEIDLLSDKPPQKIFTKGHVQIEGWNVFYGDTQVLKNINLDIPGGTKLAIVGRTGSGKSTLVNSLFRLVEPRTGEVDIDGYNIAKVPLLDLRANMAIIPQDCQVFAGTVRLNLDPHDIHTDEELVSALRSCSLDFALDMHLSEDGSNISTGQQQLLCLGRAVLKKAAVVCLDEATSSVDKDTEKVVGSVLQNAFANSTVITIAHRLETVIDSDKICVLDKGEVVEYGSPSELLAKKGLFYELHKSNRLD
>YALI0_A19624g
MSLYTLVRAAATHSRPPAGTNFKAEIDDFMRGDERVRLLGDMPRKGSRVVVLDSSFNPPHYAHLELAMLGMTHTKDNCILLLLSITNADKKPAPAAFQQRLEMMELFKRSIDAEVVLGLTKEPYFVDKYKVIKRLLASHGLTPHLHFPMGLDTLVRLVDQKYYKEPVSEALKGFFQDCHVHVLTRDDIHFNMKELPEQWQRHIHMSKHSSKTDGVSSSNVRALVKSHKRHHEFERLVPPQILAYIVEHGLYK
>YALI0_F27093g
MQYDDVLGREAENELSSTQPDRPAVLASRNSHSRQEKRDEDIRAGLVGSMKIIAGGKDYMDEQETDEVFLNLAKDYKGSQSWTFGRAGSANFVVARKARLSKIHFIVEHTGGTKQRAGTVVIRDVSLNGTSVNGRYLGRGNSALLQNGDVITVGAMEGVATQDNPDETKFIFTHHMGTEVPYDENSFHAKYDMSNDLLGSGAFANVYKCVARDGGPVRAVKQIMKSKVKNPGAVQREIRVLKRITHPGVVQLIDHFEDDQCHYLVMELMENGDLMDFISEFGAIPEFVTREIVKQVLETVRDFHAMGVSHRDIKPDNILVFQDDPVIVKVSDFGLAKVTQDSILNTFCGTMAYIAPEILLSRERRKANSADPGCYSNLVDMWSIGCLCYVLATGYLPFDGTSHEAIVKAITAGTYCQKPLNDFNISPMGRDFIKCLLTVDPEERPSAIQILRHPWFSDDSVRLRVTEGEAGDASPQATLDSDKFQDIRRATIIGDGPDPNSMPPLMEDNDSEIRSRGEPISVEGLVLTDNVETRIGGAASEMARDAVMEERRQRELLNEKDSMDSDTDGGVQAHDRPVDSNFSWVNPDRNGTGSEEKHETPAEMEARIRKELERKIRNEVESRVRAENQSILQAQAEQAARIRAEAEAQRMAEADTDNDESDVEDGSVVKIPSASKTRRARPNTWLNLKSLPNTIHEIEFDITGDNYRIGRVVSDNQIVIDKAPISKEHCIFEKRIMTDPKLDGFFRIFLHDFSRNGIRVNSEKIGKGNTVQLQHGDIIHLFLDPQVEGGSLSMLVNIESPEYSYHDGTSRPGKLMRTQDISPHVLAEQTERELKRLEQARAELARADFNSRAFNGVVTTPVRQVSRQSSRRASRSGVKRDGETLQSGRQVSVRRTEY
>YALI0_E34815g
MARAQINCSEGLFDKPPILCLQTTMATNDTEKPLLEPVTIRKNHQRSLSGQLKAISAPMSPKQRFLSTFGLTDDSTRVEISGNVEVVVEETSTEEITAVAGKVEEEDESKPGDVPEAEEVAEEVAEEVTEAEAEASMTTKIISQDEPVVRPWFFYDAQVDLYDPLAELPAAQAQAVSNAQKATGTTTAQTAAVVESLRDTDELPPLKPPVFSALGYTGNLAPDTSWSAFAPADINALEKAYGIYSADKTPGVNEDDYPVNKSEIHEEDDCKGTEDPETVVGINRLYIAKFSQEGHICMPLYWRTVGDVCNVRRSTWFFRSTLGPVERSLERHLEEAFQSIKPWTSEYVEELEAAISNPEAECRFKHSFTYKVKDGAKDPPIDVSVVFSPCAMFEGETEVTPKAHILLPSYFNLFGTAPSTALLATSLLKGRPLPGSHVTLQRFYDWDEYKKFKTLPDRQVDALDHEYAKIKQLIFVLHGIGQKLSERVASFTFTFAINHFRVLVKEQLKSPRTKHCLPEDRQDENSIAILPINWRRLVDFEELGSMHRESGSSGYSLKDITVNSIPSVRGLIGDVLLDIPYYMSHHRPLLLHAAATEANRIYRIFCKHNPGFDGENGHGNVHIIGHSLGSVIALDLLSFQPTKVEKDDFQDVETPDVTLDLKVPPLFQRKTHKIPNFCFNTSNLFLVGSPVGFFMLLHNANFKARSEENGPQYGCLAVKNLYNVINFSDPIAYLLNPTVDTDLAENIETANVPTEKNFPLEGEDESWIKFPVKFPFWSPSGTPSVEEKESDKGVKAVKDLSEGSKDATDTKDLEEFSASEVKGSLKPRPRSDSTKSDKSMSSRLSGIFSSRPKSPLSPNARKTEHKKSPMATSGPFSPQEVSPKDEVPIFTPTPVKPMNASVEIGGSLIGEGNLTSSPPKSIPLQKRDFAREHQAEQQMQGLNDNGQIDWIVPLTGALENQYVSMITAHSNYWDNKDLARMCAIESCREPGPEHTIEQFRVKMKPRAAESEEAVTE
>YalifMp18
MFKIFNDVPVPYGLYFQDSATPTFDGIIELHDIVMFYIVVTIVLVSYLLFVIIKNFSNDHISYKYLTHGTTLEIVWTIFPVVILLFIAFPSFILLYLCDEVIDPAMTIKAIASQWYWTYEYSDFIGETGEIVQFDSYIVPTDMLENGQLRMLDVDARIVVPTNTHLRFIVTSRDVIHDFALPSLGIKCDATPGRLNQVSALLQRESVYYGQCSELCGVLHSSMPIALEAVSIDKFLSWLDEQ
>YALI0_B06754g
MQIFVTTPSENVFGLEVAADMAYEDLLAFVEMEASVPSKDIILSLNGNPIVDTDPKATIGSLGVTDNSMLLLTTKRVAPNPSTSAQPAIPTLDFSSIQIPGLPAAQRVDPRAEQIRTQILERADSLDQLKLSNPELAEHVHDSQKFSDAFTKLQNELRAKEVERKKELQRLYADPDNEDNQKRIMEIIRQENVEESYQNAMEHHPEMFIRTDMLYINCRINGHDVKAFVDTGAQMTILSEEFCEKVGLSHMLDVKFAGVARGVGSGKILGRVHSVPLQIGSSFFPASVSVIEGDQLQFILGLDMLKRFKANVNLRTNQLEIGEEKATFLGEKDLPDEFGKLGQEKEKKQDHGSAGDAFKDEDIVNLMSLGYSREKVVVALKQTDGDVELAASLLFSQ
>YALI0_F12661g
MSKITKPKSALKGSKSDKKQVKMAAEAVEKIVAEKPVEETPADLSKTIVSTSSSTSSVDPAFRIVTGSYEHNLFCVSLLLGTSPVFSPIFHFTPHIQSIKCLATSGRYLVSGSADENIRIYDLQKRKELGTLTHHSGTITALEFYKRKWLLTAGEDGKIFVLRTKDWEVLAELKGHARAAVGKAKVGVVDISVHPTGRLALSVGQDRKLILWNLMTAKKASVMACYPDVLKVAWNLAGDRYAVTYTTSISFFSPETGKLIGAIRSPKDGLYHSEYVSIDGKEYFAFSNSRGVIRFVDTNEFEGKTNDTKNEFKTEDEDIDTISFKVQPHATRVKDFSFLIPDNVPEADRHVYMTSVSTDSKLVITDMNTRETVGAYNTGDRLNCCVMVQEDVEMEIKKALPIPESDHDMSASESEVEMPQPSKKQQKKAAKAARKNKKVKVTIEKDN
