# Supplementary material for: Stable isotope and chemical inhibition analyses suggested the existence of a non-mevalonate-like pathway in the yeast Yarrowia lipolytica
Source: Sci Rep. 2021 Mar 10;11:5598. doi: 10.1038/s41598-021-85170-0 (PMC7970925; doi:10.1038/s41598-021-85170-0)
Supplement: Supplementary file 12 — Supplementary Information 12. [file 41598_2021_85170_MOESM12_ESM.gff]

##gff-version 3
YALI0_B06391g	fimo	sequence_motif	172	200	42.1	+	.	Name=APAKJNLFLYVTGRRADGYHEJZTLFQFJ_YALI0_B06391g+;Alias=MEME-1;ID=APAKJNLFLYVTGRRADGYHEJZTLFQFJ-MEME-1-1-YALI0_B06391g;pvalue=6.09e-05;qvalue= 0.754;sequence=SFGLSNIHGVAGFRVAWGLQIIPGLLMSL;
YALI0_B07898g	fimo	sequence_motif	48	76	49.2	+	.	Name=APAKJNLFLYVTGRRADGYHEJZTLFQFJ_YALI0_B07898g+;Alias=MEME-1;ID=APAKJNLFLYVTGRRADGYHEJZTLFQFJ-MEME-1-1-YALI0_B07898g;pvalue=1.2e-05;qvalue= 0.643;sequence=SHPPTMLRLKLFGKEKSSEEEVETEIGEV;
YALI0_F07535g	fimo	sequence_motif	270	298	41.9	+	.	Name=APAKJNLFLYVTGRRADGYHEJZTLFQFJ_YALI0_F07535g+;Alias=MEME-1;ID=APAKJNLFLYVTGRRADGYHEJZTLFQFJ-MEME-1-1-YALI0_F07535g;pvalue=6.49e-05;qvalue= 0.754;sequence=APQQANGASAFNVQLAAGVAIVGAVAALI;
YALI0_B06248g	fimo	sequence_motif	79	107	40.6	+	.	Name=APAKJNLFLYVTGRRADGYHEJZTLFQFJ_YALI0_B06248g+;Alias=MEME-1;ID=APAKJNLFLYVTGRRADGYHEJZTLFQFJ-MEME-1-1-YALI0_B06248g;pvalue=8.73e-05;qvalue= 0.763;sequence=SFPRSLWHFYVFLRESRKHKLLEGFQRSF;
YALI0_A19536g	fimo	sequence_motif	287	315	53.3	+	.	Name=APAKJNLFLYVTGRRADGYHEJZTLFQFJ_YALI0_A19536g+;Alias=MEME-1;ID=APAKJNLFLYVTGRRADGYHEJZTLFQFJ-MEME-1-1-YALI0_A19536g;pvalue=4.71e-06;qvalue= 0.588;sequence=ALAKIIVDNIANGQRGEVIEPLYARLTPL;
YALI0_A19536g	fimo	sequence_motif	234	262	42.8	+	.	Name=APAKJNLFLYVTGRRADGYHEJZTLFQFJ_YALI0_A19536g+;Alias=MEME-1;ID=APAKJNLFLYVTGRRADGYHEJZTLFQFJ-MEME-1-2-YALI0_A19536g;pvalue=5.24e-05;qvalue= 0.754;sequence=KHAVVGLHDSITHERGLAGKVGTTLVCPG;
YALI0_E14234g	fimo	sequence_motif	1047	1075	52.8	+	.	Name=APAKJNLFLYVTGRRADGYHEJZTLFQFJ_YALI0_E14234g+;Alias=MEME-1;ID=APAKJNLFLYVTGRRADGYHEJZTLFQFJ-MEME-1-1-YALI0_E14234g;pvalue=5.2e-06;qvalue= 0.588;sequence=SVAKVVQSSPVLQSLSVFYHNVTSNFVNV;
YALI0_E17655g	fimo	sequence_motif	169	197	47.6	+	.	Name=APAKJNLFLYVTGRRADGYHEJZTLFQFJ_YALI0_E17655g+;Alias=MEME-1;ID=APAKJNLFLYVTGRRADGYHEJZTLFQFJ-MEME-1-1-YALI0_E17655g;pvalue=1.74e-05;qvalue= 0.643;sequence=LLPKINIYKDVFVKRPAHSEYEEPVECLL;
YALI0_E34771g	fimo	sequence_motif	508	536	46.3	+	.	Name=APAKJNLFLYVTGRRADGYHEJZTLFQFJ_YALI0_E34771g+;Alias=MEME-1;ID=APAKJNLFLYVTGRRADGYHEJZTLFQFJ-MEME-1-1-YALI0_E34771g;pvalue=2.36e-05;qvalue= 0.695;sequence=TYANAPVGLQIVTPRWNDELALKMMEVFS;
YALI0_A01716g	fimo	sequence_motif	410	438	40.6	+	.	Name=APAKJNLFLYVTGRRADGYHEJZTLFQFJ_YALI0_A01716g+;Alias=MEME-1;ID=APAKJNLFLYVTGRRADGYHEJZTLFQFJ-MEME-1-1-YALI0_A01716g;pvalue=8.71e-05;qvalue= 0.763;sequence=VVSKANTRKDVIKVYDSYCGKLDKVVTFL;
YALI0_A19096g	fimo	sequence_motif	208	236	41.7	+	.	Name=APAKJNLFLYVTGRRADGYHEJZTLFQFJ_YALI0_A19096g+;Alias=MEME-1;ID=APAKJNLFLYVTGRRADGYHEJZTLFQFJ-MEME-1-1-YALI0_A19096g;pvalue=6.8e-05;qvalue= 0.754;sequence=RYSALTFNGHKIHYDPDYAREVESLPAVI;
YALI0_D10043g	fimo	sequence_motif	300	328	43	+	.	Name=APAKJNLFLYVTGRRADGYHEJZTLFQFJ_YALI0_D10043g+;Alias=MEME-1;ID=APAKJNLFLYVTGRRADGYHEJZTLFQFJ-MEME-1-1-YALI0_D10043g;pvalue=5e-05;qvalue= 0.754;sequence=VPAYGYAYFATEIVKSLGYSPIQTQFRSV;
YALI0_E07744g	fimo	sequence_motif	602	630	41.9	+	.	Name=APAKJNLFLYVTGRRADGYHEJZTLFQFJ_YALI0_E07744g+;Alias=MEME-1;ID=APAKJNLFLYVTGRRADGYHEJZTLFQFJ-MEME-1-1-YALI0_E07744g;pvalue=6.37e-05;qvalue= 0.754;sequence=SRALANFHHYSKQVEKKKLSPVDASLLAI;
YALI0_B19008g	fimo	sequence_motif	165	193	42.8	+	.	Name=APAKJNLFLYVTGRRADGYHEJZTLFQFJ_YALI0_B19008g+;Alias=MEME-1;ID=APAKJNLFLYVTGRRADGYHEJZTLFQFJ-MEME-1-1-YALI0_B19008g;pvalue=5.23e-05;qvalue= 0.754;sequence=AAAGGNLVLDTTVFLEFLPSSQQWLLTLL;
YALI0_A07623g	fimo	sequence_motif	72	100	40.9	+	.	Name=APAKJNLFLYVTGRRADGYHEJZTLFQFJ_YALI0_A07623g+;Alias=MEME-1;ID=APAKJNLFLYVTGRRADGYHEJZTLFQFJ-MEME-1-1-YALI0_A07623g;pvalue=8.15e-05;qvalue= 0.763;sequence=SYLDGSISDQIHGPDSNRVKVLKVVYASA;
YALI0_D02739g	fimo	sequence_motif	182	210	40.3	+	.	Name=APAKJNLFLYVTGRRADGYHEJZTLFQFJ_YALI0_D02739g+;Alias=MEME-1;ID=APAKJNLFLYVTGRRADGYHEJZTLFQFJ-MEME-1-1-YALI0_D02739g;pvalue=9.35e-05;qvalue= 0.763;sequence=VWAWAFFAFHVLKCLTLYLVLWSGTMNPL;
YALI0_E19536g	fimo	sequence_motif	402	430	42	+	.	Name=APAKJNLFLYVTGRRADGYHEJZTLFQFJ_YALI0_E19536g+;Alias=MEME-1;ID=APAKJNLFLYVTGRRADGYHEJZTLFQFJ-MEME-1-1-YALI0_E19536g;pvalue=6.27e-05;qvalue= 0.754;sequence=SLQLINVVFEVAGKELTKHHSLLQITTDT;
YALI0_C18645g	fimo	sequence_motif	622	650	47.5	+	.	Name=APAKJNLFLYVTGRRADGYHEJZTLFQFJ_YALI0_C18645g+;Alias=MEME-1;ID=APAKJNLFLYVTGRRADGYHEJZTLFQFJ-MEME-1-1-YALI0_C18645g;pvalue=1.79e-05;qvalue= 0.643;sequence=VNEITPSTLKFTPFEAAKLGLLQIMALSH;
YALI0_E33957g	fimo	sequence_motif	73	101	41.8	+	.	Name=APAKJNLFLYVTGRRADGYHEJZTLFQFJ_YALI0_E33957g+;Alias=MEME-1;ID=APAKJNLFLYVTGRRADGYHEJZTLFQFJ-MEME-1-1-YALI0_E33957g;pvalue=6.57e-05;qvalue= 0.754;sequence=HSGWSLLVECIGDVHVDDHHTVEDTAIAL;
YALI0_C23969g	fimo	sequence_motif	194	222	47.2	+	.	Name=APAKJNLFLYVTGRRADGYHEJZTLFQFJ_YALI0_C23969g+;Alias=MEME-1;ID=APAKJNLFLYVTGRRADGYHEJZTLFQFJ-MEME-1-1-YALI0_C23969g;pvalue=1.89e-05;qvalue= 0.643;sequence=SIAVENVDDALKAAESVGYPIIVRSAYAL;
YALI0_E15378g	fimo	sequence_motif	464	492	43.2	+	.	Name=APAKJNLFLYVTGRRADGYHEJZTLFQFJ_YALI0_E15378g+;Alias=MEME-1;ID=APAKJNLFLYVTGRRADGYHEJZTLFQFJ-MEME-1-1-YALI0_E15378g;pvalue=4.78e-05;qvalue= 0.754;sequence=AKAGILGFSRALAREGEKYNILVNTIAPN;
YALI0_E15378g	fimo	sequence_motif	171	199	40.3	+	.	Name=APAKJNLFLYVTGRRADGYHEJZTLFQFJ_YALI0_E15378g+;Alias=MEME-1;ID=APAKJNLFLYVTGRRADGYHEJZTLFQFJ-MEME-1-2-YALI0_E15378g;pvalue=9.28e-05;qvalue= 0.763;sequence=AKLALVGFGETLAKEGAKYNITSNVIAPL;
YALI0_F31845g	fimo	sequence_motif	516	544	47.5	+	.	Name=APAKJNLFLYVTGRRADGYHEJZTLFQFJ_YALI0_F31845g+;Alias=MEME-1;ID=APAKJNLFLYVTGRRADGYHEJZTLFQFJ-MEME-1-1-YALI0_F31845g;pvalue=1.79e-05;qvalue= 0.643;sequence=SAASAIPALNLFGRLLEPFINIPYIIQFI;
YALI0_F31845g	fimo	sequence_motif	520	548	42.3	+	.	Name=APAKJNLFLYVTGRRADGYHEJZTLFQFJ_YALI0_F31845g+;Alias=MEME-1;ID=APAKJNLFLYVTGRRADGYHEJZTLFQFJ-MEME-1-2-YALI0_F31845g;pvalue=5.86e-05;qvalue= 0.754;sequence=AIPALNLFGRLLEPFINIPYIIQFIIQAW;
YALI0_E07601g	fimo	sequence_motif	159	187	40.5	+	.	Name=APAKJNLFLYVTGRRADGYHEJZTLFQFJ_YALI0_E07601g+;Alias=MEME-1;ID=APAKJNLFLYVTGRRADGYHEJZTLFQFJ-MEME-1-1-YALI0_E07601g;pvalue=8.85e-05;qvalue= 0.763;sequence=APDHISLHQKTDSMSSNDLDTLEQLVQPD;
YALI0_E18568g	fimo	sequence_motif	181	209	40.3	+	.	Name=APAKJNLFLYVTGRRADGYHEJZTLFQFJ_YALI0_E18568g+;Alias=MEME-1;ID=APAKJNLFLYVTGRRADGYHEJZTLFQFJ-MEME-1-1-YALI0_E18568g;pvalue=9.22e-05;qvalue= 0.763;sequence=VAAKYNVSRKAQDAFAAKSYEKAAAAQAA;
YALI0_C00649g	fimo	sequence_motif	74	102	50	+	.	Name=APAKJNLFLYVTGRRADGYHEJZTLFQFJ_YALI0_C00649g+;Alias=MEME-1;ID=APAKJNLFLYVTGRRADGYHEJZTLFQFJ-MEME-1-1-YALI0_C00649g;pvalue=9.9e-06;qvalue= 0.643;sequence=KKKKEGLDIDIVLRPQDGHKLLQGKTLAA;
YALI0_C10780g	fimo	sequence_motif	87	115	62.6	+	.	Name=APAKJNLFLYVTGRRADGYHEJZTLFQFJ_YALI0_C10780g+;Alias=MEME-1;ID=APAKJNLFLYVTGRRADGYHEJZTLFQFJ-MEME-1-1-YALI0_C10780g;pvalue=5.47e-07;qvalue= 0.186;sequence=GPPYANGALHVGHVLNKVTKDIINRYQLI;
YALI0_B17160g	fimo	sequence_motif	169	197	44.6	+	.	Name=APAKJNLFLYVTGRRADGYHEJZTLFQFJ_YALI0_B17160g+;Alias=MEME-1;ID=APAKJNLFLYVTGRRADGYHEJZTLFQFJ-MEME-1-1-YALI0_B17160g;pvalue=3.46e-05;qvalue= 0.754;sequence=DNATENAFRDLNAKVKSKNDEVQRLEMTI;
YALI0_E14146g	fimo	sequence_motif	59	87	41.5	+	.	Name=APAKJNLFLYVTGRRADGYHEJZTLFQFJ_YALI0_E14146g+;Alias=MEME-1;ID=APAKJNLFLYVTGRRADGYHEJZTLFQFJ-MEME-1-1-YALI0_E14146g;pvalue=7.11e-05;qvalue= 0.754;sequence=SYGGKYQYLTILGLCGSYLAFLLALLADA;
YALI0_E19679g	fimo	sequence_motif	88	116	40.2	+	.	Name=APAKJNLFLYVTGRRADGYHEJZTLFQFJ_YALI0_E19679g+;Alias=MEME-1;ID=APAKJNLFLYVTGRRADGYHEJZTLFQFJ-MEME-1-1-YALI0_E19679g;pvalue=9.61e-05;qvalue= 0.763;sequence=ALPQKTITLDELVKFPRDLETKERNEILI;
YALI0_D15114g	fimo	sequence_motif	496	524	41.6	+	.	Name=APAKJNLFLYVTGRRADGYHEJZTLFQFJ_YALI0_D15114g+;Alias=MEME-1;ID=APAKJNLFLYVTGRRADGYHEJZTLFQFJ-MEME-1-1-YALI0_D15114g;pvalue=6.9e-05;qvalue= 0.754;sequence=IDAAVVLGSAMLGARAAHKKDLWEIMGEL;
YALI0_B07535g	fimo	sequence_motif	2155	2183	42.3	+	.	Name=APAKJNLFLYVTGRRADGYHEJZTLFQFJ_YALI0_B07535g+;Alias=MEME-1;ID=APAKJNLFLYVTGRRADGYHEJZTLFQFJ-MEME-1-1-YALI0_B07535g;pvalue=5.84e-05;qvalue= 0.754;sequence=SPAVQGRALVLLGCLAKTEVEDDMVRRVV;
YALI0_C23815g	fimo	sequence_motif	73	101	44.4	+	.	Name=APAKJNLFLYVTGRRADGYHEJZTLFQFJ_YALI0_C23815g+;Alias=MEME-1;ID=APAKJNLFLYVTGRRADGYHEJZTLFQFJ-MEME-1-1-YALI0_C23815g;pvalue=3.66e-05;qvalue= 0.754;sequence=VIAKVAIDQAVFAPSSIGYYFSVMGLLEG;
YALI0_F13321g	fimo	sequence_motif	95	123	40.3	+	.	Name=APAKJNLFLYVTGRRADGYHEJZTLFQFJ_YALI0_F13321g+;Alias=MEME-1;ID=APAKJNLFLYVTGRRADGYHEJZTLFQFJ-MEME-1-1-YALI0_F13321g;pvalue=9.28e-05;qvalue= 0.763;sequence=DNKRLNEDLDRLKRLMDDEHVLEESMPSL;
YALI0_A19888g	fimo	sequence_motif	263	291	42.4	+	.	Name=APAKJNLFLYVTGRRADGYHEJZTLFQFJ_YALI0_A19888g+;Alias=MEME-1;ID=APAKJNLFLYVTGRRADGYHEJZTLFQFJ-MEME-1-1-YALI0_A19888g;pvalue=5.69e-05;qvalue= 0.754;sequence=CDPNTTIFDRDTQPEFRYYRDNVYFYQLL;
YALI0_A19580g	fimo	sequence_motif	773	801	48.4	+	.	Name=APAKJNLFLYVTGRRADGYHEJZTLFQFJ_YALI0_A19580g+;Alias=MEME-1;ID=APAKJNLFLYVTGRRADGYHEJZTLFQFJ-MEME-1-1-YALI0_A19580g;pvalue=1.43e-05;qvalue= 0.643;sequence=AISRANVFYYLMFGLVAGLSEIISNLIFL;
YALI0_A19624g	fimo	sequence_motif	111	139	42.8	+	.	Name=APAKJNLFLYVTGRRADGYHEJZTLFQFJ_YALI0_A19624g+;Alias=MEME-1;ID=APAKJNLFLYVTGRRADGYHEJZTLFQFJ-MEME-1-1-YALI0_A19624g;pvalue=5.28e-05;qvalue= 0.754;sequence=IDAEVVLGLTKEPYFVDKYKVIKRLLASH;
YALI0_F27093g	fimo	sequence_motif	667	695	41.2	+	.	Name=APAKJNLFLYVTGRRADGYHEJZTLFQFJ_YALI0_F27093g+;Alias=MEME-1;ID=APAKJNLFLYVTGRRADGYHEJZTLFQFJ-MEME-1-1-YALI0_F27093g;pvalue=7.58e-05;qvalue= 0.763;sequence=SVVKIPSASKTRRARPNTWLNLKSLPNTI;
YALI0_E34815g	fimo	sequence_motif	631	659	45.7	+	.	Name=APAKJNLFLYVTGRRADGYHEJZTLFQFJ_YALI0_E34815g+;Alias=MEME-1;ID=APAKJNLFLYVTGRRADGYHEJZTLFQFJ-MEME-1-1-YALI0_E34815g;pvalue=2.66e-05;qvalue= 0.695;sequence=VIALDLLSFQPTKVEKDDFQDVETPDVTL;
YalifMp18	fimo	sequence_motif	191	219	45.8	+	.	Name=APAKJNLFLYVTGRRADGYHEJZTLFQFJ_YalifMp18+;Alias=MEME-1;ID=APAKJNLFLYVTGRRADGYHEJZTLFQFJ-MEME-1-1-YalifMp18;pvalue=2.61e-05;qvalue= 0.695;sequence=TPGRLNQVSALLQRESVYYGQCSELCGVL;
YALI0_B06754g	fimo	sequence_motif	147	175	40.1	+	.	Name=APAKJNLFLYVTGRRADGYHEJZTLFQFJ_YALI0_B06754g+;Alias=MEME-1;ID=APAKJNLFLYVTGRRADGYHEJZTLFQFJ-MEME-1-1-YALI0_B06754g;pvalue=9.67e-05;qvalue= 0.763;sequence=SDAFTKLQNELRAKEVERKKELQRLYADP;
YALI0_F12661g	fimo	sequence_motif	193	221	43.6	+	.	Name=APAKJNLFLYVTGRRADGYHEJZTLFQFJ_YALI0_F12661g+;Alias=MEME-1;ID=APAKJNLFLYVTGRRADGYHEJZTLFQFJ-MEME-1-1-YALI0_F12661g;pvalue=4.36e-05;qvalue= 0.754;sequence=VHPTGRLALSVGQDRKLILWNLMTAKKAS;
