# Supplementary material for: Stable isotope and chemical inhibition analyses suggested the existence of a non-mevalonate-like pathway in the yeast Yarrowia lipolytica
Source: Sci Rep. 2021 Mar 10;11:5598. doi: 10.1038/s41598-021-85170-0 (PMC7970925; doi:10.1038/s41598-021-85170-0)
Supplement: Supplementary file 13 — Supplementary Information 13. [file 41598_2021_85170_MOESM13_ESM.txt]

>CR382130|YALI0_D01089g
MSKAVNIAIIGTGLVGKAFINQLAAVKSSIAYNVVLIARSSKTLISKDFKPLSLTNWESELNSSPVGAMSFTEINDFLKKSPLPVILVDNTSNEALANEYPTFVNSGISIATPNKKAFSSDLKTWEAIFGGAEKSGALVYHEATVGAGLPVISTLNDLIATGDEVETVEGIVSGTLSYIFNEFSTLSGSDVKFSDVVTKAKQLGYTEPDPREDLNGLDVARKVTILARLSGFDVESPTAFPVQSLIPKPLETASSADEFLQKLPEYDADLAKLRDEAFAEKKVLRFVGSINKGTGKVEVGIQKYDASHPFASLKGSDNIIAFKTKRYPNPLVIQGAGAGDEVTAAGVLADVFKAAQRLAK
>CR382132|YALI0_F22517g
MALDDAKYMAMAIEQATKSKNEGGIPIGAVLVAGDGTVLGKGHNRRIQHGSAVHHGEIDALQNAGRLAGKVYKDATMYTTLSPCDMCTGACIMFGVKRVVMGENDTFVGGDDYLRARGIEVVNLKNDECKQLMDEFITAHPEEWNEDIGV
>CR382131|YALI0_E13728g
MTTKYEYHSGFMEEALEQAELSLNNNEVPVGCVFVHNGKVIARGMNDTNKSLCGTRHAEFLGIEHILKTHTADIFEEVDLYVTVEPCIMCASALRQLKIKCVYYGCANDRFGGCGSVMSIHSDKGVDPTYKAYPGFYREEAIMLLRRFYCQENENAPTEKKENKKQRELKTAFQPFDFTKYVHSEEEFVEVYGEEYLHLYQESLKEKLKETGKGEKKRKTKK
>CR382131|YALI0_E33869g
MSNYEQDHNITNESANGSTDQDGNHPRNTLGANLQQFLNVERDRDRRAGVSDTNPGPEYVPAFERAIRQLDRNEIIDFFVQFIDGLDLQTGEAPKPKGLGQEYLDTLDRVPKKQLKESDSCAICSTPYLEDEFPLVVRLPCNRKHHFDLECIAPWLKLNATCPMCRKDLAAKAEIEPDSEEEFDDTYG
>CR382132|YALI0_F20834g
MSTTASITILTGTPTNTPATPTTFNTLVTSLTATLGPTSTQSGPPSGVPTNPNSQQQRNTSTTQNYLFFIALALGIVFVNLWIILGIRFLYRRRQRQRAVSDPENQSPDPMIPMIARGMVMTGGHPRARQRRKRQKKVVSLAFMDDNFPMTRYADWKNGTYTNEKSVDEKVLEKEVAERNMTEKEMEAFSDDAIEDSANHTTIVVEEDIGNVGFLSLSNSAGASALSLTETNSRTDRVEPPSDPDTCAICIEQLEDCDEIRVLKCNHVFHFSCITPWMTNRNASCPLCKTQYYIPPPPPMPDWLASNGQVPTPTVDTRVTSTATATTTTTSGSDDSPSLSSQTQIPLAELPPAATSRLSRFKRVMRLT
>CR382132|YALI0_F05434g
MALFRVLTLLSLALLGAAQYSPEELQGYYGLVEPTNRTQNNYNSFSLTVEGDYVSNIQALTVETDKLAGLNSAAAVSGNLRMISGNYTGPALDWSNAALIDCDNTTDVIDALNEVLINNPACMILYSLNSDACHFTRPYRVFSADIGFVFTTVSAKGAQSLLEKVQQSPVLLHSVAWLNTTSLPDDNTPVVDDKGPSRDTKIAMAVLYCICGVLALAVVVLISLGIWRVHRHPERYGLAPPDQTDEEREISDDFNNGGGDVYTPPPTRVEKAKGLARAVLDAIPLMRVMIGSQEDEKDKGTAPGESSSSPAMSTHKRDVSNVSVKSSCDMSRMETLPVYIQEDDNCAICFDNFEDNQIIRQLPCTHRFHADCVDHWLLNSSSQCPMCRMNLRKEENETTENEATTPSTHTQTQTAQPQTTSQQQPSVITVTQRDLNISLATRIIDWWNMLCLPEDARAEARERLNHESELRRKIRQLQRSDGTLMPNDGIVATDDGALRVLLDNRPLQAPPIDVPLSERMLVPGPDLDLNNVEAPVPRYSVLPDMSAASESVYNRDSVSLPQACLLPQLDLSEFSVDVDGMNTHYDTSTGTGSDIDTDIGDVTRVDTRDATTAHVDGDCASYVEDAKTKEANETASDALYDPASDTLELETLRDASAACEDGPAAHGTHQDPDFEFDFENTTHSKPI
>CR382130|YALI0_D09735g
MFNLTDHKFRERVEDNVRARSALLRNSCSTCSYQSVDRRAYGWRSTSSKTRLFSRDNLRNISYTRLIGGMALFVSLSFAINYLLLMSFGASPVPGGLTGGFRLTPMVPGTAPPGGAPILTNTALIISPNSDFVVPARMAAFGRGLMMDEFETTVDETEKQARDAQETDKLAHDIAEHFPTGISDGTPILIPPNRRKEPTVNAPLRGEIEVVGGDACGSGKHRNLTDKIALVMRGGCSFYDKVLTIQGWNAKAVIVGDNQYNRGLVTMYSTNDTDMCQVPAMFVSRASFELLSTEDEVSIIPGPSATPALDTILFLLISPICSLSIIYLMVSVHRYFTQLTRRAPKRAVKQLPVRVWMGQGVHSPTVRGKTQGNNSSSGVLESVEPTSTAAAALEDSPEPPSTHSDKVWVSSDECIICLEEFTVGESRVMQLPCGHDFHEECIQRWLTTQQRTCPICKHDITQPMSSPGETTPLV
>CR382132|YALI0_F24915g
MESVFRIILFIMLMGLLMSPGGNRYTPLSRKEKRQLEQLVANHKFQADRLRNHNAHDYTFGNLTGFTFGYTKPRKGDKRQQLGCRDEGDKVSLFPQDVLNEASSYWKNEKGLYLRNISGVVRGDWTGPANDTQKLLHIPMPVSQQNWTWHPHNHSVSITPLPIDPDDDGGDEGEQRINGNITAVDGKVELDFIDAIPSYVNQRILSSYFANHTVPKELEAFADVNVVTCTAQLMGQESDSELHTVVLRGLHFKHSGNVIMTTHSAKFWGYEALAGMLAEIMQTADRSRESTDDAFNTTKEAMMPIIERHLSIIGDTDQAVPVSEMEQEAAASCEYIGVLHVDSVDANQYSGIDLRNIESELQYPVGRPHKRPPRLQMSGVLYSPDCGKKMTVGDAKGLLWNASLMKQNHVVVAVIFLGIINTLLLAFQMQKASTPSLCSRVSIWSIGVMSMMDGFMCMFSLMAILYRTQPQLQFTALAFVSFTYVSLFGLRFMLNITLSQIPEEFARPAAIQTPGGNAQDNTPGGDDTLPVTETQPAATPFIPSDADVSTALYGRFYFCLLAFVIVTTVTYGMTAPRRYVMEYVIVLGMASLWLPQIYRTAYRGTQQAPLAWYFMIGSSFTRLLPLYYVCLVKDDVFRHRIDRILPTLATLWIALQLFVIYAQHKFGPRFILPQHILPPIYDYHPIISQDDIESGSYGALFENAANGSLEDAHTDCSICMNPVELVVQTSDEQNNMDPAKLVARRQYMITPCRHVFHTDCMSNWMIRKLQCPVCRNPLPPM
>CR382131|YALI0_E00770g
MAKAPAKKFSGGAQRESAGGEQRKTAVFKMNTDLGQHILKNPLVAQGIVDKSDIKPSDTVLEVGPGTGNLTVRILEKARKVIAVEMDPRMAAELTKRVQGKPEQKKLEIMLGDCIKTELPYFDVCISNTPYQISSPLVFKLLNQPRPPRVSVLMFQHEFAMRLLARPGDSLYCRLSVNVQMWAKVSHVMKVGRGNFRPPPNVESSVVKIEVKNPRPPIDFNEWDGLLRVCFVRKNKTINAGFKTSAVLAVLEKNYQTWLSTQGEIIPEGSNLSDVVKQKINKILTDTGIGEMRSAKCDQTEFLTLLNEFHKAGIYFA
>CR382132|YALI0_F23221g
MTTYFSTRSSNEPISFEAAVMKGLAPDGGLYIPTSIPKLPSDFLTKWADLSFAELAFEILSLYIPESEISRADLKELVTRSYSTFRSDEVTPVVELSKEKQLYLLELFHGPTYAFKDVALQFVGNLFEYFLTRKNVGKEGTDRDTLTVVGATSGDTGSAAIYGLRGKKDVSVFILYPTGRVSPIQEDQMTTVSDANVHTISVAGTFDDCQDIVKQVFGDAEFNAKHHVGAVNSINWARILAQITYYFHSFFQVQKKFGTSSAIKYSVPTGNFGDILAGFYARRMGLPIQELTIATNSNDILDRFLKTGSYSKSDGASAEVHATLSPAMDILVSSNFERFLWYVARENVASSDAEAGATLNKWMQSLKTDGVITVDAKVLGAAKSEFSSERVSDEQTLETIKDVFTNISKGYILDPHSSVGVTAALRKLEGTDSVYIALSTAHPAKFSDAVDQALKGLEGYNFERDVLPQEFKDFANKDKKKLFSKADVKEVESIIEEELAKEKKQ
>CR382132|YALI0_F05632g
MIHQASTTAPVNIATLKYWGKRDPALNLPTNNSISVTLSQDDLRTLTTASCSPDFTQDELWLNGKQEDVSGKRLVACFRELRALRHKMEDSDSSLPKLADQKLKIVSENNFPTAAGLASSAAGFAALIRAVANLYELQETPEQLSIVARQGSGSACRSLYGGYVAWEMGTESDGSDSRAVQIATADHWPEMRAAILVVSADKKDTSSTTGMQVTVHTSPLFKERVTTVVPERFAQMKKSILDRDFPTFAELTMRDSNQFHATCLDSYPPIFYLNDVSRASIRVVEAINKAAGATIAAYTFDAGPNCVIYYEDKNEELVLGALKAILGRVEGWEKHQSVDAKKIDVDERWESELANGIQRVILTKVGGDPVKTAESLINEDGSLKNSK
>CR382127|YALI0_A02310g
MSKHHLKTQSAVAFDNSATTVAASQMRNALNKLSDSVEDPAQKRRFENEMDNFFSLFRRYLVDKAKGNALDWDRIQPPKAEQVIDYKDIDQDVGAEFLNKLAVLKLNGGLGTSMGCVGPKSVIEVRDGKSFLDLSVRQIEHLNRQYNVDVPFILMNSFNTDEDTQTIIKKYQGHKINIKTFNQSRFPRVFKDSNLPVPKSFDDRIDAWYPPGHGDLFESLHNSGVLDELIAEGKEIIFVSNVDNLGAVVDLSILKHMSTTGSEYIMELTDKTRADVKGGTLIDYDGQVRLLEIAQVPKEHTEEFKSIKKFKYFNTNNLWINLKAIKRVVENNELDSEIIPNEKSITIGKNDIPVLQLETAVGAAIRHFKGCMGVNVPRRRFLPVKTCSDLLLVKSDLYTLHAGRLEMDPSRFGGSPLIKLGGHYKKVSDFQKRIPHMPKILELDHLTITGNVMLGKGVTLKGTVICVCEEGKKIDIPNGSVLENVVITGSLSILEH
>CR382132|YALI0_F13453g
MSRKFEISVPASSANIGPGFDVLGLALAKFLVINVEIDSSKTSDRKDPNNCIITYEGEGADGVPLDSDHNLVTRVALYVLRCNGIRSFPSGTFVHVNNPIPLGRGLGSSGAAVVAGVMLGNEVGKLGFSKQRMLDYCLMIERHPDNITAAMMGGFVGSYLRELSAADLERVEIPLAEVLPEPAGGRDTGLVPPEPPLNIGHHIKYDWCREIKAIVVIPNFEVSTASARGVLPTAYTASDMIFNLQRLAVLTTALTRSPPQADLIYQAMQDKVHQPYRKTLIPGLPEILASVTPKTHEGLLGICLSGAGPTILALATDNFETIAKEIVSRFNKEGIDCRWEVQELAYDGSNVKQL
>CR382129|YALI0_C23705g
MTKTHNENPAVVNHRELFLAIAASIGKVVEDNGLIYTNCGVDRHAQVTFPASNVSDAQLDRMMDFYHTSLPRTIGVWKEDGVGNEALSARLLARGFQIGWEPQWMVLDLDTADIRPKHIKDVYIKVNNMAVIPSSIPFSNKEDDGMYALDMRRSGVITKFVATHKGQIIGHADLFMGTEAGIHNIGVHDDHSGKGIGGQLVKNACAFAQKKGYNRVSLNAVSQELYLKLGFKHIVNGTTWWLYREEFEKCQNSPAEQKIIQHVCLGELNEMEKLPAGTSFSFPTTSGMSLLQMAVKFKHTKMAQWLISKGAPHTILDLWDIGGASLASSMLPTHIDDLIEGKTALHHAVERGDVELSKHLLAFNPNLDIRDSTYSCTALGWCSVLERKEIGTLIREAVEKIENTEFSSVASTL
>CR382128|YALI0_B16038g
MDYIISAPGKVILFGEHAAVFGKPAIAAAIDLRTYLLVETTTSDTPTVTLEFPDIHLNFKVQVDKLASLTAQTKADHLNWSTPKTLDKHIFDSLSSLALLEEPGLTKVQQAAVVSFLYLYIHLCPPSVCEDSSNWVVRSTLPIGAGLGSSASICVCLAAGLLVLNGQLSIDQARDFKSLTEKQLSLVDDWSFVGEMCIHGNPSGIDNAVATQGGALLFQRPNNRVPLVDIPEMKLLLTNTKHPRSTADLVGGVGVLTKEFGSIMDPIMTSVGEISNQAMEIISRGKKMVDQSNLEIEQGILPQPTSEDACNVMEDGATLQKLRDIGSEMQHLVRINHGLLIAMGVSHPKLEIIRTASIVHNLGETKLTGAGGGGCAITLVTSKDKTATQLEENVIAFTEEMATHGFEVHETTIGARGVGMCIDHPSLKTVEAFKKVERADLKNIGPWTH
>CR382131|YALI0_E12859g
MHRRPNCPVLFYTSSASYDIALLVLNTLALPLFLPGRTPLRCIVFRLPRNRSAFITHLYITPLSTPSSHDTTSIHTMATLQKTISKTGAGIFIPGAQELTYSQFFDLIGDFQKQLAQVGLPPQSAVSIAIPNSLEFAVTFLAVTFSRYIAAPLNSAYKKSEFEFYIDDLKSKLVLVPKGAVAQNLASVQAARTFNAAIAEVYWDDQKKRIVMDIKEGPTNPPVAVPTPDEVSPEDVALVLHTSGTTGRPKAVPLTQRNLCRTMHNIVDTYKLTSKDTTYLVMPLFHVHGLLCAFLAPLASGGGIVIPSKFSASQFWDDFVKYKCNWYTAVPTIHQILLNTKIPQPLPEIRFIRSCSSALAPATFHQIEKAFKAPVLEAYAMTEAAHQMTSNNLPPGQRKPGTVGVGQGVEVAILDDNGDEVPQGKIAEICIRGENVTKGYINNPEANKSSFTKSGFFRTGDQGFLDKDGFVNITGRIKELINRGGEKISPIELDGVMLEHPAVAEAVCFGAPDEMYGQQVNAAIVLKKDAKATEQDIKDFMADKVAKFKIPARVFFTDIMPKTATGKIQRRFVAQKFLDKAKL
>CR382127|YALI0_A15103g
MAPSQGDKKMFISAETGESLTTAQQWATVELFASKLYQLGIGHSLRPNSDAHLGDVVLLYVKNSIYIPAAHWALLDLGATVAPAAAVYKARDLVHQIELVKPKLIVCDADLKSEAVEALKILSKKMPIVTMEELRQPVKKLKQRQRFRLSRPEAAKRVAALVMSSGTSGGLPKAVRVTHHVVTSNAQCSAIVAPDLFDDPTNVISAVLPMSHIYGYFKFLFACFYTGETCVVHQSFDLKAVLDAQQKYGITSFFMVPPIIIALAKSPIVDEYIPSLQKLRFITSGAAPLGGNVIEDVKRRLGSHIAVTQMYGMTESILSTCFNPSDADVASRSVGKLCGNIEARIVGHDGVDQPAYNETDPDKIDAAFKRGDALPSGELWLRGPAIMAGYHGNCLANEESFVDASDAATVPHYHRKWLRTGDVAVIDVKGRIVIVDRTKEMIKSMGRAVAPAEIEALLLSHPQVMDCAVIGVHVPEKGTEAARAFLVLRDAQASVARDVAAWLNDQVPSYKRLHGGVVVFRGEVIPKNASGKILRRLLRQRKGDEVVFPERAKL
>CR382127|YALI0_A14234g
MIIHSTGTLPIFNGTVTDYLRTKPSYSSTDPAYIDVVTGNSISYSEVWKLADRLSSALYNDYGLTDAKPDENVGPVVMLHAVNSPLLASVHYALLDLGVTITPAAATYEAGDLAHQIKVCSPSLVICNQQFEPKVKSASSNTKLIFIEDLLKTQSSAPWKKFTTSNPNRVAYLGMSSGTSGLPKAVQQTHINMSSSTEAVISSQTIFSARKNVTAAIVPMTHVYGLTKFVFHSVAGSMTTVVFPKFSLVDLLEAQIKYKINILYLVPPVVLALAKDSRVQPYIKSICELTTLIATGAAPLPPTAGDALLERLTGNKEGNRDNGMDPLVLIQGYGLTETLQVSVFKPEDPERDLKTVGKLLPNTEVRIVGEKGDVPRSKWSFVTPPTGEIYIRGPHVTPGYFNNDSANSESFDGEWLKTGDIGYMDLEGRLTIVDRNKEMIKVNGRQVAPAEIESVLLGHPMVKDVAVIGVTNPDRGTESARAFLVTEARALPVIKQWFDRRVPSYKRLYGGIVVVDAIPKSASGKILRRVLRERKGDSVFGEYVEEVAKL
>CR382128|YALI0_B07755g
MSIIHKSPVPDVQLFYGSWPDLMRTSPHAHNDSKPVVFDFDTKQQLTWKQVWQLSARLRAQLYHKYGIGKPGALAPFHNDPSLGDVVIFYTPNTYSSLPYHLALHDLGATISPASTSYDVKDICHQIVTTDAVVVVAAAEKSEIAREAVQLSGRDVRVVVMEDLINNAPTVAQNDIDSAPHVSLSRDQARAKIAYLGMSSGTSGGLPKAVRLTHFNVTSNCLQVSAAAPNLAQNVVASAVIPTTHIYGLTMFLSVLPYNGSVVIHHKQFNLRDLLEAQKTYKVSLWILVPPVIVQLAKNPMVDEYLDSIRAHVRCIVSGAAPLGGNVVDQVSVRLTGNKEGILPNGDKLVIHQAYGLTESSPIVGMLDPLSDHIDVMTVGCLMPNTEARIVDEEGNDQPAVHVTDTRGIGAAVKRGEKIPSGELWIRGPQIMDGYHKNPESSRESLEPSTETYGLQHFQDRWLRTGDVAVIDTFGRVMVVDRTKELIKSMSRQVAPAELEALLLNHPSVNDVAVVGVHNDDNGTESARAFVVLQPGDACDPTTIKHWMDQQVPSYKRLYGGIVVIDTVPKNASGKILRRLLRQRRDDRVWGLAKVAKL
>CR382132|YALI0_F06556g
MIIHTSLNQPIDDREFFDGTIPDFIRTSPFVNDTTPFFIDAATGEQLSQRQLWKMSNDFLTIFRQHGLGNARDNVSDPSMGDVFITLFPNCIWAGPVHWAALDAGATLSPASCSYTVQEFAHQLQLVVPKMVVYSEPFKQLLEDAIIVSKTNPTILSLEQLIEDSERVPLAQANFQFANRLQLRPKESITRVAYLAMSSGTSGGLFKAVRITHGNITSNAIMSTKSSNALLKTNQVASAIIPVSHLYGLAQFLVFGVHRGTAAVFHKGFDFIEFLDAAVKYKVNIFPLVPPIIILLAKHPFTQKYVPDLKRNLTTVLSGAAPLGVKATEEFLERITGRKDGVSEYGTLRVIQGWGMTETSPVCTLFDPEVPVAHIRSVGKLVSNTEARVVSEGVDQPACDVDPASLDAAIKAGGLPTGEILIRGPHVMDGYHKNPSANADAFEEASDWTPDMPWYKKRWLRTGDVGFFDLQGRVMIVDRTKELIKSMGKQVAPAELEDALLANPLVADCAVIGVMDVDKGTESPRAFVVLRDPKADAVGILKSLNSQMPKYKNLHGGIVVVEAVPRNPSGKVLRRLLRDRKDDVVLGLDVSKL
>CR382130|YALI0_D17314g
MIIHTSDTSSIRVNDLFCGNIADFIVKGGHSKSSKTSAIDAATGESLSHVNQHILSRQIASILTESGYEPNFDPKSHIGDVLVTLFPNSIYSSPVHWAALIRGGTVSPASVSYTLNELAHQVRTVRPKVIVACKSKVSLAKKAVLMARVKTAVLELEHVISNAPKYPESDSVKFNKNSGYRRVAYLAMSSGTSGGIFKAVKITHFNITSCIQVCQKSAPNRDTASQIASAVIPVSHLYGLSKFLIMAPYVGSTTVFHEKFEIKEFLEAQKQFQVNSWPIVPPLVVLLTNHPLVKEFSESLRAHLRIVCCGAAPLGEKAARDFLTAITGSPDGIIQPTITSRDKSKSRDSGFFSSIRAHVADPAAAGITSANTAESAGQSRDAPRLQIIQGWGLTETSPTCTTFDPLDPDLHIKACGKIVANTEIRIRGQGQDLQKAPILIENYDAYPSKETLPIGDIYVRGPQVTLGYLNDDHADSVSFEQCYDPHVPWFHLKWFKTGDVGFIDAKGRVMVVDRTKEMIKSMGKQVAPAEIEDLLLSHELVADAAVIGVSNEKLGTESPRAFVVPKSGFKAAELRSWTDSQLPKHKQLHGGIVLVDKVPKNASGKILRRVLRERRGDLVEGVKLSKL
>CR382129|YALI0_C13090g
MPIPPTQLHTQLANFHSNRDGEKTTTLAKPPKTTTPFQKLQNSSSNPLPCLPRLPQFFRINLWGNKLYQSAEIKLRRIHYSVRPSPLHPHKTMSISTLPLANIYAEPTKQQPRYDQLTKRFSELYAVSSPTLVRSPGRVNLIGEHIDYSHFSVMPMAIEDDVIMAFSVGGDSIEIANMEDDKFPAEKYNVPTADQVLTIDQTKTVWTNYFKCGHTVGRKHLRDSGEEVKPVGIKVLVHGTVPDACGLSSSAAFVVCSTLVTLLSQGMQEVSRELLTRLSITCEQLIGVNTGGMDQAASIYGQLNHTLLVDFAPTLKATPFQFPSTTPKTVFLVANTLVKSNKHETAPRNYNLRVVEITLAVNVLLKSLKGVTIPQNGNLNKGTLHGLMKAVDTDLHGLLDLVETLPKEPVTLQEVAGLLNVSEDDVKKQYFIFPVEFDTLALYSRAKHVVTEAIRVKEFQNLLSKGESDPRQLGKLMNESQKSCDQLFNCSCPAIDKVCDIVLNSGGFGSRLTGAGWGGSTVHLVEEAKLNNVIDALKKEYYSDMDGVDYDSAMVVTVPGEGCAIVDL
>CR382131|YALI0_E32351g
MSSNSIKLLAGNSHPALFKLVSERLGVPLSNIGVFQFSNLETSVTIGESVRDEDVFVLQTGCGEVNDFLMELLIIIHACKTASARRITAVIPNFPYARQDKKDKSRAPITAKLMANMLQTAGCDHVITMDLHASQIQGFFNVPVDNLYSEPSTLRYIREHVDVSSAVIVSPDAGGAKRAAALADRLDLNFALIHKERQRANEVSRMVLVGDVKGMTCVLVDDMADTCGTLAKAAQTLKENGARDVIAIVTHGILSGPAVQRINDSELLKVVCTNTVPHDHLKAECPKLDTIDVSPTLAEAIRRLHNGESVSYLFRNAPM
>CR382132|YALI0_F25047g
MTSNSIKILSGDINQGLAEKVAARLGLPLAKINIFRDSNRETSITIGESVRDEDVYIICQVGCGEVNDRILEMLIMINACKTASARRITAVLPNFAYARQDRKDKSRAPITAKLMANMLQTAGCNHVITMDLHASQIQGFFDVPVDNLYAEPSVVNYLKSEIMHNVNGQPGDHTNTIIVSPDAGGAKRAAALADRLDLNFALIHKERARANEVSRMVLVGDVKDKVCVLVDDMADTCGTLAKAADTLFEHGAIKVIAIVTHGILSGRAIEIINNSKLDRVVCTNTLDLQTKMDQCPKLGIIDISGVLAESIRRLHNGESVSYLFRNVPL
>CR382128|YALI0_B00836g
MRSATIFSGSSHPKLVERICANLAIEPSNVDLAKFKNGETSVTIRDSVREKDVYVVQSGCGHVNDNFIELLIMISACKTASAKKVTAVMPLFPYSRQPDVPYTKAIVPPGGKTGGKDSDSTTDLANASGKPRQSGFFKDYNTGYKQWVAQSGTLIASLLTCAGADHIITMDLHDPQFQGFFDIPVDNLYGKPLLQHYISTQIPNYQDAVIVSPDAGGAKRATAIADGLCMDFALIHKERRPTKISGDHIAGKHNATTMLVGDVSGRVAILIDDLLDTSNTITRAAKLLKDQGAVKVYALITHGVFSGDAVEKIKKSEIDKIVTTNSTPQDQHAVELGEKLDVIDISRVFAEAIRRIHNGESVSMLFDHVS
>CR382128|YALI0_B13552g
MRRSKVFIGNSHTELGGLICNRLGVEPAPCTLKKFSNGETSVEIGVSVRDEDVYIVQSGSPSVNDHLMELLILISGCRTGSAHKITAVIPSYPYSKQSKMKKHRGAITARMIANLLTMAGADHVITMDLHANQMQGFFTVPVDNLHAGPTLAQWIRHNVPDYKDAVVVSKNPGGTKRVTALADALKINFAMIQTDRRRNHKPYSSMLNLAQAPIFSVASPRKKGARGAPPTVLPAPGSPLNGTARRASMKLQDGPNTTHGTVPSRRKSSNTRKPSQLGGRRPSLNPGEEGEDDVFDDEEDEGVHIVTAHGVQTARVVQGHVVGDDYLEEESESEAQSEAETRPRLQHTDSSVDLKHALGGSVDAEGSDDDDDEFQREKLITLVGDVRGRTAIIVDDMIDRHGSFVAAAEHCRLNCGAKRVVVIATHGIFNDDCLEQLQACPCIDSVVVTNTYPIPVERRIAATKLVVIDVSAIFAECMRRNHHGESISALFEQMTM
