# Supplementary material for: Stable isotope and chemical inhibition analyses suggested the existence of a non-mevalonate-like pathway in the yeast Yarrowia lipolytica
Source: Sci Rep. 2021 Mar 10;11:5598. doi: 10.1038/s41598-021-85170-0 (PMC7970925; doi:10.1038/s41598-021-85170-0)
Supplement: Supplementary file 15 — Supplementary Information 15. [file 41598_2021_85170_MOESM15_ESM.gff]

##gff-version 3
YALI0_A00374g	fimo	sequence_motif	155	187	46.4	+	.	Name=HSDGDVLLHAJTDALLGAAGLGDIGKHFPDTDP_YALI0_A00374g+;Alias=MEME-1;ID=HSDGDVLLHAJTDALLGAAGLGDIGKHFPDTDP-MEME-1-1-YALI0_A00374g;pvalue=2.3e-05;qvalue= 0.294;sequence=DSSADASASASASASSSGASASADSSATSASAD;
YALI0_A00374g	fimo	sequence_motif	178	210	41.5	+	.	Name=HSDGDVLLHAJTDALLGAAGLGDIGKHFPDTDP_YALI0_A00374g+;Alias=MEME-1;ID=HSDGDVLLHAJTDALLGAAGLGDIGKHFPDTDP-MEME-1-2-YALI0_A00374g;pvalue=7.01e-05;qvalue= 0.384;sequence=DSSATSASADATSAASGSAAASGSAAASGSTAA;
YALI0_E22396g	fimo	sequence_motif	140	172	42.1	+	.	Name=HSDGDVLLHAJTDALLGAAGLGDIGKHFPDTDP_YALI0_E22396g+;Alias=MEME-1;ID=HSDGDVLLHAJTDALLGAAGLGDIGKHFPDTDP-MEME-1-1-YALI0_E22396g;pvalue=6.09e-05;qvalue= 0.384;sequence=VQAVDGLLKSVSDLLQLLGGLPGLTDLAALTGA;
YALI0_E35156g	fimo	sequence_motif	1335	1367	47	+	.	Name=HSDGDVLLHAJTDALLGAAGLGDIGKHFPDTDP_YALI0_E35156g+;Alias=MEME-1;ID=HSDGDVLLHAJTDALLGAAGLGDIGKHFPDTDP-MEME-1-1-YALI0_E35156g;pvalue=1.99e-05;qvalue= 0.291;sequence=TCDGPSLGGFVCAAVVAEAELWKIGQVKPGDTV;
YALI0_F04169g	fimo	sequence_motif	172	204	41.1	+	.	Name=HSDGDVLLHAJTDALLGAAGLGDIGKHFPDTDP_YALI0_F04169g+;Alias=MEME-1;ID=HSDGDVLLHAJTDALLGAAGLGDIGKHFPDTDP-MEME-1-1-YALI0_F04169g;pvalue=7.76e-05;qvalue= 0.384;sequence=GFRLEDLIEQEPDAALGNGGLGRLAACFVDSLA;
YALI0_C09889g	fimo	sequence_motif	400	432	42.9	+	.	Name=HSDGDVLLHAJTDALLGAAGLGDIGKHFPDTDP_YALI0_C09889g+;Alias=MEME-1;ID=HSDGDVLLHAJTDALLGAAGLGDIGKHFPDTDP-MEME-1-1-YALI0_C09889g;pvalue=5.17e-05;qvalue= 0.384;sequence=LSVGNAGVYAFSRTIAGMAEAGQAPKMFAYIDR;
YALI0_D01331g	fimo	sequence_motif	391	423	46.8	+	.	Name=HSDGDVLLHAJTDALLGAAGLGDIGKHFPDTDP_YALI0_D01331g+;Alias=MEME-1;ID=HSDGDVLLHAJTDALLGAAGLGDIGKHFPDTDP-MEME-1-1-YALI0_D01331g;pvalue=2.09e-05;qvalue= 0.291;sequence=VYDIGADKIAVSQAKFGSGSAEDLADIQIEDKG;
YALI0_E07271g	fimo	sequence_motif	40	72	41.6	+	.	Name=HSDGDVLLHAJTDALLGAAGLGDIGKHFPDTDP_YALI0_E07271g+;Alias=MEME-1;ID=HSDGDVLLHAJTDALLGAAGLGDIGKHFPDTDP-MEME-1-1-YALI0_E07271g;pvalue=6.98e-05;qvalue= 0.384;sequence=HGDPAWITVASTEHINKQWKELQLMKKNPESLP;
YALI0_E07271g	fimo	sequence_motif	1335	1367	41	+	.	Name=HSDGDVLLHAJTDALLGAAGLGDIGKHFPDTDP_YALI0_E07271g+;Alias=MEME-1;ID=HSDGDVLLHAJTDALLGAAGLGDIGKHFPDTDP-MEME-1-2-YALI0_E07271g;pvalue=8e-05;qvalue= 0.384;sequence=TCDGPSLGGFVCAAVVVEAELWKIGQVKPGDTV;
YALI0_D00495g	fimo	sequence_motif	377	409	40.8	+	.	Name=HSDGDVLLHAJTDALLGAAGLGDIGKHFPDTDP_YALI0_D00495g+;Alias=MEME-1;ID=HSDGDVLLHAJTDALLGAAGLGDIGKHFPDTDP-MEME-1-1-YALI0_D00495g;pvalue=8.28e-05;qvalue= 0.384;sequence=WGNSILALAIGCLCMIDAAAAAALFSLSAGGNA;
YALI0_B19800g	fimo	sequence_motif	386	418	43.5	+	.	Name=HSDGDVLLHAJTDALLGAAGLGDIGKHFPDTDP_YALI0_B19800g+;Alias=MEME-1;ID=HSDGDVLLHAJTDALLGAAGLGDIGKHFPDTDP-MEME-1-1-YALI0_B19800g;pvalue=4.45e-05;qvalue= 0.355;sequence=LSVGNSAVYGFSRTIAGLAAMGHAPKWFAYIDR;
YALI0_D02046g	fimo	sequence_motif	197	229	41	+	.	Name=HSDGDVLLHAJTDALLGAAGLGDIGKHFPDTDP_YALI0_D02046g+;Alias=MEME-1;ID=HSDGDVLLHAJTDALLGAAGLGDIGKHFPDTDP-MEME-1-1-YALI0_D02046g;pvalue=8.02e-05;qvalue= 0.384;sequence=VDNTDAHMSTAAIPLLSALTLGIFVSYTSSLLY;
YALI0_C06105g	fimo	sequence_motif	459	491	40.6	+	.	Name=HSDGDVLLHAJTDALLGAAGLGDIGKHFPDTDP_YALI0_C06105g+;Alias=MEME-1;ID=HSDGDVLLHAJTDALLGAAGLGDIGKHFPDTDP-MEME-1-1-YALI0_C06105g;pvalue=8.73e-05;qvalue= 0.384;sequence=GGVGQVIGDSISGAIYRTLYPKYIHKYAPDIPA;
YALI0_E14234g	fimo	sequence_motif	942	974	42.2	+	.	Name=HSDGDVLLHAJTDALLGAAGLGDIGKHFPDTDP_YALI0_E14234g+;Alias=MEME-1;ID=HSDGDVLLHAJTDALLGAAGLGDIGKHFPDTDP-MEME-1-1-YALI0_E14234g;pvalue=6.02e-05;qvalue= 0.384;sequence=LPDAAEAAAADAESDLLTKVASRIAEETPSGAG;
YALI0_E14234g	fimo	sequence_motif	1297	1329	40.1	+	.	Name=HSDGDVLLHAJTDALLGAAGLGDIGKHFPDTDP_YALI0_E14234g+;Alias=MEME-1;ID=HSDGDVLLHAJTDALLGAAGLGDIGKHFPDTDP-MEME-1-2-YALI0_E14234g;pvalue=9.76e-05;qvalue= 0.384;sequence=KIDSGLAGVSLTYAILFSENVLWAVRLYAVNEM;
YALI0_B16214g	fimo	sequence_motif	302	334	49.8	+	.	Name=HSDGDVLLHAJTDALLGAAGLGDIGKHFPDTDP_YALI0_B16214g+;Alias=MEME-1;ID=HSDGDVLLHAJTDALLGAAGLGDIGKHFPDTDP-MEME-1-1-YALI0_B16214g;pvalue=1.05e-05;qvalue= 0.291;sequence=VADHKVLVEAACGTALAPIYNGTLKDIVPGLGP;
YALI0_C07128g	fimo	sequence_motif	476	508	40.9	+	.	Name=HSDGDVLLHAJTDALLGAAGLGDIGKHFPDTDP_YALI0_C07128g+;Alias=MEME-1;ID=HSDGDVLLHAJTDALLGAAGLGDIGKHFPDTDP-MEME-1-1-YALI0_C07128g;pvalue=8.08e-05;qvalue= 0.384;sequence=LELIDHVKSAVKIPVIASSGAGNPGHFEEVFRE;
YALI0_C15488g	fimo	sequence_motif	298	330	56.9	+	.	Name=HSDGDVLLHAJTDALLGAAGLGDIGKHFPDTDP_YALI0_C15488g+;Alias=MEME-1;ID=HSDGDVLLHAJTDALLGAAGLGDIGKHFPDTDP-MEME-1-1-YALI0_C15488g;pvalue=2.03e-06;qvalue= 0.162;sequence=GFSPDRSTVTNCVANLGAIAGGVIIGHFSSVLG;
YALI0_C04730g	fimo	sequence_motif	478	510	40.3	+	.	Name=HSDGDVLLHAJTDALLGAAGLGDIGKHFPDTDP_YALI0_C04730g+;Alias=MEME-1;ID=HSDGDVLLHAJTDALLGAAGLGDIGKHFPDTDP-MEME-1-1-YALI0_C04730g;pvalue=9.41e-05;qvalue= 0.384;sequence=INAAMVPVVYFFYPETAGRSLEEIDQIFADSNP;
YALI0_E07051g	fimo	sequence_motif	293	325	41.7	+	.	Name=HSDGDVLLHAJTDALLGAAGLGDIGKHFPDTDP_YALI0_E07051g+;Alias=MEME-1;ID=HSDGDVLLHAJTDALLGAAGLGDIGKHFPDTDP-MEME-1-1-YALI0_E07051g;pvalue=6.73e-05;qvalue= 0.384;sequence=RICWIVGPKSYIKALASAGSFLDGGSNAPFQKA;
YALI0_D21890g	fimo	sequence_motif	627	659	44.2	+	.	Name=HSDGDVLLHAJTDALLGAAGLGDIGKHFPDTDP_YALI0_D21890g+;Alias=MEME-1;ID=HSDGDVLLHAJTDALLGAAGLGDIGKHFPDTDP-MEME-1-1-YALI0_D21890g;pvalue=3.82e-05;qvalue= 0.349;sequence=KIHGRVIDTASHLIDKAASALGLSGHPSKDSFD;
YALI0_C23379g	fimo	sequence_motif	555	587	40.4	+	.	Name=HSDGDVLLHAJTDALLGAAGLGDIGKHFPDTDP_YALI0_C23379g+;Alias=MEME-1;ID=HSDGDVLLHAJTDALLGAAGLGDIGKHFPDTDP-MEME-1-1-YALI0_C23379g;pvalue=9.19e-05;qvalue= 0.384;sequence=SSNGVLSTSEGTDADFAFLISGLLNLYDVTGDR;
YALI0_A01716g	fimo	sequence_motif	214	246	40.4	+	.	Name=HSDGDVLLHAJTDALLGAAGLGDIGKHFPDTDP_YALI0_A01716g+;Alias=MEME-1;ID=HSDGDVLLHAJTDALLGAAGLGDIGKHFPDTDP-MEME-1-1-YALI0_A01716g;pvalue=9.02e-05;qvalue= 0.384;sequence=WSEASVRIDTNLRSLIASAGGVVVDEPNKDTFN;
YALI0_E07744g	fimo	sequence_motif	620	652	44.3	+	.	Name=HSDGDVLLHAJTDALLGAAGLGDIGKHFPDTDP_YALI0_E07744g+;Alias=MEME-1;ID=HSDGDVLLHAJTDALLGAAGLGDIGKHFPDTDP-MEME-1-1-YALI0_E07744g;pvalue=3.71e-05;qvalue= 0.349;sequence=LSPVDASLLAIDSAALSESGSGSYTYLLQASQP;
YALI0_C23859g	fimo	sequence_motif	377	409	48.5	+	.	Name=HSDGDVLLHAJTDALLGAAGLGDIGKHFPDTDP_YALI0_C23859g+;Alias=MEME-1;ID=HSDGDVLLHAJTDALLGAAGLGDIGKHFPDTDP-MEME-1-1-YALI0_C23859g;pvalue=1.39e-05;qvalue= 0.291;sequence=SFGALLKLNPVKDAEKFAVATADLKALFASSAG;
YALI0_A00396g	fimo	sequence_motif	133	165	47.6	+	.	Name=HSDGDVLLHAJTDALLGAAGLGDIGKHFPDTDP_YALI0_A00396g+;Alias=MEME-1;ID=HSDGDVLLHAJTDALLGAAGLGDIGKHFPDTDP-MEME-1-1-YALI0_A00396g;pvalue=1.73e-05;qvalue= 0.291;sequence=QHGGYGAAGAAAGAAAGAAAGYGASQYNRPPAG;
YALI0_C22616g	fimo	sequence_motif	535	567	40.3	+	.	Name=HSDGDVLLHAJTDALLGAAGLGDIGKHFPDTDP_YALI0_C22616g+;Alias=MEME-1;ID=HSDGDVLLHAJTDALLGAAGLGDIGKHFPDTDP-MEME-1-1-YALI0_C22616g;pvalue=9.25e-05;qvalue= 0.384;sequence=VWETDLPIWALIIALLIAGGLLIPAGMIAALTN;
YALI0_C05170g	fimo	sequence_motif	39	71	53.4	+	.	Name=HSDGDVLLHAJTDALLGAAGLGDIGKHFPDTDP_YALI0_C05170g+;Alias=MEME-1;ID=HSDGDVLLHAJTDALLGAAGLGDIGKHFPDTDP-MEME-1-1-YALI0_C05170g;pvalue=4.61e-06;qvalue= 0.291;sequence=HNRLDIALSTNLPLALVFLPAADIPRFVGEGRV;
YALI0_D16423g	fimo	sequence_motif	31	63	40.1	+	.	Name=HSDGDVLLHAJTDALLGAAGLGDIGKHFPDTDP_YALI0_D16423g+;Alias=MEME-1;ID=HSDGDVLLHAJTDALLGAAGLGDIGKHFPDTDP-MEME-1-1-YALI0_D16423g;pvalue=9.76e-05;qvalue= 0.384;sequence=HDAAAAAEKVKSDALKAAHVVGEKAQEAKESAS;
YALI0_A00594g	fimo	sequence_motif	380	412	48.1	+	.	Name=HSDGDVLLHAJTDALLGAAGLGDIGKHFPDTDP_YALI0_A00594g+;Alias=MEME-1;ID=HSDGDVLLHAJTDALLGAAGLGDIGKHFPDTDP-MEME-1-1-YALI0_A00594g;pvalue=1.55e-05;qvalue= 0.291;sequence=DIDLDALLNRIDDLALGDLAAALDGADAAKAKA;
YALI0_A01441g	fimo	sequence_motif	24	56	43.9	+	.	Name=HSDGDVLLHAJTDALLGAAGLGDIGKHFPDTDP_YALI0_A01441g+;Alias=MEME-1;ID=HSDGDVLLHAJTDALLGAAGLGDIGKHFPDTDP-MEME-1-1-YALI0_A01441g;pvalue=4.11e-05;qvalue= 0.354;sequence=WHYLDIPPTSPSPALLGSGKTLMLCHGFPDSWY;
YALI0_C23969g	fimo	sequence_motif	811	843	43.3	+	.	Name=HSDGDVLLHAJTDALLGAAGLGDIGKHFPDTDP_YALI0_C23969g+;Alias=MEME-1;ID=HSDGDVLLHAJTDALLGAAGLGDIGKHFPDTDP-MEME-1-1-YALI0_C23969g;pvalue=4.67e-05;qvalue= 0.356;sequence=ASNGKMLVHAISEHIENAGIHSGDASLVLPPQD;
YALI0_A18183g	fimo	sequence_motif	133	165	45.4	+	.	Name=HSDGDVLLHAJTDALLGAAGLGDIGKHFPDTDP_YALI0_A18183g+;Alias=MEME-1;ID=HSDGDVLLHAJTDALLGAAGLGDIGKHFPDTDP-MEME-1-1-YALI0_A18183g;pvalue=2.86e-05;qvalue= 0.305;sequence=GSFAWAGSIFSSSSVTLSIAQGIVGMYALDHDG;
YALI0_B10626g	fimo	sequence_motif	358	390	48.5	+	.	Name=HSDGDVLLHAJTDALLGAAGLGDIGKHFPDTDP_YALI0_B10626g+;Alias=MEME-1;ID=HSDGDVLLHAJTDALLGAAGLGDIGKHFPDTDP-MEME-1-1-YALI0_B10626g;pvalue=1.42e-05;qvalue= 0.291;sequence=TPETVAPTSAPSSASISSAAGVTNGTVFGSSEP;
YALI0_F31845g	fimo	sequence_motif	24	56	40.3	+	.	Name=HSDGDVLLHAJTDALLGAAGLGDIGKHFPDTDP_YALI0_F31845g+;Alias=MEME-1;ID=HSDGDVLLHAJTDALLGAAGLGDIGKHFPDTDP-MEME-1-1-YALI0_F31845g;pvalue=9.33e-05;qvalue= 0.384;sequence=SQNGLFILPGAIAILFGAPGLYNLSKLPGKRPA;
YALI0_E13057g	fimo	sequence_motif	207	239	47.6	+	.	Name=HSDGDVLLHAJTDALLGAAGLGDIGKHFPDTDP_YALI0_E13057g+;Alias=MEME-1;ID=HSDGDVLLHAJTDALLGAAGLGDIGKHFPDTDP-MEME-1-1-YALI0_E13057g;pvalue=1.73e-05;qvalue= 0.291;sequence=PRMATLLGFFATDAPVSASALGVALKHAADRSF;
YALI0_C16753g	fimo	sequence_motif	423	455	40.5	+	.	Name=HSDGDVLLHAJTDALLGAAGLGDIGKHFPDTDP_YALI0_C16753g+;Alias=MEME-1;ID=HSDGDVLLHAJTDALLGAAGLGDIGKHFPDTDP-MEME-1-1-YALI0_C16753g;pvalue=8.96e-05;qvalue= 0.384;sequence=GSLASEASANSDATRFMAKKLYDSGKFLVDYAP;
YALI0_F28303g	fimo	sequence_motif	509	541	44.9	+	.	Name=HSDGDVLLHAJTDALLGAAGLGDIGKHFPDTDP_YALI0_F28303g+;Alias=MEME-1;ID=HSDGDVLLHAJTDALLGAAGLGDIGKHFPDTDP-MEME-1-1-YALI0_F28303g;pvalue=3.2e-05;qvalue= 0.32;sequence=PIPDDSLLFSVCIVGFHHSLGPQIEEWFGPEDY;
YALI0_F09669g	fimo	sequence_motif	30	62	46	+	.	Name=HSDGDVLLHAJTDALLGAAGLGDIGKHFPDTDP_YALI0_F09669g+;Alias=MEME-1;ID=HSDGDVLLHAJTDALLGAAGLGDIGKHFPDTDP-MEME-1-1-YALI0_F09669g;pvalue=2.48e-05;qvalue= 0.294;sequence=ASQADVAVYKAVASAPDAEKYPNAARWFKHIAA;
YALI0_C16148g	fimo	sequence_motif	337	369	59.7	+	.	Name=HSDGDVLLHAJTDALLGAAGLGDIGKHFPDTDP_YALI0_C16148g+;Alias=MEME-1;ID=HSDGDVLLHAJTDALLGAAGLGDIGKHFPDTDP-MEME-1-1-YALI0_C16148g;pvalue=1.08e-06;qvalue= 0.115;sequence=PTDATGALLQGIAGLLGGGALGNLGNLVGGSSI;
YALI0_D22396g	fimo	sequence_motif	583	615	40.7	+	.	Name=HSDGDVLLHAJTDALLGAAGLGDIGKHFPDTDP_YALI0_D22396g+;Alias=MEME-1;ID=HSDGDVLLHAJTDALLGAAGLGDIGKHFPDTDP-MEME-1-1-YALI0_D22396g;pvalue=8.46e-05;qvalue= 0.384;sequence=SENAASGTSSVAGAPSSAAGPALSASPAPSSSA;
YALI0_B08118g	fimo	sequence_motif	86	118	41.6	+	.	Name=HSDGDVLLHAJTDALLGAAGLGDIGKHFPDTDP_YALI0_B08118g+;Alias=MEME-1;ID=HSDGDVLLHAJTDALLGAAGLGDIGKHFPDTDP-MEME-1-1-YALI0_B08118g;pvalue=6.91e-05;qvalue= 0.384;sequence=STPNPVAAPAQTATAAGATATLTRVRLITSSAP;
YALI0_D20196g	fimo	sequence_motif	464	496	46.3	+	.	Name=HSDGDVLLHAJTDALLGAAGLGDIGKHFPDTDP_YALI0_D20196g+;Alias=MEME-1;ID=HSDGDVLLHAJTDALLGAAGLGDIGKHFPDTDP-MEME-1-1-YALI0_D20196g;pvalue=2.31e-05;qvalue= 0.294;sequence=RSFGGAVGLAVCSAILANSLKADLKTKNLPSEL;
YALI0_C14938g	fimo	sequence_motif	131	163	60.1	+	.	Name=HSDGDVLLHAJTDALLGAAGLGDIGKHFPDTDP_YALI0_C14938g+;Alias=MEME-1;ID=HSDGDVLLHAJTDALLGAAGLGDIGKHFPDTDP-MEME-1-1-YALI0_C14938g;pvalue=9.82e-07;qvalue= 0.115;sequence=KDTIDVAGASIPDFVFAAAKKTDTDPVFGVGYP;
YALI0_B03080g	fimo	sequence_motif	228	260	47.7	+	.	Name=HSDGDVLLHAJTDALLGAAGLGDIGKHFPDTDP_YALI0_B03080g+;Alias=MEME-1;ID=HSDGDVLLHAJTDALLGAAGLGDIGKHFPDTDP-MEME-1-1-YALI0_B03080g;pvalue=1.68e-05;qvalue= 0.291;sequence=HKVADVVSFYSQGSTLMPGDLIFTGTPFGVAAG;
YALI0_B00814g	fimo	sequence_motif	56	88	45.2	+	.	Name=HSDGDVLLHAJTDALLGAAGLGDIGKHFPDTDP_YALI0_B00814g+;Alias=MEME-1;ID=HSDGDVLLHAJTDALLGAAGLGDIGKHFPDTDP-MEME-1-1-YALI0_B00814g;pvalue=2.99e-05;qvalue= 0.309;sequence=HGHGHTLGTAAADAHNLASSTHNLSSTAPSTAQ;
YALI0_F06776g	fimo	sequence_motif	350	382	44.3	+	.	Name=HSDGDVLLHAJTDALLGAAGLGDIGKHFPDTDP_YALI0_F06776g+;Alias=MEME-1;ID=HSDGDVLLHAJTDALLGAAGLGDIGKHFPDTDP-MEME-1-1-YALI0_F06776g;pvalue=3.67e-05;qvalue= 0.349;sequence=HTPALVVISVVIFNAAFGYSWGPIPWLYPPEIM;
YALI0_E32901g	fimo	sequence_motif	293	325	62.5	+	.	Name=HSDGDVLLHAJTDALLGAAGLGDIGKHFPDTDP_YALI0_E32901g+;Alias=MEME-1;ID=HSDGDVLLHAJTDALLGAAGLGDIGKHFPDTDP-MEME-1-1-YALI0_E32901g;pvalue=5.57e-07;qvalue= 0.115;sequence=HFSADRSTVTNCVANFGAIAGGMLIGHFSTALG;
YALI0_C04136g	fimo	sequence_motif	1765	1797	51.2	+	.	Name=HSDGDVLLHAJTDALLGAAGLGDIGKHFPDTDP_YALI0_C04136g+;Alias=MEME-1;ID=HSDGDVLLHAJTDALLGAAGLGDIGKHFPDTDP-MEME-1-1-YALI0_C04136g;pvalue=7.52e-06;qvalue= 0.291;sequence=IPTGDVSSATPTGDVSSATPTGDVSSVTPTGDV;
YALI0_C04136g	fimo	sequence_motif	1354	1386	49.7	+	.	Name=HSDGDVLLHAJTDALLGAAGLGDIGKHFPDTDP_YALI0_C04136g+;Alias=MEME-1;ID=HSDGDVLLHAJTDALLGAAGLGDIGKHFPDTDP-MEME-1-2-YALI0_C04136g;pvalue=1.06e-05;qvalue= 0.291;sequence=IPTGDVSSATPTDDVSSSIPTGDVSSATPTGDA;
YALI0_C04136g	fimo	sequence_motif	1648	1680	48.9	+	.	Name=HSDGDVLLHAJTDALLGAAGLGDIGKHFPDTDP_YALI0_C04136g+;Alias=MEME-1;ID=HSDGDVLLHAJTDALLGAAGLGDIGKHFPDTDP-MEME-1-3-YALI0_C04136g;pvalue=1.28e-05;qvalue= 0.291;sequence=TPTGDVSSATPTDDASSSIPTGDVSSATPTGDA;
YALI0_C04136g	fimo	sequence_motif	1585	1617	46.1	+	.	Name=HSDGDVLLHAJTDALLGAAGLGDIGKHFPDTDP_YALI0_C04136g+;Alias=MEME-1;ID=HSDGDVLLHAJTDALLGAAGLGDIGKHFPDTDP-MEME-1-4-YALI0_C04136g;pvalue=2.43e-05;qvalue= 0.294;sequence=TPTGDVSSATPTGDVSSATPTGDASSSIPTGDV;
YALI0_C04136g	fimo	sequence_motif	861	893	45.7	+	.	Name=HSDGDVLLHAJTDALLGAAGLGDIGKHFPDTDP_YALI0_C04136g+;Alias=MEME-1;ID=HSDGDVLLHAJTDALLGAAGLGDIGKHFPDTDP-MEME-1-5-YALI0_C04136g;pvalue=2.69e-05;qvalue= 0.3;sequence=SSSAVVVPSSSVPTIVSSTATTDIVSPSSSTAD;
YALI0_C04136g	fimo	sequence_motif	1381	1413	40.5	+	.	Name=HSDGDVLLHAJTDALLGAAGLGDIGKHFPDTDP_YALI0_C04136g+;Alias=MEME-1;ID=HSDGDVLLHAJTDALLGAAGLGDIGKHFPDTDP-MEME-1-6-YALI0_C04136g;pvalue=8.85e-05;qvalue= 0.384;sequence=TPTGDASSSIPTGDVSSATPTGDVSSSTPTGDA;
YALI0_C04136g	fimo	sequence_motif	1729	1761	40.5	+	.	Name=HSDGDVLLHAJTDALLGAAGLGDIGKHFPDTDP_YALI0_C04136g+;Alias=MEME-1;ID=HSDGDVLLHAJTDALLGAAGLGDIGKHFPDTDP-MEME-1-7-YALI0_C04136g;pvalue=8.85e-05;qvalue= 0.384;sequence=TPTGDASSSIPTGDVSSATPTGDVSSSTPTGDA;
YALI0_C04136g	fimo	sequence_motif	1399	1431	40.4	+	.	Name=HSDGDVLLHAJTDALLGAAGLGDIGKHFPDTDP_YALI0_C04136g+;Alias=MEME-1;ID=HSDGDVLLHAJTDALLGAAGLGDIGKHFPDTDP-MEME-1-8-YALI0_C04136g;pvalue=9.15e-05;qvalue= 0.384;sequence=TPTGDVSSSTPTGDASSSIPTGDVSSATPTGDA;
YALI0_C04136g	fimo	sequence_motif	1417	1449	40.4	+	.	Name=HSDGDVLLHAJTDALLGAAGLGDIGKHFPDTDP_YALI0_C04136g+;Alias=MEME-1;ID=HSDGDVLLHAJTDALLGAAGLGDIGKHFPDTDP-MEME-1-9-YALI0_C04136g;pvalue=9.15e-05;qvalue= 0.384;sequence=IPTGDVSSATPTGDASSSIPTGDVSSATPTGDA;
YALI0_C04136g	fimo	sequence_motif	1435	1467	40.4	+	.	Name=HSDGDVLLHAJTDALLGAAGLGDIGKHFPDTDP_YALI0_C04136g+;Alias=MEME-1;ID=HSDGDVLLHAJTDALLGAAGLGDIGKHFPDTDP-MEME-1-10-YALI0_C04136g;pvalue=9.15e-05;qvalue= 0.384;sequence=IPTGDVSSATPTGDASSSIPTGDVSSATPTGDA;
YALI0_C04136g	fimo	sequence_motif	1594	1626	40.4	+	.	Name=HSDGDVLLHAJTDALLGAAGLGDIGKHFPDTDP_YALI0_C04136g+;Alias=MEME-1;ID=HSDGDVLLHAJTDALLGAAGLGDIGKHFPDTDP-MEME-1-11-YALI0_C04136g;pvalue=9.15e-05;qvalue= 0.384;sequence=TPTGDVSSATPTGDASSSIPTGDVSSATPTGDA;
YALI0_C04136g	fimo	sequence_motif	1612	1644	40.4	+	.	Name=HSDGDVLLHAJTDALLGAAGLGDIGKHFPDTDP_YALI0_C04136g+;Alias=MEME-1;ID=HSDGDVLLHAJTDALLGAAGLGDIGKHFPDTDP-MEME-1-12-YALI0_C04136g;pvalue=9.15e-05;qvalue= 0.384;sequence=IPTGDVSSATPTGDASSSIPTGDVSSATPTGDA;
YALI0_A15950g	fimo	sequence_motif	113	145	40.2	+	.	Name=HSDGDVLLHAJTDALLGAAGLGDIGKHFPDTDP_YALI0_A15950g+;Alias=MEME-1;ID=HSDGDVLLHAJTDALLGAAGLGDIGKHFPDTDP-MEME-1-1-YALI0_A15950g;pvalue=9.53e-05;qvalue= 0.384;sequence=PALEDVATLASTFAKQLLPSGGAPVVYVNVEDP;
YALI0_E11429g	fimo	sequence_motif	483	515	41.4	+	.	Name=HSDGDVLLHAJTDALLGAAGLGDIGKHFPDTDP_YALI0_E11429g+;Alias=MEME-1;ID=HSDGDVLLHAJTDALLGAAGLGDIGKHFPDTDP-MEME-1-1-YALI0_E11429g;pvalue=7.17e-05;qvalue= 0.384;sequence=APFGVELQATYIAKAIRKAQLEDIKSLVPSVRA;
YALI0_F02959g	fimo	sequence_motif	123	155	43.8	+	.	Name=HSDGDVLLHAJTDALLGAAGLGDIGKHFPDTDP_YALI0_F02959g+;Alias=MEME-1;ID=HSDGDVLLHAJTDALLGAAGLGDIGKHFPDTDP-MEME-1-1-YALI0_F02959g;pvalue=4.2e-05;qvalue= 0.354;sequence=WFLTGVVSLAAMAAPLGTSIMLPGIDDVAEGLN;
YALI0_C00407g	fimo	sequence_motif	104	136	41.9	+	.	Name=HSDGDVLLHAJTDALLGAAGLGDIGKHFPDTDP_YALI0_C00407g+;Alias=MEME-1;ID=HSDGDVLLHAJTDALLGAAGLGDIGKHFPDTDP-MEME-1-1-YALI0_C00407g;pvalue=6.5e-05;qvalue= 0.384;sequence=KPAGDAVEAAVKESVEAGITTADIGGSSSTSEV;
YALI0_F05874g	fimo	sequence_motif	73	105	45.6	+	.	Name=HSDGDVLLHAJTDALLGAAGLGDIGKHFPDTDP_YALI0_F05874g+;Alias=MEME-1;ID=HSDGDVLLHAJTDALLGAAGLGDIGKHFPDTDP-MEME-1-1-YALI0_F05874g;pvalue=2.72e-05;qvalue= 0.3;sequence=FSSGSAATATILQSLAQGSHVVSIGDVYGGTHR;
YALI0_D21802g	fimo	sequence_motif	570	602	40	+	.	Name=HSDGDVLLHAJTDALLGAAGLGDIGKHFPDTDP_YALI0_D21802g+;Alias=MEME-1;ID=HSDGDVLLHAJTDALLGAAGLGDIGKHFPDTDP-MEME-1-1-YALI0_D21802g;pvalue=9.92e-05;qvalue= 0.384;sequence=ESDLTAISDAAESAKIAEATRIAEARAAADTKA;
YALI0_B22418g	fimo	sequence_motif	252	284	40.8	+	.	Name=HSDGDVLLHAJTDALLGAAGLGDIGKHFPDTDP_YALI0_B22418g+;Alias=MEME-1;ID=HSDGDVLLHAJTDALLGAAGLGDIGKHFPDTDP-MEME-1-1-YALI0_B22418g;pvalue=8.21e-05;qvalue= 0.384;sequence=GEDATLLLEEEAAALQAQVEQNNVPGAFPRGNN;
YALI0_A03135g	fimo	sequence_motif	374	406	47.4	+	.	Name=HSDGDVLLHAJTDALLGAAGLGDIGKHFPDTDP_YALI0_A03135g+;Alias=MEME-1;ID=HSDGDVLLHAJTDALLGAAGLGDIGKHFPDTDP-MEME-1-1-YALI0_A03135g;pvalue=1.83e-05;qvalue= 0.291;sequence=WGNALLALALGSICMIDATAAAAIFSLSAGGNY;
YALI0_D21593g	fimo	sequence_motif	44	76	51.9	+	.	Name=HSDGDVLLHAJTDALLGAAGLGDIGKHFPDTDP_YALI0_D21593g+;Alias=MEME-1;ID=HSDGDVLLHAJTDALLGAAGLGDIGKHFPDTDP-MEME-1-1-YALI0_D21593g;pvalue=6.47e-06;qvalue= 0.291;sequence=HFTGTSLVVAIIIYALSTGKYKFLLGLGPAGYG;
YALI0_D22286g	fimo	sequence_motif	502	534	47.4	+	.	Name=HSDGDVLLHAJTDALLGAAGLGDIGKHFPDTDP_YALI0_D22286g+;Alias=MEME-1;ID=HSDGDVLLHAJTDALLGAAGLGDIGKHFPDTDP-MEME-1-1-YALI0_D22286g;pvalue=1.81e-05;qvalue= 0.291;sequence=HLCSDKALNMLFRQLQTSVGQRTIGMFAGDGEG;
YALI0_B14014g	fimo	sequence_motif	16	48	43.4	+	.	Name=HSDGDVLLHAJTDALLGAAGLGDIGKHFPDTDP_YALI0_B14014g+;Alias=MEME-1;ID=HSDGDVLLHAJTDALLGAAGLGDIGKHFPDTDP-MEME-1-1-YALI0_B14014g;pvalue=4.52e-05;qvalue= 0.355;sequence=GTAGPTLARRLADAWISGKKLKVLLLESGPSSE;
YALI0_B07535g	fimo	sequence_motif	1214	1246	41.3	+	.	Name=HSDGDVLLHAJTDALLGAAGLGDIGKHFPDTDP_YALI0_B07535g+;Alias=MEME-1;ID=HSDGDVLLHAJTDALLGAAGLGDIGKHFPDTDP-MEME-1-1-YALI0_B07535g;pvalue=7.48e-05;qvalue= 0.384;sequence=VSGMSVTDSASVASMGSVGSRLSAGSRVPDDNF;
YALI0_B11066g	fimo	sequence_motif	676	708	47	+	.	Name=HSDGDVLLHAJTDALLGAAGLGDIGKHFPDTDP_YALI0_B11066g+;Alias=MEME-1;ID=HSDGDVLLHAJTDALLGAAGLGDIGKHFPDTDP-MEME-1-1-YALI0_B11066g;pvalue=2e-05;qvalue= 0.291;sequence=IAERKAAREATAKAKESGVGGGDIASESSDTMD;
YALI0_B12210g	fimo	sequence_motif	238	270	40.1	+	.	Name=HSDGDVLLHAJTDALLGAAGLGDIGKHFPDTDP_YALI0_B12210g+;Alias=MEME-1;ID=HSDGDVLLHAJTDALLGAAGLGDIGKHFPDTDP-MEME-1-1-YALI0_B12210g;pvalue=9.76e-05;qvalue= 0.384;sequence=SQWPELVELGISDCLLSGKGSVALGEALRDGKP;
YALI0_F08899g	fimo	sequence_motif	642	674	40.6	+	.	Name=HSDGDVLLHAJTDALLGAAGLGDIGKHFPDTDP_YALI0_F08899g+;Alias=MEME-1;ID=HSDGDVLLHAJTDALLGAAGLGDIGKHFPDTDP-MEME-1-1-YALI0_F08899g;pvalue=8.71e-05;qvalue= 0.384;sequence=CEDKAKAHVISAVDVINTVGAEKIGSEFMANKV;
YALI0_C18557g	fimo	sequence_motif	110	142	49.3	+	.	Name=HSDGDVLLHAJTDALLGAAGLGDIGKHFPDTDP_YALI0_C18557g+;Alias=MEME-1;ID=HSDGDVLLHAJTDALLGAAGLGDIGKHFPDTDP-MEME-1-1-YALI0_C18557g;pvalue=1.18e-05;qvalue= 0.291;sequence=ILDGVAGVEAQTEKVWKQASEMGIPKIAFVNKM;
YALI0_C18557g	fimo	sequence_motif	664	696	40.6	+	.	Name=HSDGDVLLHAJTDALLGAAGLGDIGKHFPDTDP_YALI0_C18557g+;Alias=MEME-1;ID=HSDGDVLLHAJTDALLGAAGLGDIGKHFPDTDP-MEME-1-2-YALI0_C18557g;pvalue=8.68e-05;qvalue= 0.384;sequence=LSTANATLMEPIMNVYVSVNEADIGLVVKDLSG;
YALI0_F05390g	fimo	sequence_motif	201	233	40	+	.	Name=HSDGDVLLHAJTDALLGAAGLGDIGKHFPDTDP_YALI0_F05390g+;Alias=MEME-1;ID=HSDGDVLLHAJTDALLGAAGLGDIGKHFPDTDP-MEME-1-1-YALI0_F05390g;pvalue=9.97e-05;qvalue= 0.384;sequence=YNDIVVGIELVNEPLGPAIGMEVIEKYFQEGFW;
YALI0_D00132g	fimo	sequence_motif	490	522	42.3	+	.	Name=HSDGDVLLHAJTDALLGAAGLGDIGKHFPDTDP_YALI0_D00132g+;Alias=MEME-1;ID=HSDGDVLLHAJTDALLGAAGLGDIGKHFPDTDP-MEME-1-1-YALI0_D00132g;pvalue=5.91e-05;qvalue= 0.384;sequence=HSHARVGLIALGIYLFSAVYSCGEGPVPFTYSA;
YALI0_B22528g	fimo	sequence_motif	37	69	43.9	+	.	Name=HSDGDVLLHAJTDALLGAAGLGDIGKHFPDTDP_YALI0_B22528g+;Alias=MEME-1;ID=HSDGDVLLHAJTDALLGAAGLGDIGKHFPDTDP-MEME-1-1-YALI0_B22528g;pvalue=4.11e-05;qvalue= 0.354;sequence=QSNRGAGSSRNDKSIRGGRGGRGGGSRNNSSRG;
YALI0_B05676g	fimo	sequence_motif	452	484	43.4	+	.	Name=HSDGDVLLHAJTDALLGAAGLGDIGKHFPDTDP_YALI0_B05676g+;Alias=MEME-1;ID=HSDGDVLLHAJTDALLGAAGLGDIGKHFPDTDP-MEME-1-1-YALI0_B05676g;pvalue=4.55e-05;qvalue= 0.355;sequence=KSGGTAAASAATAAASSAGNSSETASSRTPQKP;
YALI0_E08954g	fimo	sequence_motif	44	76	47.6	+	.	Name=HSDGDVLLHAJTDALLGAAGLGDIGKHFPDTDP_YALI0_E08954g+;Alias=MEME-1;ID=HSDGDVLLHAJTDALLGAAGLGDIGKHFPDTDP-MEME-1-1-YALI0_E08954g;pvalue=1.74e-05;qvalue= 0.291;sequence=SRNAFVALTYLLPHFDDALGLLDSAEFKKLSDT;
YALI0_C18293g	fimo	sequence_motif	788	820	40.4	+	.	Name=HSDGDVLLHAJTDALLGAAGLGDIGKHFPDTDP_YALI0_C18293g+;Alias=MEME-1;ID=HSDGDVLLHAJTDALLGAAGLGDIGKHFPDTDP-MEME-1-1-YALI0_C18293g;pvalue=9.09e-05;qvalue= 0.384;sequence=EPTASATTQTGSESKPSPTDSGDITSYVPSVTP;
