# Supplementary material for: Stable isotope and chemical inhibition analyses suggested the existence of a non-mevalonate-like pathway in the yeast Yarrowia lipolytica
Source: Sci Rep. 2021 Mar 10;11:5598. doi: 10.1038/s41598-021-85170-0 (PMC7970925; doi:10.1038/s41598-021-85170-0)
Supplement: Supplementary file 16 — Supplementary Information 16. [file 41598_2021_85170_MOESM16_ESM.txt]

>CR382128|YALI0_B14509g
MTAAAKETFLFTSESVGEGHPDKICDQVSDAILDACLKEDPLSKVACETAAKTGMIMVFGEITTKATLDYQKIVRDAIKHIGYDDSEKGFDYKTCNVLVAIEQQSPDIAQGLHYEKALEELGAGDQGIMFGYATDETEELLPLTVILSHKLNAALAAARRDGSLGWLRPDTKTQVTVEYANDNGATVPQRVDTVVISTQHSDDISTEDLRSEILEKIIKKVIPAKLLDDKTVYHIQPSGRFIIGGPQGDAGLTGRKIIVDTYGGWGAHGGGAFSGKDFSKVDRSAAYAARWVAKSLVKAGLARRALVQFSYAIGVAEPLSIFVDTYGTSKHSSAELVEIIKKNFDLRPGVIVKDLDLARPIYFKTASYGHFTNQENPWEQVRELKY
>CR382129|YALI0_C11473g
MTLGPKQERQSLFTLRFWHSRLAGTLTLQKVPFLTFEVTTASNRTTKMLIPKEDRKKIHQYLFQQGVCVAKKDFNQPKHEDIDTKNLYVIKALQSLTSKGFVKTQFSWQYYYYTLTDEGVEYLREYLHLPEGVVPETHKKTAREETASQGRGGRPERGPRRQEGEYRRYNSNKESAPGNYQPSFQ
>CR382130|YALI0_D15268g
MDSSAVKQPEWHAPKEPQSRDTLKLYNSLTRSKTAFVPIAGNKVTWYCCGPTVYDSSHMGHARNYVSTDINRRILQDYFGYDVLFVQNVTDIDDKIIIRGRQQHLFQKYVEENKGLSQEVLSKVLSSWNDFAKDKLGYTDEVADFEKYVESETTKLKSIEDAKFKMNLASAQAAAKALTDKTVTPDIFYPAVKDVLVLTLDQEQGSTVSDHKIFRELSAFWEGEFDKDMAKLNVLAPSVTTRVSEYVPEIVEYVEKIIDNGYAYVSDSGVYFDTAAFDKSHDYAKLQPWNKGHADLIDEGEGSLSNKTGKRNSSDFALWKASKPGEPFWDSPWGQGRPGWHIECSVMASAILGPQMDIHSGGIDLAFPHHDNELAQSEAHYDCKQWVNYFLHTGHLHIEGQKMSKSLKNFITIDEALQTYSPRQLRLAFALQQWNNQLDFKSALISEVKSVESTFSKFFAKVRALKGEVEDKVSKGVLVSKKTGPAELALLNALSDCKEAVHIALCDNLATPAAIQNMVQLVGKVNLYLGETSTENVRTEILVDVATFISKMFAVFGFRTRTDNLGFTEESSEASSEALIMPYLTTLRNFRDDIRGKAMARAAHLEFLQATDQVRFDLLKQGVSLDDRGVGEPALIKILSDSEKLELIKAQEEKEKRAAEKAAKREAQAKLEAQKVAEREAKAKIAPKDLWKDDPAYSQWDEDGIPTHNAEGEAISKSLKKKLTKQHEAQKKLYHDYEGQILE
>CR382128|YALI0_B09317g
MFISERVQLLLDEISALLTEKGHTLAVSEAACGGLISSYLVAIPGASKYFTGGTLVYSLKSRLKLSGWSQTDIDQYTGPSESVALRLARNLKIELGSTYALSETGWAGPTGDAVGTGFVAVVGPSGSKSMTFSTGSNDRAQNMEEFAFRALQFLLDQLK
>CR382130|YALI0_D01628g
MSEVAKKQKTEEGSVVTKVESNEVSETAAPVTAEVKDIGVTEPRVGITEYISPGLAGFRGILKQRYSDFMVNEIGLDGQVVHLTDTGAPGAQDRRRERREAERAEEEAKKEKEAEEEEEAKPKFVVSPENTEKLLNVFSQADIDNMVALFNTGTKMETEKGYDDKETRTAIHQTIREVFEGKLETKTSADNKFIITLASGNPRYSRTAREKLNKMYGPKKEFVHFSLYKENKETMEAVNLISKFLKAKPSQFTYAGTKDKRGVTVQKMTARGISGGVERVKGLNKTLRGMKLGSFAYSDEHLRLGDLEGNEFIITIREIDGKQSEIDAALTSLKEHGFINYYGMQRFGTFSISTHEVGRHVLASQWDEVVDMLLRPQELALEESKEARQIWKDTKDAGKALTKMPFRCAAECAILKALKNDPNSLNAVNRIPRNLRIMYGHAYQSYVWNAVVSKRVAMGLKVVEGDLVIDDNANKDGKIEDSNEESGQDLKIDPFTRARPITAEEIASNKFSIYDIVLPTPGHDVIYPTHLEEEYKNIMAKDNLDPHKMARTIRDYSLAGGYRHVFAKPSGVEWFFEKYSNPVEQFVNTDLDMLEKGVDRYTHCDEQDGDKLGLVLKLQLGSAQYATMALREVMKVDTSRRSDSFNVRV
