# Supplementary material for: Stable isotope and chemical inhibition analyses suggested the existence of a non-mevalonate-like pathway in the yeast Yarrowia lipolytica
Source: Sci Rep. 2021 Mar 10;11:5598. doi: 10.1038/s41598-021-85170-0 (PMC7970925; doi:10.1038/s41598-021-85170-0)
Supplement: Supplementary file 17 — Supplementary Information 17. [file 41598_2021_85170_MOESM17_ESM.fasta]

>YALI0_E27203g
MADATSTQAPLPTTGNGGDSLTQNLNVPFLGADMVWIMTSSALVWIMIPGVGLLYSGMSRKHHALSLLWASIMCCALVSFEWFFWGYTLAFSHKAGKFIGTMDNFGLMNVLAAPSVGSSAVPDILYMFYQGMFACITGMLMVGGAHERARLGPMMVYLFIWMTVVYSPIACWTWNPSGWLAVLGGLDFAGGGPVHMSSGAGALAYALWCGKRRDPAVEKLPHYRPSSVTSVVLGTVLLWFGWFGFNGGSSGNASIRGFYAAANTNLAAACGALAWMCVDFFRKGRKWSTVGLCSGAIAGLVGITPAAGFVPIWSAVPIGIITAVFANISGDLKNLLRIDDGLDVFSLHGVGGFCGSVLTAFFAADYIAHLDGATEIKGGWLNHHWAQLGYQLAGAFATLGYSFVVSSVILVIMNRIPYLNVRMTEEEEMLGTDMAQIGEFAFDWEDSGVLDLHGQNPNGMGVTPNVQTPKPSSINENKEAAESDSV
>YALI0_E10219g
MSERKSFTENVESDNSVGEIHEVKAEGPPDTSHLSYWGRFKHGFGPADVAHLDLEGLTPMEITALKTANAPLQRNLKGRHLQMIAIGGSIGTGLFVGSGSTLANGGPAALLIAYGVIGIMLLLTMHALGELAVCFPVSGGFCTYFTRFLDPGWGFAMSWNYIMGWFVILPLELVAASMTVNFWNEMNGTHINAAAWVSIFWIIICAINLFGVKGYGEAEFVFSIIKVAAIVGFILFGIVMAAGGGPKGGAFHEYQGGKLWQHPGAFAHGFKGVCSVFVTAAFAFAGTELCGLAAAETENPRVMLPKATKQVFWRICLFYLVSLTIVGLLVPWNNDQLLNGSSSADAAASPFVIAIRVAGVKGLPSVMNVVIMISVLSVGNAAVYGFSRTIAAMGESGQAPKIFAYIDREGRPIFGILVVLAFGLFSFIAAAGAETRNEVFNWLLALSGLSSVFIWGSICAAHIRFRMALKYRGRGTDELSFVAGFGVWGSVIGVVLNCLVLMAQFWIALYPLGVKTPNASDFFQAYLAAPVILGFWIFWKIWKRDGLFLLLKDLDIDTGRREPDLERVKAEMAEERYALSQKNFMYRLYNFWC
>YALI0_E22396g
MVSTRIITVAALASAALAAPAPAPASNELVGRQLWNGIEDIDADVETVLSLVSGTVNVLIKPPGDRPTEIQVLTTTFNSLNAGVDKLLADLGKIPLVGSLVTIIAKIAANPVIHGLLLVVEDLVTLLVGGLVDYLVVPLVQAVDGLLKSVSDLLQLLGGLPGLTDLAALTGATDSVKSLLSAHPVSA
>YALI0_C15004g
MKFSILALATLASMALGLVVTDDPEQLEYLETPSTNHIFLAYAKIIPSLAAANIVTNAGALALKMGMKIPFVNSRDLSRPPTHEELLEGLRLVVQYSAESGRPWSKAVNPTLPMAAIKWVVGKSSNKPFTAEDLKLARRTVFNMYMAQTIAKNAETSKNAHIVLPDPVKTVTVTVGAAPTN
>YALI0_E35156g
MSTSIGWTIPEWKEAQTNSSYEEGRHRLLDLVATFKDYKRGDPAWITLASTELINKQWKELQLMKKDPESLPLYGVPFAVKDSIDVADFPTTVACPAYLYVAKEDATTVRLIKEAGGIVVGKTNLDQFATGLVGTRSPYGKTPNTFSDKHVSGGSSSGSASVVARGLVPFSLGSDTAGSGRVPASLNNLIGLKPSAGIVSMKGAVPACKTIDCLSIFSLVLSDAQLVFNITAHYDKDDFYSRSLPHRPLKSFGPAPVFAVPENPLWFGDELNPEMFDNAVEHLRQQGVKVVKIDFNPLFDLAKCLYEGPWVAERYATLKDFMQNRKEDMNETVYGIIKHAETFTAADAFSYEYKRRAIVRKIEEIFSSIDGLFVPTCPLFPTMDSVAKEPVTVNANQGTYTNFVNLADLSALAIPAGFRKDGLPFGITLISQKFNDHALLDMAQKFLSTSRPLGALPKDQFTAKKGDALASSIVDNMPRTIPLAVVGAHMTGMPLNWQLQKVEATLARRTQTAKNYRLYALANTVPSKPGLRRVLPSDTTLRGEAIEVEVWDVPYQTFGEFVSMIPHPLGIGTIELADGKWVKGFICEQQGYDDAEDITKFGGWRAFKAEIKLKSESKPFETVLVANRGEIAVRLIKTLRKMGIRAIAVFSEPDRFAQHVLDADDSVSLEGTTAAETYLSIPKIIAACKQTGAEAILPGYGFLSENADFSDACEEAGIVFVGPTGDSIRKLGLKHSAREIALASDVPLVPGTGLIETVAEAEEAAKKLEYPLMIKSTAGGGGIGLQKVDKPEDLKRAFDTVKHQGKSFFGDDGVFMERFVEKARHVEVQILGDGKGNAIAIGERDCSLQRRNQKVIEETPAPNFPAETRTRMMNASEMLAKNLNYRGAGTVEFIFDEKRNEFYFLEVNARLQVEHPITEYVTGLDLVEWMILIGAGKAPDFEAQRAKTPKGASIEARLYAENPIKDFVPSPGQLTDVQFPTDARVDTWVSRGTKVSAEYDPTLAKIIVYGTDRADALQKLQKALEETVVAGVTTNLDYLKSIVGSEMFAEAKVSTQVLDSYNYHPNAIEITAPGSYTTVQDYPGRTKLWHIGVPPSGPMDTYAFRVANQIVGNNPKAPAIEATLVGPSILFHSDTVIAVTGGSAEATLNGNPIEFWKPVNVKAGQTLATGRLTSGCRLYIAIRKGLSIPEYLGSRSTFAFGNLGGFNGRTLKFGDVIFMNDPELPSCSIPAPISEPAPASADMIPQYGNSWTVGVTCGPHGSPDFFAQGWMDTFFDSKWKIHYNSNRFGVRLIGPKPEWARKDGGEAGLHPSNQHDYVYSLGAVNFTGDEPVILTCDGPSLGGFVCAAVVAEAELWKIGQVKPGDTVQFVPMSIDSARQLKKAQDRTITNLCGSSYESVDALLALEDYENPVIYTLPASTSTPRVVYRQAGDRYILVEYGDNSMDINISYRIHRLIEEVQQSIKGIVEMSRGVRSVLIEFHASASRSTLMKALVDFEKRLQIVETWQVPSRIIRLPMCFEDSKTLEAVKRYRETIRSKAPWLPNNVDFIQRVNKFSDRSQVRDILYTARYLVLGLGDVFLGAPCTVPLDPRHRLLGTKYNPSRTYTANGTVGIGGMYMAIYTMDSPGGYQLVGRTIPIWDKLSLGQERPWLMSPFDQIEYYPVNEEELDNITTEVENGRYAVEIEQSVFDFGVYSAWLKDNSESIDAHMASQAEGLDEFTNLIKVANEDLSYGKAVAPKEETPLSASAVQVFSEVTGRFWKSLVAVGDTVDKGQAILVVEAMKTEMIINTPTAGKVVKLYNINGDMVDTGDCVAVIEPVV
>YALI0_B07898g
MIVFLGAFSACMSGEVDIGLYLADSSSDLGFFVCIYISISPVDCTHSSHPPTMLRLKLFGKEKSSEEEVETEIGEVLDVSDVPEISEIPPDVTEYVAQQLGTPPNDVDGSYPADVLFMAEKFLLMSENEAIEICTRNLKYHEFDPNFRDSHKDLLAELLKSFNGSGDPDEAASDEKDEKDEKDDLDPIQKSMLLRFWATLFHWWSPYPEVRAVTDPFDDDSQTCLTWRVLLLGTIWVGVGAFVNQFFDPRLPAITLSASVCQLLLYPSGRLLQYCLPDWGFSIRGHRFTLNPGEWSQKEQLLATVMVNCANGTPYVAENIFIQYMPMFYNQKWAGGFGYGFLLMLVTQFMGFGLAGLLRRVGVYPVMAMWPSILPTLAVNKALLAPNRKESINGWTITRYHFFFLVFLASFLYFWIPNYLWTAISTWNWMTWIAPNNADLAIVTGSISGMGYNPIPTFDWNMMNMLISPILTPLYSSMNQYVGMFVSGLFILAVFYTNNNYTKWLPINDNTLYDNTGNPFDVTKILTNFIFDESKYKKYSPPYYSAANLVLYGAFFALYPMAFVYSVLCYWKQMGIALRDTWLSLRYIHRSNYEGLDDAFSRIQKKHKEVPDWWFYAILLIMFGLSIALVEHWPTDTPVWVIVLCLGMCLVFLLPFTIFYSISGVLLTLNVLGELIIGYALPGKFQALNTTKALMVQIADQAMNYTTDQKTTHYAHLPPRSIFMIQLWATLVNGLVCLGVLQFQMFSVKEICTKHNSMKFSCPNENTLFSASVIWGVIGPKRIFDHQYPVLKWMFLLGAGVGLLFWAFQYGLPMVLVKRYPASIKKILRYQRIVSKAHPLILCSAMLSWAPYNLSYMTGGFYLAILFNWYLKTRYLEWWRKYAYVFSSGMDTGVALSAIVIFFAVEYNDYGLSWWGNNVSSAGVDGQGIPIPPLPDVGYFGPGPDHYP
>YALI0_C09889g
MSTGRAYMTSRIANSPTRPKSPTQTSSVMSETKPVQAESISITSEAGQVTGQVEVMPSNAWQRFKYGFGPADTTDMDFTGLTPMEITALKTANSPLQRNLKGRHLQMIAIGGSIGTGLFIGSGSTLSQGGPAALLIAYGIIGVMLLLTMHALGELAVCFPVSGGFFTLFTRFIDPGWGFAMAWNYVMSWFVILPLELVAAAMTVNFWNEINGTSINTAAWIIIFWTLIVCINLFGVRGYGEAEFVFSIIKIAAICGFIIFGIIMAAGGGPSDGAFSSYQGGKLWKSPGTLANGFKGVCSVFVTAAFAFAGTELAGLAAAETENPRKMLPKATKQVFWRICLFYIVALTVVGLLVPYDNEMLLNGSSSADATASPFVIAIRLAGVKGLPSVMNVVIMIAVLSVGNAGVYAFSRTIAGMAEAGQAPKMFAYIDRQGRPIVGIAVVLIFSLFAFISAAGAEVRSAVFNWLLALSGLSSVVVWGSINLAHIRFRQALKYRGRDTGELTFSAGFGVYGSYVGLSLNILVLIAQFWIALFPLGGKPNAEDFFMAYLAAPVILAFVIGYKLVKRDGILKISEIDIDTGRREKDLEKLKAEIAQEEYDLSQRGFAYRVYNFWC
>YALI0_F12925g
MSEYELPDLVWVTTSGALVWLMVPGIAFLYSGLSRKNHALGALWTGMMTLGVSFFQWWLWGYSLSFSAKDNGQHFIGGMEHVVAQHVWTSRSASTPTVPDVVCYFYQGMFACVTAALMIGGGNERVRLGPLAVFLFIWQTIVYCPIAYWTWNPNGWAARLGSLDFAGGGPVHMCSGSAAMAFALVVGRRKSPACDFVPAFRPSSVAYIIMGTIMLWFGWLGFNGGSAGGASVRGIVAMVNTNLAASCGGLTWMMVDYFRHNGKWTAIGICSGAIVGLVGVTPAAGFVPAWSAVVIGIVSGVAANLGIGIKGVVYIDDGLDVFALHGIGGFTGSVMTAFFASDWVTKTDGVTVIQGGWVNGHYVQLGYQLASACATIGWSFAITYLILITMDLIPFLTLRMDAVDEQLGTDVTQLSNECPEQWEELTLYLRPWLENVEKEKQERMAQEAMHQVV
>YALI0_F18964g
MENISDEVVYTTEPPQTTDEKKDQTDYDASIAEVSMTTVEWVAQQLLIPPSELDGSYPEDVHYMARKVEEMSNVTAASIIRANIDYHMNDKNLPAGMMDECRDLLEEYTHGPEGEKEDEMVGDYAGDDFQPENSLMMRYYAALFHDWSPYPQVRSVTTPIPADPNEHVETIRCYIVGTIWVAISAFVNQFFYPRQPAISLTTPVLQLFLYPSGVLLQYILPKWGFKLWGIDFALNPGPWSAREQLMATLMCSVAAVPPYINSNIIVQYLPMFYDQSWALGFGYMFLFMLVTQYMGFGLAGLLRRVAVYPTRAFWPTSLPTLAVNKALLDGHRKETVSGWKITEYQAFMMFGFGAFLYFWVPNYLFTALSTFNWMSWIAPNNINLATVTGSVTGMGFNPIATFDWSVITALVQPVYMPLYTIVTQYVGFVLSGLCILGVWYSNYYNTAYLPINSNDLFDNTGQPFEVAKVLTNSQLDEDKYHNYSPPYYTAANLVLYGIFFAIYPMSFFYYVANEWSVCKQSVKDIWLSIRYLNRSNYEGRDDPFSRQMAQYKEVPDWWYYAILIVMFGLTVAFVEHWEVQTPVWSIVLILCVTLVFLFPFTIVMSATGAQLTLNVILELIMGYTIAGRPIGINVAKAFAVQIQAQAQNLSSDQKIGHYMALRPRSMLRVQLWATMVNGLVTIGVIQFQLTKIEHFCDIKYQKEHEKFTCPNERTFFTASVIWGLFGPKRMFDNQYPVLRWAFLMGFGVFLLFWGVQTVLPWALVKKYPQKERKIRKWQDRLMMVNPVLVAFGGLSWAPYNLSYMTGGLYIAVLFSYYLRKYYTAWWKKYTYVINAALTTGTALSGIIIFFAVQYTNKDLSWWGNNVPFAGQDGAGPPLMDIPADPGYFGPPPSHYP
>YALI0_E07271g
MCKSIGWTIAEWKEAQTNSSYEEARHRLLDLVATFKDYKHGDPAWITVASTEHINKQWKELQLMKKNPESLPLYGVPFAVKDNIDVIDFPTTAACPAYLYIPKEDATMVRLIKEAGGIVVGKTNLDQFATGLVGTRSPYGKTPNTFSDKHVSGGSSAGSASVVARGLVPFSLGTDTAGSGRVPASLNNLVGLKPTVGAFSAKGVVPACKSLDCVSIFSLVLSDAQLVFNIAAHFDKDDCYSRRFPQRPLKSFGPTPVFAVPETPLWFGDELNPALFDDAVERLRQQGVKVVKIDFTPLFDLAKCLYEGPWVAERYAAIKDFVQNRKEDMDETVYGIVKQAENFTAADAFAYEYKRRAIVRKIEEIFSSIDGLIVPTCPLFPTMESVAKEPVTVNAHQGTYTNFVNLADLSALAIPVGFRKDGFPFGITLISQKFNDYALLDMAQKFLPASRPLGALPKDKFTAKKGDLLASSIVDNMPRTIPLAVVGAHLTGMPLNWQLQKVEATLARRTKTADYYRLYALANTVPTKPGLRRVLPSDTTLRGEAIEVEIWDVPYRNFGEFVSMVPHPLGIGTIELADGKWVKGFICEQLGYDDAEDITKFGGWRAYKAETTQNLESKPFETVLVANRGEIAVRLIKTLRKMDIRAVAVFSEPDRFAQHVLDADDSVSLEGTTAAETYLSIPKIIAACKKTGAQAILPGYGFLSENADFSDACAEAGIVFIGPTGDSIRKLGLKHSAREIALASDVPLVPGTGLIETVSEASEAAEKLEYPLMIKSTAGGGGIGLQKVDKPEDLKRAFETVKHQGKSFFGDDGVFMERFVENARHVEVQILGDGKGNALAIGERDCSLQRRNQKVVEETPAPNFPAETRTRMMKASEMLAKNLNYRGAGTVEFIFDEKRNEFYFLEVNARLQVEHPITESVTGLDLVEWMILIGAGKAPDFEAQRAKTPQGASIEARLYAENPVKDFVPSPGQLTDVQFPSDARVDTWVSRGTKISAEYDPTLAKIIVHGSDRADALRKLQRALDETVVAGVTTNLDYLKSIVGSQMFAEAKVSTRVLDSYNYTPNAIEITSPGSYTTIQDYPGRTKLWHIGVPPSGPMDAYAFRVANQIVGNHPKAPAIEATLVGPSIMFHSDTVIAITGGSAEATLNGEPIEFWKPVTVKAGQTLATGRLTSGCRLYIAIRNGLSIPEYLGSRSTFALGNLGGFNGRTLKFGDVIFMGEPELPSCSIPAPISEHAPASDDMIPKYGNAWTVGVTCGPHGSPDFFAHGWMDTFFDAKWKIHYNSNRFGVRLIGPKPEWARKDGGEAGLHPSNQHDYVYSLGAINFTGDEPVILTCDGPSLGGFVCAAVVVEAELWKIGQVKPGDTVQFVPMTIDSARQLKKAQDRTITNLCGSPYESVDALLALEDYENPIIYTVPASTSTPRVVYRQAGDRYILVEYGDNNMDINLSYRIHRLIEEAQQSIKGIVEMSRGVRSVLIEFHPSASRSTLMQALVDFEKRLQFVETWQVPSRIIRLPMCFEDSKTLDAVKRYQETIRSKAPWLPNNVDFIRDVNKFSDRSQVRDIVYTARFLVLGLGDVFLGAPCAVPLDPRHRLLGTKYNPSRTYTPNGTVGIGGMYMCIYTMESPGGYQLVGRTIPIWDKLSLGQDRPWLLSPFDQIEYYPVDEEELNHITTEVENGRYAVEMEQSVFDYGKYSAWLKDNSKSIEAHIASQAEGLDDFANLIKVANEDLASGKTGATKEETPLSASAVQVFSEVTGRFWKGLVAVGDTVDKGQGIVVVEAMKTEMVVNAPVAGKVVKLYNTNGDMVDTGDCVAVIEPIV
>YALI0_E18139g
MDADQAHLEALGYKEEFKQEFGLWSTFAVSFSVLGLLPSIASTLFYGLGYAGTAGMTWGWLIAMVGVQSVAMSMAELCSSMPTSGGLYYAAAVLAPPKWGPLMSWLTGWSNWLCQVTAAPSVNYSTASMILALKTLHDPSYTAKTWHVYLLTLGIMFSHGIISSMPTRFIARFNSAGTLMNTLCLFVVLFMIVGGAQPGEDGHKFNNSHEVWSFIDNQTDWPNGIAVLMSFISIIWTMSGYDSPFHLAEECSNASVAAPRAIVMTSGVGGLMGWAFQIAIAYTVRDVAGVTQDELGQPFVTYLQQCLTPRFVTTITALTIISGFFMGQACMVAASRVAFAYSRDGCYPLSHIWAQVNPYTQTPVNAVWFNWIIGQLLLLLMFAGDTAIGAIFSVGAISGYVAFTMPIGIKVFWSSDKFKPGPWNLGRWSRPCGILSVAYVALMTPILCLPQYKGKNLDLDTMNWTVVVYFGPMLLAFGWFMIDARKWFKGPKVNVQHAIHKDHELEEQSTNGVEFLSGVEPSGSGNSYEEHSKAKDWARADQV
>YALI0_E18139g
MDADQAHLEALGYKEEFKQEFGLWSTFAVSFSVLGLLPSIASTLFYGLGYAGTAGMTWGWLIAMVGVQSVAMSMAELCSSMPTSGGLYYAAAVLAPPKWGPLMSWLTGWSNWLCQVTAAPSVNYSTASMILALKTLHDPSYTAKTWHVYLLTLGIMFSHGIISSMPTRFIARFNSAGTLMNTLCLFVVLFMIVGGAQPGEDGHKFNNSHEVWSFIDNQTDWPNGIAVLMSFISIIWTMSGYDSPFHLAEECSNASVAAPRAIVMTSGVGGLMGWAFQIAIAYTVRDVAGVTQDELGQPFVTYLQQCLTPRFVTTITALTIISGFFMGQACMVAASRVAFAYSRDGCYPLSHIWAQVNPYTQTPVNAVWFNWIIGQLLLLLMFAGDTAIGAIFSVGAISGYVAFTMPIGIKVFWSSDKFKPGPWNLGRWSRPCGILSVAYVALMTPILCLPQYKGKNLDLDTMNWTVVVYFGPMLLAFGWFMIDARKWFKGPKVNVQHAIHKDHELEEQSTNGVEFLSGVEPSGSGNSYEEHSKAKDWARADQV
>YALI0_E14729g
MAHYYPSGVSSVGNFDSLDVEIRSLAEGMVHKPHHRESRYIFDHTFDDEFREEHEDEYDYDMLRKTSFENPDVNPYVEASAEPELDPWSGEFNSRKWIKTVLGLKERFGNSKGITAGVSFKNLGAYGYGSRSDYQKTFLNVIVATGDLLRSAIGAKRTSKIQILRKCDGLVLPGETCVVLGRPGSGCTTFLKSIACETYGFHVEEETQWNYQGVPRDVMTKHCRGEIVYNAEHDIHFPHLTVGQTLMFAALARTPRNRVLGVTREQYARHTRDVTMATLGLSHTINTKVGSDLVRGVSGGERKRVSIAESVVCGAPLQCWDNSTRGLDAANATEFIRSLRLSAQMTGASMFVSLYQASQEAYDMFDKVCLLYEGRQIFFGKAGEATSYFEGLGFERAHRQTTGDFLTSLTNPVERRIKAGWEKLVPRTPEEFESRWRSSRTHALLVYNIDRFNTTHPLGGQGYVEFMKLRKESQARNTRLSSPYLLSWPMQVRLCLWRGFLLVRGDLSMTLMTIIGNFIMALILASMYYNLRESTDAFFSRSALLFLAMLLNAMASVLEIFVLYGQRPLIEKHKRYALYHPFAESIASMLVDLPTKLATLISVNLALYFMTNLRRTPGAFFIFLLFSFTCTMAMSMIFRFTASVTKTMEQALAPASVLVLALVIYTGFTLPVDYMHGWARWMNYLNPVAYAFEAVMVNEFRNRRFPCGLYVPSRSFYNSVPAESKSCVAIGAKLGQDYVDGSVFISTAYKYETGHLWRNLGILWAFAGFFCGVYLLAAEYVTMAQSKGEVLLFKRSQHRKNLKAKPDKRFQDVELGDNLGDHNLDQNLGDNHSTYSYQQPIQAQIPPSRYAQQAPMTPAPMMHVPMTPGGMLSPGQQMFSPGQQMMTPGPMSPAGMMTPGFTYVPPHGDTIHQPPTVGDDINYTTPAPQVNFTPATPAQYTTPATPAQYNTPGTPGITGGYEPPHGDTVHMPPTVGDDTNYIPTKVRTNLSLNSSKSNLQHSGVFQWTDVCYDIKVAGENKRLLDHIDGYVKPGTLTALMGASGAGKTTLLDVLADRKSTGIVHGDMLVNGQQRNASFQRKTGYVQQQDLHTATATVRESLEFSALLRQPSSVSRADKLAYVDEVISILEMDSYADAVVGVPGEGLNVEQRKRLTIGVELAAKPELLLFLDEPTSGLDSQTAWSIVSLLKKLAANGQAILCTIHQPSAILFQEFDRLLFLAAGGKTVYYGDLGDKASLLIEYFESNGADPCPDNGNPAEWMLEVIGAAPGSRAKKDWPSVWRYSQLRRQQREELDDMRLAFNADSQAALAVGGEDTDFAVSQWTQLYYVTKRLLQFHWRTPSYLWSKMTLCIGCALFIGFSFYKSARDIQGLQNQMFSIFLMFLIFTTVAEQIMPLFMIQRDLYEARERASKTYSWQVFLGGNMLAELPWQIIVAVVVFFCMYYPIGFYRIAAENHQTQERGALYFLFLLVFFIYDSTYAHMIGVMFNNHETAANFAYLLFSFCLMFCGVLATKESMPGFWIFMYRASPLTYFIGGFMATGLAGGKVTCSQHEILQFKPLKGNSCAQYMKPFLDNAGIFKGYLLNETATDMCHYCPIENADAYLDNASIFYGDRWRNFGIVFAYPIFNVCATFMLYYVLRVPGVRYKIASKVRWRRKKQ
>YALI0_F12089g
MVGLCSHPEQWGISLLYDLTPCTCQALSHVFPSAIALIWGTREVVQFANKPNNAHIVRRQWDYWLKQSASVALILSLLYDASRHRAHPTDIFFWSPLVLVAATVEIIYLQHVEAAKSRIASSAVLWFWFTLAIGGLLETIGDAVRALNPRTALCTTFVASLVFSLECWVFDPRKSLPHMYQTAYEDLNPIEYANIASRSTFGWLGPLLKTGYSKVLTIDDIPACPTWLKTAVTHGTFEQTWQKQLRKKNPSLLWTITAVYGPKYLFLCVYNLGETLVPFIQPFLLRQLILVVTDYRAQEDAARSLNKPLDPDSESGLITKGIMVVTAMLALSLVQIVSSNKFIIGCFNMVLEVTGALSAAIHNKTLTVSPEAKADTNSGDIVNLMSTDVPQIAQTADIMDTIWGAPLGVVVCLTSIYFLIGKAMWAGVFVMSMNLPINAVFAYWETKFYEQIMAVRDKRTAVTTEVLTNIKSLKFYSWEKIFYDKVCKIRNGGELALQKKILHYEIAEAFSWSVATFVATSASFAVYTLGMKQPLTTDVAFPVMALYGALLEPLGSIPYIITHLLETGISIGRISKYLKARDLQPDAVTHVAAATVPGQVSVTVENGSFGWDSRDVAKDVDKLLLTDMNFEAKKGQIVCVVGKVGSGKTTFLHSLLGETYKHAGQVTVAGRVAYVAQSPWIMNATIKDNIVFGSKFDADFYAKVVDACALKSDFAILKDGDQTEVGEKGIALSGGQKARLGLARAVYSRADIILLDDPLSAVDEHVQHHIIQEVLGPNGLLQSKTKVLATNTLNALEHANMIYLIQDKTFVEKGSFEEVSRGEGQLSKLIKDFGRKGKKTDTSASASDLVSGPTTPTSMVETDPVLIEGEDTVEELGIDRTLTLRRASTAEFVAPKGPKSNADERDSDRVNQEIVTSGDIKSSVYVRYAKALGLGNLAMFLLCNIMVSVSQVAANYWLKDWAERSDDSELSSPGYYLTVYFILGIASGIWLVLELIFLHARGAIQAGIEMHAKMLACVLRAPMSFFETTPLGRITNRFSGDLYKIDANLPSAIEYLFNAIIAGMASLLVIVFATPMTLLFIIPLLVLFYRYQKYYIHSSREVRRLVTASRSPVYAHFQETLNGVSTIRGYARQATYEKINQARTDVSAKVRFIQQNLNRWLSLRLRVIAALVVFATGLFSILSLRWYNFMNPGIMGIVMTYALNVTWTLVLMVRMAINVETHSVSVERVWEYCELKSEAITEIPGCVPPSWPENGSISFNDYSTRYREGLDPVLKGISLDIKHKEKIGIVGRTGAGKSSLTLSLFRIIEAIGGNISIDGVDISKLGLRDLRQRLSIIPQDSQIFEGTIRENLDPSGTAHTDEEIWKVLELSHLAEFVRSSTDSDGQHQELLMKINEGGSNLSAGQKQLMCLGRALLNPSPILILDEATAAVDVETDKILQQTIRTEFKEKTILTIAHRLNTILDSDRIIVLSAGQVEEFDTPQNLLKNHDSLFYKLCERGGFVDGDEIKYTVAEEEGDDKKDNDDDDDDDDQPAYTVEEPDN
>YALI0_F17446g
MSQLPPSPGSDIVPMAATVELEKEKEDASEEDAFKSEKSEPEETTEPVPNPMAGLPPPDVGLKAWLACLGAFCGIYASFGYINVVGMFEAFYLTNQLSNYSASTVSWITSLQIFLLVAGGLLFGPVAERYGPRYLAGVGTCFVVLGVFTTSASTKYWHFLLAQGICTSLGNSMLYYASLLGVSTWFKAKRGFTLGIAVAGSSIGGLTMPFMFSELEPRIGFPWTVRAIGFVLLGMALICTVTISSRIPANPKLPLLDIKKDLIAPYKNMHIWLLTAGIFMTFWGLFVPIGYMSVQGQSNGMSPRVSFYLISIYNGCSVVGRILPGIIADHVGGFNMHAFCTILCSVFIFALWIPARTNPPIIAFSAVFGIISGSSISLFPALVGMVTPVAEVGRRLGMVSFFVAFACLTCMPIAGQILLKDNGSFDGCQAWAGVFMFCGGVTIFITKLTIPGKTWKSRF
>YALI0_D19558g
MEKNNQGEIVEPVYTATNTELGSVNQLAEEVVETERVPSYDSDIDTKHEVSTTINALGPEPTEEEMLTLRRVSDSLPKAAWMVAVVELGERFTYYGITGPFQNYMQRKRGFGAHAGALDLGQSTASALSYFFQFWCYVTPILGAIIADTWWGKYKTLFVFSLIYVTGNLILFVTSLPSSLDAGAGLGGLVTAMIVIGLGTGGIKSNVSPLISEQYTNTKFYIRTLKSGERVVVDPNQTIQSIFMVFYMCINVGSLSAIATTNLERYVDFWAAYLLPFAFFFIAIAALVLGNKYYVKRPPMGSVIPQAFRVVFAAAKKKSFDAAKPSYRQENGESEVPWTDLFVDEVRRAFIACKVFVIYPIYWVVYGQMLNNFVSQAGQMQTHGIPNDIMQNIDPIAIIIFIPIMEKLVYPGLRRVGIKMRPITRITLGFFFASCAMAYAAIVQKIIYSAGPCYDAPGACPAALLPDGENYAPNNVHVAVQTPAYAFIALSEIFASITGLEYAYTKAPTSMKSFIMSIFLFTNAIGAAIGIALSPTAKDPKLIWTYTGLAGATFVAGWIVWFGYRHLNKVEDELNVIDAEYTAELNATLMHDKEKADLERAHKTAIVDEGVEKVF
>YALI0_F21197g
MSDSTFAHQESLPKLPIPDLKDTCDNYLEALRPLQTAHEHERTERAVHEFLNTSGPILQEELKQYGKPRSSYIEQFWYDSYLNYDSPLVLNLNPFFLIEDDPTPVQQSQVDRAATLTTSSLRFIRALRREELPPDNVRGTKLCMYQYSRLFASARIPSANGCVMQSDSTSKHIVVLCRSQFYWFDVLDDNNDLIMVEKDIALNFETIIQDAEGTPITEIAKGAVGVLTTENRRVWASIRDQMNRATDSSNYECLKLIDSALFVVCLDHAAPESLSDLTRNALCGLSELQKGVQVGTCTNRWYDKLQIIVTQNAKAGVTFEHTGVDGHTVLRFVSDIYTDSILRFANTISGAAPSLWKTVSPDPAKRDPASFGNVSTTPRKLEWSIGPELQTALRFAETRNSDLIHQNEFECLSFNHYGKKAICEMGCSPDAFVQMVFQAAYYVLYGRVECTYEPAMTKTFLHGRTESIRSVTKESSEFCRKFCEDLPAETKLEYLRKACQQHTKNTKKSSQGLGQDRHLYALLCIWRRYLEESDDNDSTTSQTSIGSQTAVDIGDEMTPITGLGDVHLPKAGGSIPSIFSDPGWDKLNNTILSTSNCGNPALKLFGFGPTSPDGYGLGYIIKDDSITICASSKHRQTARFLETLSTVMMEIRLLFREVAKAKAQRPAGASRARSCERVPQVHTTKQVHFGRTLPRSRKPSETEIYDEEMSYLLGGYGYFDMADFENAADTERLGRKEIGRKLRLAEY
>YALI0_C01067g
MLKLHKPHTSAGWQLVRSTSTVTIMALKKSVSAAKSPTHSIEKKVAQESVSISLKTGFTYSFKYADCVTEIISIPRQDDEADDDDCLRPDINQIVKQGLTSSESPVAPRARSYSYFTNLNETYIYLKIETDKNIFYQVPIPQVASAEEVTEDFYETEKWWFQLVSEMYPDGYDKDGRPADHRLNPKTREYKYNFTLLDSFGSETDVDRDVFDSYFPECKRMVCYRNEHRLKIWGSYEAVRDLAWYLSGNEPVGEGLDSLGDLILISEEYKGLYLKHWCIRRILSTQWSDISLQSAAGLYERLSETDCEEMKQLKPLLFRLIQQKMMSLDRTKWSPPQILAAEVGPEWTCLPGSGLTTL
>YALI0_F16731g
MATVRVLRNFINPVSAIGIFKQGLEGGLSKEQQPLEAPKPACLPEGYSEIMDTAVYRIAPKKKSSKGPAPLVFFIPGNPGISEYYTVFLQHLAEMYPTYEFVCPSYRGYSTFNPASFKEDLYSLQDQIDNKVKILRHVVAESKCETCTFDGYESDDTLADSFATPPSSRRSSIDSLDSMDSMGSISSGETLLGSISESETEGRPVILMGHSLGGWLVQRVAVAVANDPQIDLQLVCLMTPTLKELAKSSTGQKLKTLAKQYPVPGGVLARGLQVAQKVSPLWTRVEQQFLSDALPPHIVQATRGFVSQPSIIRQWIEMGKEELVAIGTDCNDVVDFWHNNGKFKIWGFFAHQDQFVDDETRQDIFNEWGHLNHVTFDVGAEEIIHGFCIHHNQEVAQLTKQQFDQLPLHF
>YALI0_D15422g
MDKTFSVTVEPSPSPSDLEYGEVKHTTKRALKSRHVQLIALGGCIGTGLFIGSGTILSSSGPGSMLCAYIVMSFVIWTVMNALGEMTTFLPIDGASPPMYVNRFVDDSLAFACGWNYWYAYAILVAAEVTAAAIIFEYWTSAVHSAVWITIVLVTCVLLNIIAVAIFGETEFWFASIKIIGILGLIIVGIVIFFGGGPKHDRLGFRYWKDGKAFLPYIIDGAGGRFCGFWSAIIRSGFSFILSPELVTISAGETEAPRRNIPKATRRFAYRLIFFYICGSLVIGTIVSSDDPLLLNKKNEDASASPFVIGIQNAGIPVLNHIINGVILTSAWSSGNSFLFAGSRTLYSLACQGEAPQIFTKCSKNGVPYYCVAITAAVGCLAFLNVSASSANAFNWLSNLSTISGFLAWICVLIAMLRFRKAVAFNDITLPFKTPGQPYTTIVVLAFISLLTLTNGFTVFVGGSFTGADFVAAYITIPLFLVLYLGHRFGYKRAGLKTTWWRSIPEIDMVSGLAECEKTELLTPERKPRNWLEKVWFWIA
>YALI0_C04455g
MQLTSETIPRYTVLTRYVQTGLSLLCWCLAISAVALIDGGYWSTDAYGIAVGILTFIWLAYVMFVPARYPKYANGLAAVVGEVLINIFWFTSFIASAAQRGPESCNFRGWGNRYLKDWGSSCKVAKAYIAFAAITWLFFIFSTFFVIKTSIPHFKIGTNAVINAPVLVGGTLGAAVASDPEDPEAAERDLEGGLQPEETVHVSDEAEKEITVDPQVSQVDPHVSQVTTHTQDQETAQDLGTVKMPDETYQPYTSTLDTHNK
>YALI0_F19866g
MPWKTLLSLVYMSRACQVHGKQHVCTMTEEKTHSLSPNDSVSSGIGEIKTTSKWRNFVDSFKEADLHDVDTEGMTELEISQLKAANSPLQRSLKDRHVKMIAIGGSIGTGLFVGSGGALAQGGPAALLIAYTLVGSLLFCTINSLGELAVAFPVSGAFATFSSNFIDPAWGFAMGWNYTLNWFITFPLELVAASITVDLWREFNNSNISPAAWVAIFYVAIVSINFFGAKGYGEAEFIFSIIKVVAVVGFILFSLILVCGGVPGNGYIGGKHFHDPGAFANSFKGVAATFINAAFAFGGTELVGLAAAETENPRRAIPSATKQVFWRCFIFYFLSLLFIGLIVPYNSPELLAQGSVLGSASPFVIAIKNAGVKGLPSVMNVVIMVAVLSVGNSAIYGCSRTVAALAAQGMAPKIFGYIDRTGRPLVGIIACSIFGLLAFVCAAPKEVENEVFFWLLSVAGLSGTFTWGSVNLCHIRWRLAIKKQGRELKREVTFKSRVGIWGSIYSFVFCIVILAFQFWVALFPVGGADPTPRVFFQAYLCVPVILVFYFVYKIWKRTKIWKLADINLDVGRREFDYDALQRQLEAEKIEMATRPWYVRWGNYWC
>YALI0_A02607g
MDGTVQAQTYLQAQTNGQRYWDSIHESCQWGATDDGGMNRLTLNDDDKQVRLWFIAEAEALGCKVTVDSMGNIFAVRPGKNNDIPPIGMGSHLDTQPRGGRYDGIAGVIAGLEVIRALHEADHTTYAPIAVIDWTNEEGARFPKAMVSSGVWAGKIPQEHAYDLRDVNEPDTKFVTELERIGFKGTTPASYKDLPLSAHFELHIEQGPILEAEEKDVGIVTGIQGMRWYDAEVIGREAHTGTTPMNRRCDALVAAAAMIQAIEETAVSLGGLGTVGIINSLPQSTNTIPGEVNFSIDLRHTDESKVDELEKAVFDKLEEIAKKRDVTFTHSMKWTSPALHFDPECQKALELSAKHEKMSYRRLQSGAGHDSGYTSYVCPTAMLFIPCRDGISHNPAEYSTQEQCSKGASVLLGGILRYDDMLAEKNGK
>YALI0_F00484g
MSSYVGALDQGTTSTRFILFSPDGKPVASHQIEFTQIYPHPGWVEHDPEELVSSCLECMSSVAKEMRTQGIKVADVKAIGITNQRETTVLWDIETGQPLYNAIVWSDARTGDTVKKLEAQPGADEIPKLCGLPLSTYFAGVKVRWILDNVKEARECYDRGKLAFSTIDSWLLYNLTGGLNGGAHITDTSNASRSMFMNIETLKYDEKLIKFFGVEKLILPKIVSSAEVYGRIGTGPFANIPLAGCLGDQSAALVGQKAFEPGQAKNTYGTGCFLLYNAGEKPIISNNGLLTTVGYHFKGQKPVYALEGSISVAGSCIKWLRDNIGLIESSEQIGELASQVDDSAGVVFVTALSGLFAPYWRTDARGTILGLTQFTTKAHICRAALEATCFQTRAILDAMAKDSGKPFTKLRVDGGMTNSDIAMQIQADILGIEVERPAMRETTALGAAIAAGFAVGVWKSIEDLKDINTEGMTEFASKTNEEERAAMMKQWNRGIERAVGWLE
>YALI0_E07205g
MDDKIEEGYGQNPPSGDANVLATMGYKPELKRNYSMIQVFGIAFSIMGLFPSISSALVYSMPSGPAGMVWGWFVASFCIMMVGLSMAELGSSLPTSGGLYWWTYHFATPKLKRPLCFLVGYSNTLGLTAGIVSIDYGFAQLVLAVAGVATDGEYVATKYTVYGVFAACIISHAIVASLASDGMSKLQTGCIVLNIAIIIIAIIALPIGARHNLHDGAYIFGKLENLTTWPTGWTFFLGWLAPIWTIGSFDSCVHMAEEASNATKAVPFGIISSIGMCWVLGFVINIVLACVMAPDTERILSTPFQQPMAQLIYDCLGKKWTLALMVIIFVLQWTMGLSIVVAASRQSWAFARDGALPFSNFFKVVNHKVSIPVRAVWGNCTLGLVIGCLCMIDAAAAAALFSLAAASNDLAWMTPIACRLIWGYKNFVPGPFYLGRVISKCVSTFAVLYLCFAICLLMFPLEGPNPNKDNMNYTCVINVAVWAGSLIYYFGWAHKWFEGPQSNLELEGMEVEGVPQLTKMNQTDPAQSDKSVE
>YALI0_E07744g
MHFSFGLLLAASSVLAAPVNTTSANVTSVAPLANTSATAASRGPVFLPVPGPVNVTKGTEYNETALEYNNKTNVLTSHKFDKNYQSEAYVANGFIGIRLPVQGQGFSQSGNATNYTSLIEDRRFTGAYVSGFTAHSAGNGSLATEGFLASIPNWSELSVSVGNQSYNGSTSEKHISNYSQSLSLQNGVVSTNVTWSPTNDTQLQLNYTVLAHRARPNVGIVRLDITSQNATTVNITDLLNSKGSVGTSYLASGSDTGSIWTAVSALGSNNTVFEYSTLGFSNYSSVNISTEANSTQSISQSVPVELSPNTTFTVIKYVGIASSDASPATFATARKAALVARALGFDTLLYEHSNAWNNIWNDGDIVVPGDEELQIAVKASLFHLLSSVRSGDEPKGYNANGIAVGGLSSSNLQGLPAAIDSTVSPALLALYPQFAKNVVNYRVGLANKVSSKSKRSLVEPYHTSIDSALNAWNYFVSTNNTEWLNSTGYDFIAAAANHYAQQFSLNSSVGAYSSNVTYKGVTVLDSAYVNAGAVTLFKAASAASDIVGEDPNPTWSDISENVYIPQSSKNITLPSSNLGNLTLGVNALTYPLVYDAESAAHSRALANFHHYSKQVEKKKLSPVDASLLAIDSAALSESGSGSYTYLLQASQPFLRKPYYQFSAQEKPQGAFPYLPGAGAFLQIFTHGFTGFRPTQDTLFIDPALPPQLPEGYAVKGFKYQGEVYDINVTGTYTYITRRGIETLSTGNATFGNGTFFANGTKFNATNTTLYDATAFANFTGLNVSTLPAFNWTALGANLTVSNFTVNNTSFGYFNFSSLQNVTFGDLNVTVWGGLNVSNVTLGNAHTLNVTNLGFANATSFNGTFFNATSFGSSNETSLPVFWELPSGLYNASNETLVSAQDSTDSTPVFIQIGGRNSAAGNYSIKVNQTLIIPTYRGDIYFKNIPGNVAENAPVSSKEEWHPARFPVSINDGDNATYWQPINASRSEVVIDLGRERPISEATIVWGPFTPKNYSIGVLPVANGTLNWANTTYSNFSVESRVLAQNSTIGGDVSKVQLHNATARYVTLAIEGLSGKHGKHPGAVAELAFN
>YALI0_C08393g
MKLSLILAALATSASSLKTVTFKDATGNNVSYVEKPTFDQKKVDAYVLQTEQIVNSTHMDKCGKCLTAIALGKQAALNGDVQLIPAVLTKLCKMYKFSKTCDTDYGAETTGYDTDGTHAAQTLTLIGDPYGTDGQYLCYYKVNQACPLPELPKFDLKALGWWGDKPDNVTVPKSENKTFNVAHLSDLHIDLRYEMGAEANCTEGGKMCCTPDQFNKGARAAGLQEAVVPAQKYGMYTCDVPPPMIDLTLQTVGQFAKEKEFEFAIFTGDMVSHDVASQTNLANTALSEEAIYHAFKKYMGDVPVFMTYGNHDTFPYGQLAQHKSGYGGYFVWNDQLSAQLWKDYGWIDAEAEQQAIHTYGSFATTTKRGLRVISLDSNLWYKKNFYNFWNTSTDPDPSGLFRFLSDELLECEKTGQRAWLMAHIPPGGNMDNSLAHSTEIIRQIVSRFSNTIAGLFFGHVHEDQFNVWYAGNGSTNTVDNALQIAFLGPSVTPLTYYNPAWRYYEVDTKTFEVMNSHTYYAKLNESFAFDFEHPVEKTIGNFSYLGYPQITNISSEDVNGTAPVYHYEYNAREAYDPDHEWPANAPLNATFWHKAVDYIVNRNETRDLFLKYEYRQSPYVPKCADDNCLANVYCFLSSGTVPQVEECQKNHKGFKKQIYIKRDGTYGDEPEHHHH
>YALI0_A07623g
MTAPAVTLTMEWLFCAIALLSVGARLYVRYYVAKLRTQVEDWFVIIGALLFIVWVSCDTYSASQGFMDNNKSYLDGSISDQIHGPDSNRVKVLKVVYASAIPYYINLWMVKFALLGFYYRLVPRGGYLRYFLWLTIIVCVVMIFVVVFLNLFLCHPISLNWALDQQYGAPGTCYSSTAVKPFVVSVVTNLITDIAIFVIPFPLLPQLQLAGKQKLALCVTFSLGAITIIVCIARAVAIAVSGNIAQVAILTAFECSTAMLVASMPAMRVLLKQTVRKASNSQSHSRSNGSRPGTAGSGTSEKKNNWFGLRTRTFAEKTTASEFSQDLEMSAHRYSGPSDVDNTYYDDGETKDFSPDSSVTKDEPRVSIFAMEDEYLHPQQTQTQEVEYARQVAQRFEDPLQSSSSEHSRHSEELTDAYPEPTEHQTQIQRLQQQQAAMQQRGYVHSYGAQDEYIETYMNHSNQF
>YALI0_C04026g
MPSTDGVKKNNGFDYSTYKGYDENGELPAKRVKGNKKIILNAFVMFTPNHLNFGLWRHPEHSDYARNFAKMKPWQDLAKKLEAAKFHAVFVADHLGIYDIYKGGKDFEALEKKVQFPCHDPLFLVPTMASVTEHLNFGITVSTTYTPPFTLARQFSTLDHLTDGRVGWNIVTSNSDSAAHNFNLENQVAHDDRYKLADEYMDVVYKLWESSWGEGAVKKGLKTDTFDTSKINYIDHEGEHFKVKGPAVTLPSLQRTPVLFQAGMSSAGRSFAAKHAETVFVSAPSPQLVRQTVDALRAAAGDRQIFVVCTLLVIVKETQEEAERYYKELNAAGDKEGALVFCSQMFGADLTAFPPDLDLREGDNPQVARGVDLWASQTDTKDELWNVERVANEYTLSGRGGLALGDAESAADVIEDWVEIGDVDGFNLSHAAFPGTYDDIIKYLIPELQARGRFHKDYPEGEDTFRELLYDTPGDPYLRPNHYGHSFKA
>YALI0_A08734g
MSVFQTDVHATLPRTIGGKGTELTIEEDGQTRTVLDACGGAAVAALGHGNERMIAKIQQAAGLPYILSHGLGSKHADDLAKYLVEQSPEGSFSSAVFLNSGSEANEAALKLSKQYFVEKNEPKRVNYISRHFSYHGSTLGVLSLGGFQSRRKPYADVLNTSNFHKVSTCFYYRGAKPGQTEEEYTQQLLDELDAKFQHLGPETVISFTCETVIGATLGCVPPTKGYIKGCRDICHKYGALFVLDEVMSGMGRCGTYHAWQHEMDEGPDLQPVAKVLGGGYVPLAAVLISPKVYNVFKSGSGHVVGHQTYQDHIFATSVGLELQKIIKEDQLVERSRFLGLKLEKMLKKALANNPNVGDIRGRGLFWDVEFVQDKETKKAFPRAVGFSTKVYKAGMKRGVHFLKGVGTVDSFEGDHIILSPPYTVSEEELTKIVDVLKASVEEAQGESL
>YALI0_B10626g
MKLSSIAIFSVASSTLATAYVLRWGALINPIKDAIISGVINGRHQDIPEAQASSEINEFVPLIMNDDLLPLFDNAVDILLSPTFEQKFPDWISSVIAALEKYEQSPDFTSATSLLSEYLPHYDYHEAVNQASITLAKSADGWNILKAAVLSISTNPAASKAIDDGLFAVTGLICTLQLTDGSVCDPYKTEDPVVPASTSEPAVSTSSSEPAVSTPSSELVVSTPTIESEVPVSTSEPVVPASTSESNAPVVSSKDVTPVESPTPITTTKSEDNVASGLAPEEPITPIGSSKPVTTVKSEDPVASGLASEEPITAESPLSSASGLASGEASVSSDTPVSASANTDDTSPQTSGVSSSGTPETVAPTSAPSSASISSAAGVTNGTVFGSSEPPTPTVTNNTNSSVESPATALVNSSLTLTVTQCDTEGRCITPTLTIVTVVPKNAPSTVIKTVCPKCEGKTVEITVPCARETTDASQDEKSSKPDKADKSDKADKSDKAGESDKTTKTEKTDKTGKTEETEEAEKADKTHESGSSDMTDKTEKTDKTEKTDKTEKTDKTKKTDKTDNSETPKKSETPKKSDNDSSPNKPGSSNDSSNKPTNTGAADKPSNGGSAEPKPVAQANSGSKLVISVGALLAGILALVALS
>YALI0_F20174g
MTWSREEPAHTPQPTQSRRYTPTYGPAKDDYRGDSGGNRHSGHGGNRRIEIPITTIIQRPFEHYRSHNKSPIEFSTSPSGPSDSDEDFGDLTEAEIEVLRRQISTDKVKVNFLTLFRYATKLDIFILFIGMVTAAAAGVCMPLFTVIFGQMTNEFLAFIVLGSSADRFQHQINHYALYFVYIAVATFCLTSIKTYITVERGERLSARIRENYLKAIMRQNIGYFDKLGAGEVTNRITTDTNLIQEGISEKLGLIVSAVSSFITSLVIGFIKSARLTGIMISTVVALVLAMGICSTFLVRYVRWAIEDDSECSSIAEECFASITNIVAFGMQVKMDKRYEKPLNSSLKNYLLKARVLGAMVGILWCITYCMYALALWEGSRLVNKGETSIGHVITVLMALMIGAFQLGGVAPNMESLGSAVGAGKKIFETIDRVPDIDSLSGGETLSNLRGAISFKNVHFRYPSRPTVPILREFNLDIPSGATVALVGASGSGKSTIVALLERFYQPLGGSITVDGVSILSLDVKWLRQQMSLVSQEPTLFNCTIFENISHGLIGTEYENAERSVKMKLVEDACEQANCSEFIKTLTDGLDTQVGEKGYLLSGGQKQRVAIARAIISNPPILLLDEATSALDTRSEKLVQQALDKAAKNRTTIVIAHRLSTIKNADKIVVMSKGEILEQGSHDELIAARGTYYGLVGAQRIEDGGPETASTTEKGYYWESGSGSDFDVGSNVSVEKTTPLNTWGMIKLLARFNRNERLPLLLGSGFAVICGAGYPSLALLYGSVMQAFMVDPLAYKHMLHEIDKFSGFFFMVGMVQLGSYFMQVYYLGVASETLVRNLKRTIFSHLLNQDLRFFDTTTTGKLTSSLSKDTQNVQGLGGATFGQILSSIVTVIISVILSCCYTWKLGLVCSACIPLILSSGFFRFYILTQLNQRGRKVYESSAGYACEATNNIQTVMALTREDDVLNFYSSKVNNVVYHSAKSNAISSMLFGASQTLIILINALGFWYGSTLIRKREIDINQFFVAFVTVVFGVQSAGSIFSFTPDMGKAKVATQSIHEILKVKPEIGGDKESGLSLDPEKVVGNISFDNVRFRYPERPKIPVLQGLSLSIPAGSYVALVGSSGCGKSTTISLIERFYDVLQGSITIDGIDIRDLNLGSYRSLISLVQQEPILFSGTIRENILLGAEGDVDDATLHSAAIQANIHNFVMSLPDGYDTFCGNKGTLLSGGQKQRVAIARALIRDPKILLLDEATSALDSESEKVVQQALDTAAQGRTTIAVAHRLSTIQNADSIYVLEDGKVLEQGTHSHLMAKKGRYYELVKLQALEG
>YALI0_E28153g
MEDFGISRAGLSIRAKALAKLAKYAATSNAPTADSDLDKLNSALGQVEDKSGIPMSPKELEVLLALAGSAKYVANIDRAASLLQQLGQYLIESPKQVFAKCPVIRKVYPSPWELVTKAVTAAVLDLGINFPALYEESHRYIFQYISVVHELSSGRSLDVLLPFVLSIHGFLAELARKTDSFSVEDRQKLFSELKWLTDSSFLLEFETEMSKLRSSEDESTWASIVAKYQVADLQLGAMVLSAYFCDFCRALATSLVIVGDASESSVLDSIGGLSTEISNPGNNLLNQLNEYAIREIHSLDEGASYIELASPDRVLTALNIKASALEIVGVAVHFGIVHESDTTGIIESSLELTSTMQSERLMLTLFKLGSLIGGSRICSTLVRFLPHYACDPRVSPEDVREATRVIASRAMVSLSEDSVVSSVYTLVNLLTPIERSDDQWEQVAIFQNVVTAAVTIAIEYGETTIAVLVSNVLAQKLLHISPEIDQDIILGLSDIALHVPEKEFKSILKVYSSLASHAFEKDNKDMLLTVTQARNHIATCLKKAYLQESSETIKQALVDGPSTDKSAELYQPFLSELLFGIVSKGEVAKDDRSQTEVNAVAEEIGIYLPPLAHLLPEYPEPALDLSSNPDLQTLFRNAWFNMVVHGYAPNSDITKKYQSELENIARSTPPLVSDNSPNKMESDLELNTVLRRGSSRSNVNNQKANMAKVFSLNNSFEIRSLHYPKLMFIAATMLVETLRASTGNCGKVLMYFGDKGFNSGETGRHMAGIATDVTKVYIMKVLRGHSPPFTAQAVAEQIKEMLVCCCHRVAAIQDVAFACTDLLIRAVPSALCQKQSLYALLELLTLLWSSCIDAETDEYEPRSVFKSNKQGLDITLELSDSYSARQYTLKRFQGAARQWVQFAMTKLTADMKSLLQSYLVDMEGSRDFEHVSLGCSFALEMGGSVTGTDRQLASLKAVNDIPTDTVSGFLSQYMWRNEFRDDGAALTISSGDAVSDLRYSFYSRVASLTEKLDNKSYVAPVEVKNLLFAGASYLSRVGHKGVDAARLLVQIPFRAFSEASIKTGISMWLWIASEIPALEYVILAEVYRGWETTVHDHVGLYSRKHDIPEADYAKMEYAPSNKKEIDHDSTVTLRSLEPHHALVRYISSRFNTLVYDSPHVLKQITVFLTSALQGLHHASLHALSRETRFELILLALDVLNVQNTRGSKGADRLFRLIIRSALTWFAQPPQWPFGGNRLRMISEIRLFSEVSDMLKNVGGRNASSAAYKDLLVAFISDELIKMTAWADPLQNGAFKPQHRIVASAISTKTVQDAWNVDPTLAVFLVERYASGDGVKQLEKLINAEPLRIINTPQAVPYFLKNASPKTKHYLLLMKPVSPISSINLFLPAHHPDSITLQYAMRSLESHDVNLVFFYVPQIVQLLRYDKAGYVERYILETAKLSQLFAHQIIWNIMANSYKDEDSTIPDPMKPTLDHVVERMIDSFDAEEKSFYEREFGFFAEVTDISGKLKPYIKKTKAEKKAKIDEEINKIKVDVGVYLPSNPDGTVIDIDRKSGRPLQSHAKAPYMATFKIRREVRAIGDDDEDVDEDGHQLTTTVEKWQSAIFKVGDDCRQDVLALQIISVFRSIFNSYGMDLYVFPYRVTATAPGCGVIDVLPDSISRDMLGREAVNGLYEYFTSKHGSEDSIQFQRARNNFVKSLAAYSVISYLIQFKDRHNGNIMYDGQGHILHIDFGFCFDIVPGGVKFEAAPFKLTHEMVLVMGGNTQTQAYRWFEELSVKAFLACRPHAETIIQLVLPMLDSGLPCFKEHTIRNLRRRFVLEKTEAQAATHFRGLIKKSIESFYTKGYDEFQRITNGIPY
>YALI0_D17182g
MTIPHTKTICVFCGSSSGKDEFVTKAADKLGKLFVENQWGLVYGGGTTGIMGSVARAVATRGGYVNGIIPEALIHKEQNKINPPTVEEYGQTTVVQDMHTRKRLMGQEADAFVALPGGYGTAEELFEVITWNQLGIHSCPIVLFNINGFYDGLIEWINKAVEQGFIGNGARDIVVVGETAEEVIEKIKEYKVAEGRFTLDWGDQGPKKCDH
>YALI0_D27170g
MSLPLNTQLKAILDDTFTPEDLAEVLALVAQEKVPESQIITFLALLHAKGLDMNAAYLAAAANTLRHAARLPDTSKLDPEGYVDIVGTGGDGQNTFNVSTSAAIVAAGMGIKVGKHGGKASTSMSGAGDLLTCLGADMSRVHQSTVPDIVAKGPFCFLFAPMFHPVMNRVAPVRKSMGIPTLFNVLGPLVNPIPVKARIIGVYSEALGQIFAEAITHINRVQGMSQSPALVVWGEEGLDEISPAGRTKVWRVTPSQEIEELYLTPEDFGLSRHPLSEVSSGTPTENATVLKQLLSNELPDGHPISDYVIMNAAALAVIDGHAKDWKHGVELARESIKSGKALNALETFVEASKAAPKEA
>YALI0_A03179g
MLIGVQIRWKSKPGDSFGLTGFTECGNLLGKIPHFSFHNARLMVPHESEKRLGKGFRNAPVFIRYCSDGRVYSNAHVEHLELNIVPRPKPLCRCRNCLSEFKYSNNVSHKSSHERSPLLNEDSGIISFNSPSSELECPVLRNPPTPVKLEGISDYSNITSVTLMSNGRVEIAVKKGIFEARGRWLYLRAGKTNYCQDGRVCAVDRSHREFHVIRNREEWRHF
>YALI0_C04048g
MSILPNELLLLALAQLPLDSICVAGSVCSHWRKLVVDNDQHLFASEMLLLFPLMNPIRPHETNDSYRLRFLRASLGRIKGLPNQIIHTRLFYELQLLDQEPPTVDIQAIKIDTTDNQHITIHNNELIPANMTPLFAEDVICRHWATDQSSVSYIRDKMLVRNGIETDLSSGEATNKLSHYDLRKCYIDTMCIFSVGDRTYVVRLKSSTAKCLSAQMSGDTLYCIISDHQWTVVRVTSSGEQTEVVIGDQELTPLLQVLHGHVFVEQPSVSYTSTVYYVNMDSRISYKLYRTDGMGSGLPCAVLDGFIYVYYGVDRRRRFNRQMIKLFCDFGSKQRESGKQLGYQVPVYVACIQYTDSVDLAGGTHTKILSDATGAYCLSHDFVKTSGHLWRPRDHQILQFEQDEELFQVCVEQGRGRVHVYRYADKFHCV
>YALI0_C16148g
MRLIPLLLTGAYGLSIPIAEVQNSPEDLSSLDKRQTPPEVSQIVDATKDLTQDPAWQAIGQMLNGGNAATMDTEQKSSEAAAAQTEIQSLLTKYYSSIPNWQSIVSTATAGLNQGSANGPAGGNGGNPVNGGPQQSGNNLMDQLMSAQAAASRQLASASAASAARSSAQSQPPAPATAVVVPANTIPTREPDGIAGTMPGIVVQSQSQNSQSSSSPNTAPAGNIAGTRTGLVVLQGPTSTLTPSSTPPAGNIAGTRSGLIVLQNTNTASSSASSRPPAPSTVTVSPSSPENIAGTRSGFVVVGNTASSSSSSSSSSSSSSSSSPSGPSTVTQTAATPTDATGALLQGIAGLLGGGALGNLGNLVGGSSIATPTGGTLPTAPASGSQSDHPQPGPDGVVTITITPGAMFPKATTFVSGAVPKGAAPLLAVSLAALIPLLL
>YALI0_B02024g
MYAQLMNYDRGNERCEFPPCSWSYVDSEGQPRHIVYVYGTSFKNGNELPAAGCGVSFGKIAENNLSYGLEDDMNPEQALREVQDTLQAESAGLYLAFSEILLRRTDGNKYEIRTNSHKSLELLETWKKLTWENYIMDSWNGNKAADFTVRALQVEDQLPNGAVTLKVIDPKVDEEGIDSAFNLAWDGIDECLNRRRSRQTNKEWRDKFIEETVEEKTLWGDV
>YALI0_F07194g
MIAIILLVLTCDIGDGVDRRTTIGHCLAVALSHQTVTLALGLLAKSQHVGDVSTIISAAANIVSIGVAMLVLNVGGSVFRQIWP
>YALI0_C04136g
MSLLKCTETCTSIITSIGLCLGFRSCICNRLAAVTTAVAQCIQCVSIFDLSGIPFLAANFLNVLGQCGVNSQALTSCSPLTISGKCVTISSTLPPAPVTSAAVTTSSKPPAPASTSSPVVSSTNPASSSPVVVPSSTNPVVSSSPVVVPSSSAPASSSSSSSPVVVPSSTNPVVSSSPVVVPSSSAPASSSSSSSLVIVPSSSTPASSSPVVVPSSSVVVSSSTPAIPTSSSAPVVVPTPSSSAGITPPPVSSSRAAVSTFTSCSTVTQSRDSCVKTCGDIIREIALCVGVQQCICDRIATFNNNVEECLSCITYIDFGGLFNFPDQLLRFIGGCGRPTTASDVCVTKTIDPAVSCEPDVTSSTCSVGNNKDLSFTQCFNTCTSIVSSIGLCLGIRSCICDRMASTAEAVGDCIQCVSLFDLGNIPFLGANFLNWLGNCGINSQATSQCSYQTIAGECSTLSSSVIITSAAQSTSSSASIPTSSALTGVSSTSSTDTGLSSATSSSASSSDVSSSASDSAVTSTESGASSTATDSVASSGASSSDVSSTAFGSSSSITASDSGSLSPSPSSTESSDASTHMSTASSTVTGSDTTSSASSSDVSSTAFGSSSSSTTSDSSLSSTETSEISTITSAPSTSTGPVATTITSCSTVTQSRDSCIKTCGDIIREIALCVGVQQCICDRILTFNNNVEECLSCITYIDFGGLFNFPDQLLTFLGGCGRPTTASEVCVTKTIDPSISCEPDVTSSTCSVSNPRDFTISQCLKTCGDIVSSIGLCLGVRSCICDRMENTAQLVGDCIQCVSLFDLGSIPFLGANFLNWLGQCGVNSQAASNCVYQTITGECHTLSSSVVITTAAQSTTSSSAVVVPSSSVPTIVSSTATTDIVSPSSSTADGSTSSDGITSATSESSSTITATISDSGSTTQLSSSGISSDISGSVSQTSESSAGTSTVETLTSDSNTEFGSITTTFLSSSITDVSTSSTASDDEQSSTASIPESSSVMSTLSSSAAITESLSSGSVSETSAVSSTRTPIICARDGMNEEDCITLTDESSIVESATTSGGVSSESSAIPSTDSVTASTTFESSATGVPTSSEIQPTSFVESSSESASSTAESSSVFEPSSSVVEPSSSVVESTSSEVTSDTTSSTAESSSVVEPTSSIVEITSSQVTSESASITAESSTVVEPTTSLIEPSSQVTGEPTSSVVEPTSSVVEPTSSQVSNESSSFTIESSLTEESVTSSIATPTFTGEGSITTTIIESTSSSEESASATTDATPTGEETASTTSEQSSATPTGDVSSATPTGDVSSSTPTDDVSSATPTGEETASTTSEQSSSATPTGDVSSATPTGDASSSIPTGDVSSATPTDDVSSSIPTGDVSSATPTGDASSSIPTGDVSSATPTGDVSSSTPTGDASSSIPTGDVSSATPTGDASSSIPTGDVSSATPTGDASSSIPTGDVSSATPTGDASSSTPTGDVSSATPTGDVSSSTPTGEPSSSRVTGEPTSSVVEPTSSQVSSESSSFTIESSLTEESVTSSIATPTFTGEGSITTTIIESTSSSEESATTDATPTGEETASTTSEQSSATPTGDVSSATPTGDVSSATPTGDASSSIPTGDVSSATPTGDASSSIPTGDVSSATPTGDASSSTPTGDVSSATPTDDASSSIPTGDVSSATPTGDASSSIPTGDVSSATPTGDVSSATPTGEETASTTSEQSSTATPTGDVSSATPTGDASSSIPTGDVSSATPTGDVSSSTPTGDASSSIPTGDVSSATPTGDVSSATPTGDVSSVTPTGDVSSAIPTGEETVSTSGVVPISSGQESASTSTDSNSATVSSSGQESATGSTSGAVPTFGEQSGITSGSTPTFTGDNGSTATVPISTEGSGINSGELDSATLEVPTATSATGTVSVESQITSSSGGGGGLASEDIPGSATATGTATVTGLVPDVTGSATATGLASEDLSGTISPLPTTTNLSGASQPLTTMSTSTLGGGGAIDGGSNGSGSGSGSEGSGSSSGSEGSGSGSGSEGSGSGSGSGSGSEGSGSGSGSGSGSGSEGSGSGSGSGSGSEGSGSGSGSGSGSEGSGSGSGSGSGSEGSGSGSGSGSGSEGSGSGSGSEGSGSGSGSEGSGSGSGSEGEAPPQSPGGETLPPQANSAKTYGVSAGMMGMVILVVLF
>YALI0_C04136g
MSLLKCTETCTSIITSIGLCLGFRSCICNRLAAVTTAVAQCIQCVSIFDLSGIPFLAANFLNVLGQCGVNSQALTSCSPLTISGKCVTISSTLPPAPVTSAAVTTSSKPPAPASTSSPVVSSTNPASSSPVVVPSSTNPVVSSSPVVVPSSSAPASSSSSSSPVVVPSSTNPVVSSSPVVVPSSSAPASSSSSSSLVIVPSSSTPASSSPVVVPSSSVVVSSSTPAIPTSSSAPVVVPTPSSSAGITPPPVSSSRAAVSTFTSCSTVTQSRDSCVKTCGDIIREIALCVGVQQCICDRIATFNNNVEECLSCITYIDFGGLFNFPDQLLRFIGGCGRPTTASDVCVTKTIDPAVSCEPDVTSSTCSVGNNKDLSFTQCFNTCTSIVSSIGLCLGIRSCICDRMASTAEAVGDCIQCVSLFDLGNIPFLGANFLNWLGNCGINSQATSQCSYQTIAGECSTLSSSVIITSAAQSTSSSASIPTSSALTGVSSTSSTDTGLSSATSSSASSSDVSSSASDSAVTSTESGASSTATDSVASSGASSSDVSSTAFGSSSSITASDSGSLSPSPSSTESSDASTHMSTASSTVTGSDTTSSASSSDVSSTAFGSSSSSTTSDSSLSSTETSEISTITSAPSTSTGPVATTITSCSTVTQSRDSCIKTCGDIIREIALCVGVQQCICDRILTFNNNVEECLSCITYIDFGGLFNFPDQLLTFLGGCGRPTTASEVCVTKTIDPSISCEPDVTSSTCSVSNPRDFTISQCLKTCGDIVSSIGLCLGVRSCICDRMENTAQLVGDCIQCVSLFDLGSIPFLGANFLNWLGQCGVNSQAASNCVYQTITGECHTLSSSVVITTAAQSTTSSSAVVVPSSSVPTIVSSTATTDIVSPSSSTADGSTSSDGITSATSESSSTITATISDSGSTTQLSSSGISSDISGSVSQTSESSAGTSTVETLTSDSNTEFGSITTTFLSSSITDVSTSSTASDDEQSSTASIPESSSVMSTLSSSAAITESLSSGSVSETSAVSSTRTPIICARDGMNEEDCITLTDESSIVESATTSGGVSSESSAIPSTDSVTASTTFESSATGVPTSSEIQPTSFVESSSESASSTAESSSVFEPSSSVVEPSSSVVESTSSEVTSDTTSSTAESSSVVEPTSSIVEITSSQVTSESASITAESSTVVEPTTSLIEPSSQVTGEPTSSVVEPTSSVVEPTSSQVSNESSSFTIESSLTEESVTSSIATPTFTGEGSITTTIIESTSSSEESASATTDATPTGEETASTTSEQSSATPTGDVSSATPTGDVSSSTPTDDVSSATPTGEETASTTSEQSSSATPTGDVSSATPTGDASSSIPTGDVSSATPTDDVSSSIPTGDVSSATPTGDASSSIPTGDVSSATPTGDVSSSTPTGDASSSIPTGDVSSATPTGDASSSIPTGDVSSATPTGDASSSIPTGDVSSATPTGDASSSTPTGDVSSATPTGDVSSSTPTGEPSSSRVTGEPTSSVVEPTSSQVSSESSSFTIESSLTEESVTSSIATPTFTGEGSITTTIIESTSSSEESATTDATPTGEETASTTSEQSSATPTGDVSSATPTGDVSSATPTGDASSSIPTGDVSSATPTGDASSSIPTGDVSSATPTGDASSSTPTGDVSSATPTDDASSSIPTGDVSSATPTGDASSSIPTGDVSSATPTGDVSSATPTGEETASTTSEQSSTATPTGDVSSATPTGDASSSIPTGDVSSATPTGDVSSSTPTGDASSSIPTGDVSSATPTGDVSSATPTGDVSSVTPTGDVSSAIPTGEETVSTSGVVPISSGQESASTSTDSNSATVSSSGQESATGSTSGAVPTFGEQSGITSGSTPTFTGDNGSTATVPISTEGSGINSGELDSATLEVPTATSATGTVSVESQITSSSGGGGGLASEDIPGSATATGTATVTGLVPDVTGSATATGLASEDLSGTISPLPTTTNLSGASQPLTTMSTSTLGGGGAIDGGSNGSGSGSGSEGSGSSSGSEGSGSGSGSEGSGSGSGSGSGSEGSGSGSGSGSGSGSEGSGSGSGSGSGSEGSGSGSGSGSGSEGSGSGSGSGSGSEGSGSGSGSGSGSEGSGSGSGSEGSGSGSGSEGSGSGSGSEGEAPPQSPGGETLPPQANSAKTYGVSAGMMGMVILVVLF
>YALI0_D25828g
MEKTVTAQVSRTSHNELSFQSVNPVSISVRGLSVTVKAEEQKGGFFSRRKKKTSATEKQTTAESISIDDKSAKKEKNKKSQKKKEKESDDVEPQARDILSNISLDIPAGSIMAILGGSGSGKTSLLNMMASRMSGGNLTVEGETLFDGKSIEHVTHAYVIQQDILSPHLTCRETLNFAAGLRLDKSINKVQRSELVEEVIKELNLKECADTMVGNSIHRGLSGGEKRRLSIGIQMLSNPSVLFLDEPTTGLDANSAFDLVKTMKNLSLSGRTLIMSIHQPRSDIFFLFDHVTILSRGLQVYSGSTKESINWFASLGYDCPRDVNPADYLIDIAAVDTRSEEDEEQSFKRINAFVDKYNELKIETGISDVSGTASKSSSTANLQTRLFRNSFKTALFSSAPLGREIDVQVRRTWLIMYRDKLGIVGLTVEAILMGLICGLVFLRMKPDLAGIRSMEGAAYIAISLQGYLMLLYETYRLCATDLAVFDREHNEGCASVFGFLIARRMAKLFTEDLIVPIIFSVLTYFLFGFRTDGAKYFFIYFAQILLTHHISMNFSMVCAALSRDYTIASLVANLMFTLQSMASGFFANSEHMKVYIRWTKWITYVFYGLSALLNNQFMNFFGDCPYGNKTADDPLCKDFIGENFLESVGFPRNFLVIPTIALLCWLIVFFLLSWLLLTIIRVDVGVGKNLKGDSNKAEKPEAAEKVTTIASVNRNPPLTVAVSDLKLSVTKLRAKEKPILDGINAIFRPGSISAILGPSGSGKSSLLNLMANRLNSTLTQKYTASGDIFLNSTSIGIGNLGALCSFVTQEDDGLLSTLTVRETLYFSAYLRLPDNLTREMKRRRADELILKMGLKDCQDTLIGDDNVKGISGGEKRRVSICVQLLSNPDILLLDEPTSGLDSFTAGSILQVLQTLAQGGKTVICTIHQPRSDLFGQFGSVLLLSKGGHVAYDGQAKNMVQYFSDLGYPCPDLTNPADHVLDLVSVNLQMQWREDEDRERVDKLLSEWHKVEKQLFNAGLLRENSASFDPKTLMPRKPAPFQIAYFILLQRGIIALSRSPQVYIARLTQPVGIGVVLVLFFTPLRSSYIGIFNRFGLVQQLLSLYFVGVLNNMASYPFERDVFYREQDDGLYGVLPFFAVYTTLEIPFEVVSAMVFCIIVVLPPGFPRTADFFFAAFYLSFVVINTGESIGIVFNTLFRHTGFALNVVSVILSVGVFMAGLLSLQMPDFFKGLNYISPLKYACQSLLVMAFKDVPFHCTPDTGGYDAMGNCIFTNGTQVLEAYGFKNHVRVYLGVAAVCLVLYRLVSLVILKLVRLRVGLRSLKSRDNV
>YALI0_C07436g
MRFVTFNICGINNVLSYHPWNEQRSFEHMFAVLKADVICLQETKLQPHLLKREHALVPGYDSYWSFSNTKKGYSGVAVYVKHGIKVLKAEEGLTGQLVSPDSKKGLTYQQLYERQRERDGSSKSCIGAYPEGNPQRLFQVDSEGRSLVLDLGFCVVFGLYCPSTATEGEERDAYRDDYFGLLEERVNLLVEAGREVVVMGDLNVARELYDSAEGMQALHKAKHITLPTLGDKEEGRFVEVFEKLNPGQCKSWREAKVGRRVFHRLVPDLLQDSCRNKHPNRPDMYTCWNVMMNYRPGNFGSRIDYVLASKGLKVEDADILPHLEGSDHCPVYAEVREPDACQEKDNRATQGAANQTKQASSSAPNSFRPKLFHRTNKQFVQTTSVMSMFRAQTPPTKGITKPKAPSKSTAKKQAAISSFFQKPDPEAAVVSTCVSDVHTKPLGQSQSPAVSPNIESTYQGCDAGAHATREGEDTRPQMATRLDLPEPTEYLDIAERVEEAEKVASQWSKIMTKKPAPVCAHNLPAVLRTTRKKGPNQGKHFWVCGQNHSLQLVGDSYKASADPDAKGSQDDTSARCNFFQWK
>YALI0_A14861g
MASIDTSTSSGGDEKVREHPYKRTLTGHALPYNRAYPNRPEGRAKQPFLRHYFRPSWVVDHLDFASFKVASRTWVGIWFGLMLMMIPGYVKWLGRAPYLTAIIGVIVPSGDMSVTVCFIVNAGMMLFTVFGWIVMIVAMYINNKYFHDSMTPKQMTQILIERGICKAPTDPTDPKAMAALQTCAQGAVFDAQFMTAKGSIVYAVLMGCFAFFLLWVKNKSRIIIPGYVCGIIAMSVLLTVGPMVPYYQPITLGVVLLKPVGLQCAINFSLSVLIFPFTTGFQFTKTVIGEISVLSGLVDFHQQFLGSSLPSNESEWLKFSEIEADVTKARQLYPKMQSESAMLHLELSFARFCHHHYEGLKVAVGRLTSSMAGLVYFYDNIENIRRAIIISAEADEAIRAVPSQEESETVPPVGVYEMKSGLRNRTALQQKATLRELTMQDLDLLILQLRQMSTPFIQEVCKSLDVIKRWLEAANVYRGNSLFFFWMSKSFKQQQKQLSEELRERYADFQRESKDLLESKRFALFGEHEENTKFVTFFFQGALYCGYMKNLSDSLDFLYKILLDIDEKHATPSWRFGKGIKKAKDNKAALYIMNHYARADENHLKTTHNEDLDDLFNQTIHYATDRRRNPDAMPPSTPLHKFGARFRKEIIKLGSPSLFVPLKGAVFTVLSASPCFFTASAPWFYKNKIMWMVIMTGLSISENMADNLYGFIARILYSFYAGVIAMVAWYISTGNGNGNRAGFMVVICILYFALSYYREFAQHTTPMPTIVLVVTTVIILGLSWTDGMGITTPTIGVGYAVAWKRFVTVVMGLTVGFVCSCVPRPVTGKRLIRKTLASIIKDTGTLFCRISDFGATRLANPDIEVNSSSINDPIFGAISNGQSRIAGTRFLASMIQFEPSLQGRWPSKTYREVTNIVSELVELHHHLYVVLQQIGEPRYWLPHLLKLVGWKNQPLMSHYFAVLYMAQGALYDGSPLPQVTPAMLMVEHLEILERQFKNTYDTTAREAMGDTSDMASDDGTPGLEQISLQRLKTTDGLYFSASIVLSNCIFDRMDRLMFQVKTLVGEQFVNADYYRDDEVV
>YALI0_D22286g
MRNIDPFAPPKAKKKSPKKPAVPKLKPKPKPKPKPKDADALTVHSVDTVRSDHTVTPVVHRHDIEITIGTSTTWSGTTTPSSASVHSNMTTPTLSRLSTIDKKKDDPVHITMTSSPSHFAAQPQAIGTVVALYDFHSDRPHSLPFKKGDTIQVLLKLDSGWWDGVHTASGKRGWFPSNYTKTVEQSPSQPTTPKKEKKDKNDTTRDLRSSLSAFSMSQDRQSSASPRRPASSSAGNAIPDEQGAPPSRDTTRDPMLRDTTSRDPLSRDSLQALNYQNTLNNLSPAHTRSGTSTPASDYEVGLANSVTGQRKGSVVSYSSTSGRSLSPVIDSLDSAQSTGSVSINSLDPAQGVLVTELPEASPANPASYWIPQTSSCGQLYWTEPVSGMYMTSLPFQKVTDPSDPGPTELTVAVPRVMAPPRQVVESARALETVTDSVPVPAPRLDSTESAASASEANLVRLRAIEGYELVHPGTWESLEQLMDTFIEEQTFDALCSILALLHLCSDKALNMLFRQLQTSVGQRTIGMFAGDGEGPTEADAEEILRLQEQLSEFLTETRIIAGNKDLETFIKPFGASIETQPPAVQSQAAKDSQILGLLHQKRGMILSLLTQLSQQPHGEIDDSVVLLRAVKQALVNTTESVFAVLESIDLGPLSKTNNKHVLIDFLEFKQQLYENLSAGSYSKIPHTMDQAISATLALQEEREALHNFSSRMMTEPSSSTMVDGSPALGHVIPPPSTYSRQSSTRSASSLPWFIQAEYDSGLILDDKNNVRAGSIIALVERLTHHDSLDSNFNSTMLLTFRTFMTPHMLLELLIQRFTIQPPEGLTAEEFDLWESKKQRPIRIRVYNILKNWLEHNWLEPISPVTHDLLGQIETFVLQMVSQNFPGAKQLLTSIQVRQKGEELKKRMIQNPAPTPSPIISRNFKRQKLQDLDSVELCRQLTIRESRLFCAISPIECLNKEWNSKRGTSGGGEPSNIRKFIQNSNCLTNWVAACILAEKDTKKRASVIKYFVQVSEQCRQINNFSSMTAIISALYSSTIHRLKKSWELVSARTMASLENMNKLMNSTRNFNEYRDMLHLVNPPIIPFFGVYLTDLTFVADGNPDFIKGEPKLINFSKRTKTAEIVREIQQYQSIPYSFQELPEVQQRVAARFKEAPSIDDQYETSLALEPRDKQPSNDKMAKILQENGFL
>YALI0_C19844g
MFVLTNSKAVLPYLGDSEVVEDNVEGLHLPPPEDELPSFTQAIQQLAHESTPFYPAIKTTDTDLLQLEEPLTIELVQKCPLGSGTQSTSIWSTQVLSPGTHMPDMVSSTLRDVCIPIQNSTPESVHGYLSYSIRVSYVARPKSRFLKKPQKTSALLPLTILRNAPQSDTDTDRGARYLWPQRADVTLQLQHSKLVNDIINLKMHVTPLQDYLPEKNAIKLKGVEVILTQQTGSTTSTYPLLRDMNPPKTLDYSLTVKNLPLNSSTSPQHPYPVSHLVSTTLRFQFWENNKVKYYDVRFKTKVSLNLNGDAPPIYAT
>YALI0_B18568g
MKFTTLVLLTAVLQQAKAQNVIADGAIDGFSNGVISAHNSEINDAQAKSEVDQLVKYIASNPFIYDILDQAGNSVLVGFDTDSFPAFVTAVINSANSYEESPDFTTARSLISQYLPHYNVQQAISNVQSENTLYWNLFTANVKSFTTDAGVASAVSSGSARVSKLFSDLGIFATPTGDTSATPTSAVPTTSASPPSSSAAPSSSAVPSSSAAPSSSATPTSSEAPSSSEAVSSTPPSSEGVSSTAVSSTAVSSETPSSSTSQGNLSSTGASSSQAQFTSETPISTETGSSAVSSGSSAVSSGSSAVSSGSDVSSEASATPTSSGAFVTVTSVESITSTVVQTITHCSDNKCVTPTISLTTVVPTNPGITTIKTVVEGVTLTITVPCDTTTAGPEPQPTTEVVTYLPTTIVVGSQSLVVTPEPETVTYFPTTQGNNNPQPTNGGNQGNQVTTVVGPQPTNTDSTTYITQVITQTLTHCDGWFNWNCVTPTVTLTTVVPTDHATAAVQAVVSGNTYTLTVPYDTNTAPRAPQPTANSGSTPNVPAGNGGNAGIGGQQNGGQSTPANPTPGSQSENPKNGIQQANGASAVGVSIAAAVAGAFVFLL
>YALI0_A08360g
MKPSVIIALAVACMAAPMSPQGAYKDALDIINGQASKFNDAGLKKRHGQEPDTFNVIFKDGVSIDQISEHLKLLDGLINKDSLNGIKNAFDLPSQKDGSGLMGYSGHFDKSIVEALGKFSDLVTIEQDRVQKLPTFEGFKSTSNVYESSSYGSDWSMRDDFFSWWRNSNTWGDWWYARKPDTQPGAWPQPKPRPEQPVQPIGDNPTSPAPAPAPAPAPATEEPRPETPAAPSSPATFQEVPTKNWGLFRVSHKQNSRDQTQYAMNKNTLNPTVAYIVDSGIRTSHRMFEGRASWGANFADNSNVDFEGHGTHVAGTVGGAGFGVSPSTKLIAVKVFSGKFGSSSQIMQGVSWAIDDYVKNKAKYPRAVINFSGGGDTSEAEDALFRKAVEMGMVVAVAAGNENSDACYVSPARAGAGTAGFITVGASSADDSLAFWNAQTNKASNWGRCIDVIAPGTEILSADYQTDNGILSNSGTSMATPHVAGLAAQLMATSSELLTPAQVEEQIINQNNGKITGRLNGTPNKLAYNGSGR
>YALI0_B19338g
MEKTFSNDYPPSGTEAHIHINHTAHSDDSEEVPSHKENYNTSGHDLEESDPDNHVGETLEVKRGLKMRHISMISLGGTIGTGLFIGTGGALQQAGPCGALVAYVFMATIVYSVAESLGELATYIPITGSFAVFTTRYLSQSFGASMGWLYWFSWAITFAIELNTIGPVIEYWTDAVPTAAWIAIFFVILTTINFFPVGFYGEVEFWVASVKVIAIIGWLIYALCMTCGAGVTGPVGFRYWNHPGPMGDGIWTDGVPIVRNAPGRRFMGWLNSLVNAAFTYQGCELVGVTAGEAQNPRKSVPRAINRVFARICIFYIGSIFFMGMLVPFNDPKLTDDSSVIASSPFVIAIINSGTKVLPHIFNAVILITLISAGNSNVYIGSRVVYALADSGTAPKFFKRTTKKGVPYVAVCFTSAFGLLAFMSVSESSSTVFDWFINISAVAGLICWAFISASHIRFMQVLKHRGISRDTLPFKARWQPFYSWYALVSIIFITLIQGFTSFWHFTAAKFMTAYISVIVWVGLYIIFQCLFRCKFLIPIEDVDIDTGRREIDDDVWEEKIPTKWYEKFWNIIA
>YALI0_C22231g
MSSPDEIVDYLVENVALFGPGGVTLPQLWTLSYDKVPNLTPKLQQVIWKWLMNHPSMVVGVNGEDETETVNKLDYKTLLETYPQDSVQVYADEDTQWRTLTGRPKKNNPIGAFPFEALCVVAAAREDGATAVQITKQTGQDARSIFGRVNALMEQGLVSRFPYYAGHNTNLIVYRSFVAANRRKLGITTGNAASSGAAGVDIADFRKRLVEATFNAHNRIRQYLDLRDEMGCGKTRRLKSYFARAVRQLEANGYLKRVYVYPDPSKDEKYYCLKFLKPYVNTTDMAGVDEDDDEEEEEEEEVEPEEEEKIMGSLDVMDDSAGIKMEDVGEPLLPEENSHIISFNRFYPLINQIFNLTQIRGSHGIPAMELCRLTAGISYTRMFSRYLEGFAERTTKNKTVKNKSDPELQYLNLIRGLDVNARTKYYRYVTEMDYRAFVGEAADPAWGKFRPLPTSGAKAAAKIYSSLSDMQHKLGSEIPGVVLTATVTLPDGSEHQFVTFRGYNVTPAAGVKISVQQGSGEGRPRGRPRKRPVDDDTAAPGDKPPPKKRGRKSKAEHERIRLEKEAAEAAAAAAALEAASRTVNEAEATTGETTEQADSATVSSVAEAAVAAVLAETDPVEIAVRQEAEAEQAAAETTEPEPAPGRLTSRGVVSFAAMERKSRILKLLSANNGVLEGGKQLEIMFDASYSRSRNGKVDSKTLNRDINQLEDDGKVYRISVNVGKSRDSAIVRWMVVHSSLPRDAPQVQDLKAQLIHRTKVASVPATHNPIRESLSGAFKLYHNPVANPRRSLGNEDKSPHRVQEPGSDGRWISDTRKVVPRKRRSLRPSNIDPQYDYTDQEPHQGAGSSSTYPHQQYQPQYSMDYAQEYSTQHPAYNSLNNQFTGLDDSMIEPEMIAQATLQSQQPKRKSRKGDRLPSSDPLKILEHGIKRKSKLKIGATPSVSRSRMSGARRYDVEDNEKFFRLTIVARSFHGGSIPWQALAGPLRLPSYAAKAKWPRVRDIMGGAKVVPAAIEQFEDFFYEQYRKGTIAPFSRLEEVNLEELADLWQQHEPELLPDTTATSFPLLESYEDNRKRYHMSVPLDFDDTDPIDSVLSVQSMVKTEEALTNSPFLVKKTPVYVDPNPEAVQNAIAVIKSIIVSDDATYDEQAAKELLTPFGEQTVAEAVNQLDKQKVVNYIPRDMEKRNPGRNFAFSDKFWNAVSVRFAAGLEVFNEALNFDKSMRECVNSSRGLVMSRLAPDGSMMAILDLVYHRIIDTVRVNDTIGSLIKGYVSRSVDKDKLDCDIIFRGFESLSLNDAAQSVEVAPPTEGLRIWKGMHGEVNEPIWKHLTSLFALSVALRPGVTVDLLAVGLVNILTHQEIEDVMQWLCEKQCLRKGECDGYWLMPGWYNVFA
>YALI0_D13882g
MPPKFDPNEVKIIYLRAMGGEVGASSALAPKIGPLGLSPKKIGEDIAKATKAHKGVRVTVQLTIQNRQATVSVVPSASSLVIAALKEPPRDRKKDKNVKHNGNIPLEEIIEIARTMRSKSFSKELSGTVKEILGTAQSVGARVNGKPAHVMIDAINNGEQDIPDN
>YALI0_E22627g
MPSILIINPNSSQSVTHGLKDILDPPHDFTFKFFTCPSTGPDSINDYTTGTLSAAACLPALLPVLDQHDGFLVACFSDHALVNILREHTNRPVMGIFQAAILHSLSLNMSVGLPDTGKFAIVTTGSQWEPVLDQAVGRYVPANTFVGTFGTGLGVLELHQADTSLVNERIAQATLAALDKGATVICLGCAGMAGMEDVISSVAPHVKVVDGVVAGCEILVGLVRTYYD
>YALI0_B17028g
MVNLQYFAVALVLLSSQTEAQGILDFFGFHRPSTSSKQAGLTSSTTSTPSYLTVYTTTTTETLTSTIASVNTVEQTVYERVIVDCDTYKPPVAEGLIQCFFDCSSLAIELTACLGSKSCMCPTARRRHKQVDTCLSCGAINWAIGQALKGCDLPPLPQCATLVTSKLTSYKTNYLTSYVTTTHPVTATSSLPISTSTVQGAIAGTLDYIGDDGFLRQRVTVVPEDPLPNNGVSLGSDGLPSYGTPVTTVTVVGDKAGTVTYVGDEDGIPTARVTVTPVLTLLTTGEVTGKGVTFDSDRLPILVVTETQIIEASVMGPIAGTTTEVGSNGIGTVIVTTVPTNPVGTTTVAGPSAGKETFKGADGLPYVRDTIIPAKTVTYVATESFNSTVIGSDGIATAYEIIGPQSTVYTTGTLNGRDIVFGTDGWPVIIVTIDPPVITETAYGLDEGLITFVGDDGLATARTTAKPTTTLTTWATVETIGVASGKDGQPVVMIYNTPTGPVATKTTYGLTSGIETSTGEDGLPTLMTTMPPKSTSTVLGPIVGTEVTLDGNGDPVKIVTATPTGPVTTQFDVGLQANTYTFTGDDGLPTERVVSAPTVTDYVLGPIAGVSLIIGDDGDATARYTTTPEGPVTTLSSFGLEATTFTTTGDDGLPTEQVILGPSLTKSVLGTVAGTTLSFEDDGAPVMVVTATPTAPVTTQFSYGLYPTTITITGEDGFPTERVVVGPSATQTVYGTVEGAALSFDANDFPIEVITVTPSGPVTTQSSFGLMATTYTFTGEDGLPTEQAVEGPSSTELILGAVEGTSLSFRDDGTPIMIVTATPSAPVTTQHSFGLYPTTLIVTGEDGFPTERVVDGPSATKTVFGTVEGVSLSFEGNDFPVEVITITPSGPVVTQSSFGLQATTFTFTGNDGLPTEQVVQGPSFTKSVLGTVEGTMLSFFNESLPIMIITATPTAPVTTQHSYGFYPTTFTVTGEDGFPTERVADGPSAIKTVFGTVEGTALSFVGEDFPVEIITVIPSGPVTTMSSFGLTATTYIFTGEDGLPTEQVIEGPSLTKSILGTVAGTALSFGDDGNPVMIVTATPTAPVTTQISYGFQPTTFTTTGDDGFPTERVVLGPSATHTVFGTIGGTSLLVLDEFPIEIITVVPTGPVTTQSSFGFQGITYTLTGEDGLPTEQVVLGPSATTSVLGTAAGSALSFGEDHLPILIVTETPTGPVTTQFSYGSYPTTITTIGADGFPTERVVKGPSATQTIYGTVEGTSISFDGDDFPVEIITVIPTGPVTTLSSFGLQGTTYTFIGDDGLPTEQIIQGPSFTRTVLGTVPGTNMSLAAGSIPIMVITATPTAPVTTQISYGLHSTTFTITGEDGFPTERVVKGPSATQTVFGAVEGTALSFDGEEFLVEIVTVTPSAPVATQSSFGLNGTTFIFTGDDGLPTEQVIRGPSFTKSVLGTAAGTSLSFGEEGVPMMIITATPTAPVTTQLSYGLNSTTFIVTGEDGFPTEKIVEGPYATKTVFGTVEGISLSMVDNEFPVKIITVVPSGPVSTQSSFGLQGTTYTFTGEDGLPTEKVVLGPSSTKSVFGTNAGTMLSIGDDGIPVLVVTAMPTAAVTTQHTFGLYPTTFVTTGEDGYPTEHVVLGPSATQTVYGTVEGTSIALDKDFPIEIITVTPSGPVTTQSSFGLNGTTYTVTGEDGLPTEQVVKGPSSTTSLLGTAAGTVLSFGDDDFPIMIVTATPTGPVNTQFSYGLYPTTITTIGKDGFPTERVVKGPSSTQTVYGTVEGTAISFIDDNFPVEIITVIPSTPVTSQSSFGLQATVYTFTGKDGLPTEQIVNGPSFTKSVFGTVPGTELSLAAGSIPVMIVTASPTEPVTTQYSYGLFPTTSVITGGDGYPTEVIVLGPSATRSILGTVEGTALSYDSNGFPVEVITATPSAPVATQFSYGLQATTFNFTGEDGLPTEQVIQGPSSTTSVLGTIVGTALSFREEGDPVMVVTATPTAPITTQHSFGLYPTTLTFTGEDGFPTEQVVDSPYATKTVFGTVEGVSLSFNGNNIPVEIVTVIPLEPVTTQYSFGLEATNYTFTGEDGLPTEQVIKGPSTTMSTLGTSAGTLSSFGDDSAPVMIVTATPKAPGTTQFSYGFYPTTITTTGDDGFPTERVILGPSSTQTVFGTTEGAALSFDLNNTPVEIITVIPSGPVTTLTSYGIHETKYTFIGEDGLPTVQVLKAHPFTTKVFDTIAGTSMSLGDDGISMINITTIPTAAVTTDHSIGLYPTTMTVTGENDLTIERSLDGESATNTVIGKSDKTSLSDGLDPLATESIKDITSAPVATQSPLGPKTTTSIEDDLPTENAIRTSSLIEIFESSVEMTNASSVSPVTTQSIYGLHATTFTTTGEDGSPTERVTLGPSATKTVFGTAEGTELVVGDDNLPTAVIIEIPSGPVTNQSTFGFDSTTYIQTGDDGLLTEHVTQAPSAAQTINGNVEGSTLEFSEDGLSTKLVTVLPSGAVASKTPYDIEATTLTEPGQDGLATEHVIQGSYSTSSIVGTAEGTLLTLGADSLPISIVTATTVPVILHSTPELVSTSTSSANAKDLTTENAANTAVEFANNTLPAGADGTSSVDSTQSPDNGSLESTLDIHSTTATEIVEHGIPTSVVSSGATMIGDVANESTSKDTAPIWVVSEASVATESSTDVVSHLSFLEASKTTTMVHTQTMKPDIVFFSNSTPIEVAAFDTSSTHHSVASNAVPSVPTSVEVRSSTFTEVQTIVIPVSETSIETSIISGPETSIIAVSKETSIVSVPDKTSIVSVLESAVVSVLETSIISASGSSTITATASTSALPMTSYSESSTLLGTPSHGNIKPESSRLADTDSEEDNTSTYTPGISTPTLSTPGSNFTVDDLLKKPQGSTSEPTRQISNNDEVTNGAIISSANTSPVHLPSTTSVSFDAATPSQVAPPVEGYPKPMQANGGSSHSIPFTGLLTTAIFFILFWI
>YALI0_F13673g
MSVTHSAAPWPQSDDKDDGYGQACYSPMPTIPQRSRQRPNQRSIDSTQSFETAHSSVSISTRDSAVFSSNDNSTVPSPQQLDREWPDPHWDLKTPTLESFQDAFQPRTHSAGLDEPFSASIYTSNSNNYTYDTASATTETDSLRAPSIAPRIPAARLHIPPSIYVPETLPLTLNKNSSSNTSSPQLDCNIEDPFAIPQHTPYNPDRTQHRHLSHNFNLDDYRYDNYDDTRDFVLESDDTFSLTDSASLRTDDSPRTSAMPPKRRLEKELPPLPPLDHVSPSGLNKRIPPGRQQTQMNATLPPLPPKDRKQQQTQQHQRQNSQQLSIPSSPPLDVHRALQFKDPFLTPWIDKSKLRQTNENELDSMSIKANDDVGHDNDSESYLPSGYRSMDPYLRDSYMGAIQGDHMMEKSSSSSEDEIQINTANVVIIKREDERQQSTYLDPTAMADSVSSGDFSFSQFRIRVNLLRELYMSEVNYYKDLSVALKVYQRTLNSSRYRGFVCKHDKDVLFSNLDEILQVSSRLIKNIRKNCPAQILDKRYPIEGNELGLVTQDLSTQVGQVLLDSISEIELSYQTYCNDNEKQMETFYRLSQLAPPRLLIWFYNCTEYTKETTTAWTLDSLLIKPVQRLLKYPLLLKNMLSVTLASHPDYMNVRTALVEYEVVADRINNVKKLFDNNKAVQRDLPPPPSQLATPPMSPRHSQVSSASTQSPTSFYSAEPELRELKGVFERNSMGGLQPVHSHISSSHQSMLSPTSSTHFERRKASSPTELHHGGSSKHTKLAHDELFTQKLLHDQIFFDNVKSFYKHGHYIRDMFKLMTVEMAKIDDFMSSSKAMTVLYERLLPGRAQEVITLPVSDTASMHSSRSAWSARSNKSPHETLTLQHAILKQKMTARVLAPLQQMLQIYDVVRSKIKKRDRLEGYYIRYLSHEWDMRPPINLNLLGLNSDHTLVVPPNLEPTTLKRTQELADMYITSTVSLKDEFPQLFQMTQEVSKTAFATYIHIKQDWTQSFKASLPDLYI
