# Supplementary material for: Stable isotope and chemical inhibition analyses suggested the existence of a non-mevalonate-like pathway in the yeast Yarrowia lipolytica
Source: Sci Rep. 2021 Mar 10;11:5598. doi: 10.1038/s41598-021-85170-0 (PMC7970925; doi:10.1038/s41598-021-85170-0)
Supplement: Supplementary file 18 — Supplementary Information 18. [file 41598_2021_85170_MOESM18_ESM.gff]

##gff-version 3
YALI0_E27203g	fimo	sequence_motif	297	346	43.5	+	.	Name=YPLHLGVTEAGMGRKGIVKSAAGJGALLSEGIGDTIRVSLTADPVEEIKV_YALI0_E27203g+;Alias=MEME-1;ID=YPLHLGVTEAGMGRKGIVKSAAGJGALLSEGIGDTIRVSLTADPVEEIKV-MEME-1-1-YALI0_E27203g;pvalue=4.5e-05;qvalue= 0.492;sequence=IAGLVGITPAAGFVPIWSAVPIGIITAVFANISGDLKNLLRIDDGLDVFS;
YALI0_E10219g	fimo	sequence_motif	349	398	43.8	+	.	Name=YPLHLGVTEAGMGRKGIVKSAAGJGALLSEGIGDTIRVSLTADPVEEIKV_YALI0_E10219g+;Alias=MEME-1;ID=YPLHLGVTEAGMGRKGIVKSAAGJGALLSEGIGDTIRVSLTADPVEEIKV-MEME-1-1-YALI0_E10219g;pvalue=4.2e-05;qvalue= 0.492;sequence=SPFVIAIRVAGVKGLPSVMNVVIMISVLSVGNAAVYGFSRTIAAMGESGQ;
YALI0_E22396g	fimo	sequence_motif	68	117	42.3	+	.	Name=YPLHLGVTEAGMGRKGIVKSAAGJGALLSEGIGDTIRVSLTADPVEEIKV_YALI0_E22396g+;Alias=MEME-1;ID=YPLHLGVTEAGMGRKGIVKSAAGJGALLSEGIGDTIRVSLTADPVEEIKV-MEME-1-1-YALI0_E22396g;pvalue=5.92e-05;qvalue= 0.492;sequence=TEIQVLTTTFNSLNAGVDKLLADLGKIPLVGSLVTIIAKIAANPVIHGLL;
YALI0_C15004g	fimo	sequence_motif	38	87	40.6	+	.	Name=YPLHLGVTEAGMGRKGIVKSAAGJGALLSEGIGDTIRVSLTADPVEEIKV_YALI0_C15004g+;Alias=MEME-1;ID=YPLHLGVTEAGMGRKGIVKSAAGJGALLSEGIGDTIRVSLTADPVEEIKV-MEME-1-1-YALI0_C15004g;pvalue=8.76e-05;qvalue= 0.54;sequence=IFLAYAKIIPSLAAANIVTNAGALALKMGMKIPFVNSRDLSRPPTHEELL;
YALI0_E35156g	fimo	sequence_motif	1450	1499	44.2	+	.	Name=YPLHLGVTEAGMGRKGIVKSAAGJGALLSEGIGDTIRVSLTADPVEEIKV_YALI0_E35156g+;Alias=MEME-1;ID=YPLHLGVTEAGMGRKGIVKSAAGJGALLSEGIGDTIRVSLTADPVEEIKV-MEME-1-1-YALI0_E35156g;pvalue=3.78e-05;qvalue= 0.492;sequence=YRIHRLIEEVQQSIKGIVEMSRGVRSVLIEFHASASRSTLMKALVDFEKR;
YALI0_B07898g	fimo	sequence_motif	623	672	41.3	+	.	Name=YPLHLGVTEAGMGRKGIVKSAAGJGALLSEGIGDTIRVSLTADPVEEIKV_YALI0_B07898g+;Alias=MEME-1;ID=YPLHLGVTEAGMGRKGIVKSAAGJGALLSEGIGDTIRVSLTADPVEEIKV-MEME-1-1-YALI0_B07898g;pvalue=7.35e-05;qvalue= 0.531;sequence=FGLSIALVEHWPTDTPVWVIVLCLGMCLVFLLPFTIFYSISGVLLTLNVL;
YALI0_C09889g	fimo	sequence_motif	373	422	44.7	+	.	Name=YPLHLGVTEAGMGRKGIVKSAAGJGALLSEGIGDTIRVSLTADPVEEIKV_YALI0_C09889g+;Alias=MEME-1;ID=YPLHLGVTEAGMGRKGIVKSAAGJGALLSEGIGDTIRVSLTADPVEEIKV-MEME-1-1-YALI0_C09889g;pvalue=3.39e-05;qvalue= 0.492;sequence=SPFVIAIRLAGVKGLPSVMNVVIMIAVLSVGNAGVYAFSRTIAGMAEAGQ;
YALI0_F12925g	fimo	sequence_motif	274	323	45.1	+	.	Name=YPLHLGVTEAGMGRKGIVKSAAGJGALLSEGIGDTIRVSLTADPVEEIKV_YALI0_F12925g+;Alias=MEME-1;ID=YPLHLGVTEAGMGRKGIVKSAAGJGALLSEGIGDTIRVSLTADPVEEIKV-MEME-1-1-YALI0_F12925g;pvalue=3.05e-05;qvalue= 0.492;sequence=IVGLVGVTPAAGFVPAWSAVVIGIVSGVAANLGIGIKGVVYIDDGLDVFA;
YALI0_F18964g	fimo	sequence_motif	586	635	42.4	+	.	Name=YPLHLGVTEAGMGRKGIVKSAAGJGALLSEGIGDTIRVSLTADPVEEIKV_YALI0_F18964g+;Alias=MEME-1;ID=YPLHLGVTEAGMGRKGIVKSAAGJGALLSEGIGDTIRVSLTADPVEEIKV-MEME-1-1-YALI0_F18964g;pvalue=5.78e-05;qvalue= 0.492;sequence=IVLILCVTLVFLFPFTIVMSATGAQLTLNVILELIMGYTIAGRPIGINVA;
YALI0_E07271g	fimo	sequence_motif	1450	1499	51.1	+	.	Name=YPLHLGVTEAGMGRKGIVKSAAGJGALLSEGIGDTIRVSLTADPVEEIKV_YALI0_E07271g+;Alias=MEME-1;ID=YPLHLGVTEAGMGRKGIVKSAAGJGALLSEGIGDTIRVSLTADPVEEIKV-MEME-1-1-YALI0_E07271g;pvalue=7.82e-06;qvalue= 0.367;sequence=YRIHRLIEEAQQSIKGIVEMSRGVRSVLIEFHPSASRSTLMQALVDFEKR;
YALI0_E18139g	fimo	sequence_motif	243	292	52.6	+	.	Name=YPLHLGVTEAGMGRKGIVKSAAGJGALLSEGIGDTIRVSLTADPVEEIKV_YALI0_E18139g+;Alias=MEME-1;ID=YPLHLGVTEAGMGRKGIVKSAAGJGALLSEGIGDTIRVSLTADPVEEIKV-MEME-1-1-YALI0_E18139g;pvalue=5.44e-06;qvalue= 0.367;sequence=SPFHLAEECSNASVAAPRAIVMTSGVGGLMGWAFQIAIAYTVRDVAGVTQ;
YALI0_E18139g	fimo	sequence_motif	374	423	45.7	+	.	Name=YPLHLGVTEAGMGRKGIVKSAAGJGALLSEGIGDTIRVSLTADPVEEIKV_YALI0_E18139g+;Alias=MEME-1;ID=YPLHLGVTEAGMGRKGIVKSAAGJGALLSEGIGDTIRVSLTADPVEEIKV-MEME-1-2-YALI0_E18139g;pvalue=2.66e-05;qvalue= 0.492;sequence=GQLLLLLMFAGDTAIGAIFSVGAISGYVAFTMPIGIKVFWSSDKFKPGPW;
YALI0_E14729g	fimo	sequence_motif	268	317	40.3	+	.	Name=YPLHLGVTEAGMGRKGIVKSAAGJGALLSEGIGDTIRVSLTADPVEEIKV_YALI0_E14729g+;Alias=MEME-1;ID=YPLHLGVTEAGMGRKGIVKSAAGJGALLSEGIGDTIRVSLTADPVEEIKV-MEME-1-1-YALI0_E14729g;pvalue=9.33e-05;qvalue= 0.552;sequence=ARHTRDVTMATLGLSHTINTKVGSDLVRGVSGGERKRVSIAESVVCGAPL;
YALI0_F12089g	fimo	sequence_motif	306	355	47.6	+	.	Name=YPLHLGVTEAGMGRKGIVKSAAGJGALLSEGIGDTIRVSLTADPVEEIKV_YALI0_F12089g+;Alias=MEME-1;ID=YPLHLGVTEAGMGRKGIVKSAAGJGALLSEGIGDTIRVSLTADPVEEIKV-MEME-1-1-YALI0_F12089g;pvalue=1.74e-05;qvalue= 0.457;sequence=NKPLDPDSESGLITKGIMVVTAMLALSLVQIVSSNKFIIGCFNMVLEVTG;
YALI0_F17446g	fimo	sequence_motif	159	208	50.2	+	.	Name=YPLHLGVTEAGMGRKGIVKSAAGJGALLSEGIGDTIRVSLTADPVEEIKV_YALI0_F17446g+;Alias=MEME-1;ID=YPLHLGVTEAGMGRKGIVKSAAGJGALLSEGIGDTIRVSLTADPVEEIKV-MEME-1-1-YALI0_F17446g;pvalue=9.48e-06;qvalue= 0.373;sequence=FLLAQGICTSLGNSMLYYASLLGVSTWFKAKRGFTLGIAVAGSSIGGLTM;
YALI0_D19558g	fimo	sequence_motif	494	543	48.9	+	.	Name=YPLHLGVTEAGMGRKGIVKSAAGJGALLSEGIGDTIRVSLTADPVEEIKV_YALI0_D19558g+;Alias=MEME-1;ID=YPLHLGVTEAGMGRKGIVKSAAGJGALLSEGIGDTIRVSLTADPVEEIKV-MEME-1-1-YALI0_D19558g;pvalue=1.3e-05;qvalue= 0.416;sequence=FASITGLEYAYTKAPTSMKSFIMSIFLFTNAIGAAIGIALSPTAKDPKLI;
YALI0_F21197g	fimo	sequence_motif	93	142	52.9	+	.	Name=YPLHLGVTEAGMGRKGIVKSAAGJGALLSEGIGDTIRVSLTADPVEEIKV_YALI0_F21197g+;Alias=MEME-1;ID=YPLHLGVTEAGMGRKGIVKSAAGJGALLSEGIGDTIRVSLTADPVEEIKV-MEME-1-1-YALI0_F21197g;pvalue=5.16e-06;qvalue= 0.367;sequence=NPFFLIEDDPTPVQQSQVDRAATLTTSSLRFIRALRREELPPDNVRGTKL;
YALI0_C01067g	fimo	sequence_motif	25	74	42.3	+	.	Name=YPLHLGVTEAGMGRKGIVKSAAGJGALLSEGIGDTIRVSLTADPVEEIKV_YALI0_C01067g+;Alias=MEME-1;ID=YPLHLGVTEAGMGRKGIVKSAAGJGALLSEGIGDTIRVSLTADPVEEIKV-MEME-1-1-YALI0_C01067g;pvalue=5.88e-05;qvalue= 0.492;sequence=MALKKSVSAAKSPTHSIEKKVAQESVSISLKTGFTYSFKYADCVTEIISI;
YALI0_F16731g	fimo	sequence_motif	156	205	55.4	+	.	Name=YPLHLGVTEAGMGRKGIVKSAAGJGALLSEGIGDTIRVSLTADPVEEIKV_YALI0_F16731g+;Alias=MEME-1;ID=YPLHLGVTEAGMGRKGIVKSAAGJGALLSEGIGDTIRVSLTADPVEEIKV-MEME-1-1-YALI0_F16731g;pvalue=2.89e-06;qvalue= 0.367;sequence=DTLADSFATPPSSRRSSIDSLDSMDSMGSISSGETLLGSISESETEGRPV;
YALI0_D15422g	fimo	sequence_motif	39	88	43.2	+	.	Name=YPLHLGVTEAGMGRKGIVKSAAGJGALLSEGIGDTIRVSLTADPVEEIKV_YALI0_D15422g+;Alias=MEME-1;ID=YPLHLGVTEAGMGRKGIVKSAAGJGALLSEGIGDTIRVSLTADPVEEIKV-MEME-1-1-YALI0_D15422g;pvalue=4.79e-05;qvalue= 0.492;sequence=IALGGCIGTGLFIGSGTILSSSGPGSMLCAYIVMSFVIWTVMNALGEMTT;
YALI0_C04455g	fimo	sequence_motif	163	212	42.2	+	.	Name=YPLHLGVTEAGMGRKGIVKSAAGJGALLSEGIGDTIRVSLTADPVEEIKV_YALI0_C04455g+;Alias=MEME-1;ID=YPLHLGVTEAGMGRKGIVKSAAGJGALLSEGIGDTIRVSLTADPVEEIKV-MEME-1-1-YALI0_C04455g;pvalue=6.01e-05;qvalue= 0.492;sequence=NAPVLVGGTLGAAVASDPEDPEAAERDLEGGLQPEETVHVSDEAEKEITV;
YALI0_F19866g	fimo	sequence_motif	361	410	42.3	+	.	Name=YPLHLGVTEAGMGRKGIVKSAAGJGALLSEGIGDTIRVSLTADPVEEIKV_YALI0_F19866g+;Alias=MEME-1;ID=YPLHLGVTEAGMGRKGIVKSAAGJGALLSEGIGDTIRVSLTADPVEEIKV-MEME-1-1-YALI0_F19866g;pvalue=5.82e-05;qvalue= 0.492;sequence=SPFVIAIKNAGVKGLPSVMNVVIMVAVLSVGNSAIYGCSRTVAALAAQGM;
YALI0_A02607g	fimo	sequence_motif	246	295	42.3	+	.	Name=YPLHLGVTEAGMGRKGIVKSAAGJGALLSEGIGDTIRVSLTADPVEEIKV_YALI0_A02607g+;Alias=MEME-1;ID=YPLHLGVTEAGMGRKGIVKSAAGJGALLSEGIGDTIRVSLTADPVEEIKV-MEME-1-1-YALI0_A02607g;pvalue=5.84e-05;qvalue= 0.492;sequence=NRRCDALVAAAAMIQAIEETAVSLGGLGTVGIINSLPQSTNTIPGEVNFS;
YALI0_F00484g	fimo	sequence_motif	426	475	42.4	+	.	Name=YPLHLGVTEAGMGRKGIVKSAAGJGALLSEGIGDTIRVSLTADPVEEIKV_YALI0_F00484g+;Alias=MEME-1;ID=YPLHLGVTEAGMGRKGIVKSAAGJGALLSEGIGDTIRVSLTADPVEEIKV-MEME-1-1-YALI0_F00484g;pvalue=5.73e-05;qvalue= 0.492;sequence=QADILGIEVERPAMRETTALGAAIAAGFAVGVWKSIEDLKDINTEGMTEF;
YALI0_E07205g	fimo	sequence_motif	158	207	43.2	+	.	Name=YPLHLGVTEAGMGRKGIVKSAAGJGALLSEGIGDTIRVSLTADPVEEIKV_YALI0_E07205g+;Alias=MEME-1;ID=YPLHLGVTEAGMGRKGIVKSAAGJGALLSEGIGDTIRVSLTADPVEEIKV-MEME-1-1-YALI0_E07205g;pvalue=4.76e-05;qvalue= 0.492;sequence=KYTVYGVFAACIISHAIVASLASDGMSKLQTGCIVLNIAIIIIAIIALPI;
YALI0_E07744g	fimo	sequence_motif	322	371	41.1	+	.	Name=YPLHLGVTEAGMGRKGIVKSAAGJGALLSEGIGDTIRVSLTADPVEEIKV_YALI0_E07744g+;Alias=MEME-1;ID=YPLHLGVTEAGMGRKGIVKSAAGJGALLSEGIGDTIRVSLTADPVEEIKV-MEME-1-1-YALI0_E07744g;pvalue=7.71e-05;qvalue= 0.538;sequence=SSDASPATFATARKAALVARALGFDTLLYEHSNAWNNIWNDGDIVVPGDE;
YALI0_C08393g	fimo	sequence_motif	488	537	42.6	+	.	Name=YPLHLGVTEAGMGRKGIVKSAAGJGALLSEGIGDTIRVSLTADPVEEIKV_YALI0_C08393g+;Alias=MEME-1;ID=YPLHLGVTEAGMGRKGIVKSAAGJGALLSEGIGDTIRVSLTADPVEEIKV-MEME-1-1-YALI0_C08393g;pvalue=5.48e-05;qvalue= 0.492;sequence=GPSVTPLTYYNPAWRYYEVDTKTFEVMNSHTYYAKLNESFAFDFEHPVEK;
YALI0_A07623g	fimo	sequence_motif	213	262	42	+	.	Name=YPLHLGVTEAGMGRKGIVKSAAGJGALLSEGIGDTIRVSLTADPVEEIKV_YALI0_A07623g+;Alias=MEME-1;ID=YPLHLGVTEAGMGRKGIVKSAAGJGALLSEGIGDTIRVSLTADPVEEIKV-MEME-1-1-YALI0_A07623g;pvalue=6.25e-05;qvalue= 0.492;sequence=QKLALCVTFSLGAITIIVCIARAVAIAVSGNIAQVAILTAFECSTAMLVA;
YALI0_C04026g	fimo	sequence_motif	258	307	40.7	+	.	Name=YPLHLGVTEAGMGRKGIVKSAAGJGALLSEGIGDTIRVSLTADPVEEIKV_YALI0_C04026g+;Alias=MEME-1;ID=YPLHLGVTEAGMGRKGIVKSAAGJGALLSEGIGDTIRVSLTADPVEEIKV-MEME-1-1-YALI0_C04026g;pvalue=8.58e-05;qvalue= 0.539;sequence=VLFQAGMSSAGRSFAAKHAETVFVSAPSPQLVRQTVDALRAAAGDRQIFV;
YALI0_A08734g	fimo	sequence_motif	40	89	42.3	+	.	Name=YPLHLGVTEAGMGRKGIVKSAAGJGALLSEGIGDTIRVSLTADPVEEIKV_YALI0_A08734g+;Alias=MEME-1;ID=YPLHLGVTEAGMGRKGIVKSAAGJGALLSEGIGDTIRVSLTADPVEEIKV-MEME-1-1-YALI0_A08734g;pvalue=5.89e-05;qvalue= 0.492;sequence=GAAVAALGHGNERMIAKIQQAAGLPYILSHGLGSKHADDLAKYLVEQSPE;
YALI0_B10626g	fimo	sequence_motif	367	416	41.3	+	.	Name=YPLHLGVTEAGMGRKGIVKSAAGJGALLSEGIGDTIRVSLTADPVEEIKV_YALI0_B10626g+;Alias=MEME-1;ID=YPLHLGVTEAGMGRKGIVKSAAGJGALLSEGIGDTIRVSLTADPVEEIKV-MEME-1-1-YALI0_B10626g;pvalue=7.43e-05;qvalue= 0.531;sequence=APSSASISSAAGVTNGTVFGSSEPPTPTVTNNTNSSVESPATALVNSSLT;
YALI0_F20174g	fimo	sequence_motif	844	893	40.9	+	.	Name=YPLHLGVTEAGMGRKGIVKSAAGJGALLSEGIGDTIRVSLTADPVEEIKV_YALI0_F20174g+;Alias=MEME-1;ID=YPLHLGVTEAGMGRKGIVKSAAGJGALLSEGIGDTIRVSLTADPVEEIKV-MEME-1-1-YALI0_F20174g;pvalue=8.18e-05;qvalue= 0.539;sequence=HLLNQDLRFFDTTTTGKLTSSLSKDTQNVQGLGGATFGQILSSIVTVIIS;
YALI0_E28153g	fimo	sequence_motif	249	298	42	+	.	Name=YPLHLGVTEAGMGRKGIVKSAAGJGALLSEGIGDTIRVSLTADPVEEIKV_YALI0_E28153g+;Alias=MEME-1;ID=YPLHLGVTEAGMGRKGIVKSAAGJGALLSEGIGDTIRVSLTADPVEEIKV-MEME-1-1-YALI0_E28153g;pvalue=6.24e-05;qvalue= 0.492;sequence=RALATSLVIVGDASESSVLDSIGGLSTEISNPGNNLLNQLNEYAIREIHS;
YALI0_D17182g	fimo	sequence_motif	37	86	42.2	+	.	Name=YPLHLGVTEAGMGRKGIVKSAAGJGALLSEGIGDTIRVSLTADPVEEIKV_YALI0_D17182g+;Alias=MEME-1;ID=YPLHLGVTEAGMGRKGIVKSAAGJGALLSEGIGDTIRVSLTADPVEEIKV-MEME-1-1-YALI0_D17182g;pvalue=5.96e-05;qvalue= 0.492;sequence=NQWGLVYGGGTTGIMGSVARAVATRGGYVNGIIPEALIHKEQNKINPPTV;
YALI0_D27170g	fimo	sequence_motif	292	341	48.1	+	.	Name=YPLHLGVTEAGMGRKGIVKSAAGJGALLSEGIGDTIRVSLTADPVEEIKV_YALI0_D27170g+;Alias=MEME-1;ID=YPLHLGVTEAGMGRKGIVKSAAGJGALLSEGIGDTIRVSLTADPVEEIKV-MEME-1-1-YALI0_D27170g;pvalue=1.55e-05;qvalue= 0.444;sequence=QLLSNELPDGHPISDYVIMNAAALAVIDGHAKDWKHGVELARESIKSGKA;
YALI0_A03179g	fimo	sequence_motif	92	141	51.8	+	.	Name=YPLHLGVTEAGMGRKGIVKSAAGJGALLSEGIGDTIRVSLTADPVEEIKV_YALI0_A03179g+;Alias=MEME-1;ID=YPLHLGVTEAGMGRKGIVKSAAGJGALLSEGIGDTIRVSLTADPVEEIKV-MEME-1-1-YALI0_A03179g;pvalue=6.62e-06;qvalue= 0.367;sequence=CRCRNCLSEFKYSNNVSHKSSHERSPLLNEDSGIISFNSPSSELECPVLR;
YALI0_C04048g	fimo	sequence_motif	186	235	43.8	+	.	Name=YPLHLGVTEAGMGRKGIVKSAAGJGALLSEGIGDTIRVSLTADPVEEIKV_YALI0_C04048g+;Alias=MEME-1;ID=YPLHLGVTEAGMGRKGIVKSAAGJGALLSEGIGDTIRVSLTADPVEEIKV-MEME-1-1-YALI0_C04048g;pvalue=4.17e-05;qvalue= 0.492;sequence=YIDTMCIFSVGDRTYVVRLKSSTAKCLSAQMSGDTLYCIISDHQWTVVRV;
YALI0_C16148g	fimo	sequence_motif	235	284	40.8	+	.	Name=YPLHLGVTEAGMGRKGIVKSAAGJGALLSEGIGDTIRVSLTADPVEEIKV_YALI0_C16148g+;Alias=MEME-1;ID=YPLHLGVTEAGMGRKGIVKSAAGJGALLSEGIGDTIRVSLTADPVEEIKV-MEME-1-1-YALI0_C16148g;pvalue=8.38e-05;qvalue= 0.539;sequence=QGPTSTLTPSSTPPAGNIAGTRSGLIVLQNTNTASSSASSRPPAPSTVTV;
YALI0_B02024g	fimo	sequence_motif	30	79	41	+	.	Name=YPLHLGVTEAGMGRKGIVKSAAGJGALLSEGIGDTIRVSLTADPVEEIKV_YALI0_B02024g+;Alias=MEME-1;ID=YPLHLGVTEAGMGRKGIVKSAAGJGALLSEGIGDTIRVSLTADPVEEIKV-MEME-1-1-YALI0_B02024g;pvalue=7.87e-05;qvalue= 0.538;sequence=QPRHIVYVYGTSFKNGNELPAAGCGVSFGKIAENNLSYGLEDDMNPEQAL;
YALI0_F07194g	fimo	sequence_motif	19	68	45.8	+	.	Name=YPLHLGVTEAGMGRKGIVKSAAGJGALLSEGIGDTIRVSLTADPVEEIKV_YALI0_F07194g+;Alias=MEME-1;ID=YPLHLGVTEAGMGRKGIVKSAAGJGALLSEGIGDTIRVSLTADPVEEIKV-MEME-1-1-YALI0_F07194g;pvalue=2.64e-05;qvalue= 0.492;sequence=RRTTIGHCLAVALSHQTVTLALGLLAKSQHVGDVSTIISAAANIVSIGVA;
YALI0_C04136g	fimo	sequence_motif	1898	1947	44.6	+	.	Name=YPLHLGVTEAGMGRKGIVKSAAGJGALLSEGIGDTIRVSLTADPVEEIKV_YALI0_C04136g+;Alias=MEME-1;ID=YPLHLGVTEAGMGRKGIVKSAAGJGALLSEGIGDTIRVSLTADPVEEIKV-MEME-1-1-YALI0_C04136g;pvalue=3.45e-05;qvalue= 0.492;sequence=VPTATSATGTVSVESQITSSSGGGGGLASEDIPGSATATGTATVTGLVPD;
YALI0_C04136g	fimo	sequence_motif	895	944	41.8	+	.	Name=YPLHLGVTEAGMGRKGIVKSAAGJGALLSEGIGDTIRVSLTADPVEEIKV_YALI0_C04136g+;Alias=MEME-1;ID=YPLHLGVTEAGMGRKGIVKSAAGJGALLSEGIGDTIRVSLTADPVEEIKV-MEME-1-2-YALI0_C04136g;pvalue=6.65e-05;qvalue= 0.51;sequence=STSSDGITSATSESSSTITATISDSGSTTQLSSSGISSDISGSVSQTSES;
YALI0_D25828g	fimo	sequence_motif	1253	1302	41.3	+	.	Name=YPLHLGVTEAGMGRKGIVKSAAGJGALLSEGIGDTIRVSLTADPVEEIKV_YALI0_D25828g+;Alias=MEME-1;ID=YPLHLGVTEAGMGRKGIVKSAAGJGALLSEGIGDTIRVSLTADPVEEIKV-MEME-1-1-YALI0_D25828g;pvalue=7.36e-05;qvalue= 0.531;sequence=VPFHCTPDTGGYDAMGNCIFTNGTQVLEAYGFKNHVRVYLGVAAVCLVLY;
YALI0_C07436g	fimo	sequence_motif	393	442	44.9	+	.	Name=YPLHLGVTEAGMGRKGIVKSAAGJGALLSEGIGDTIRVSLTADPVEEIKV_YALI0_C07436g+;Alias=MEME-1;ID=YPLHLGVTEAGMGRKGIVKSAAGJGALLSEGIGDTIRVSLTADPVEEIKV-MEME-1-1-YALI0_C07436g;pvalue=3.21e-05;qvalue= 0.492;sequence=TPPTKGITKPKAPSKSTAKKQAAISSFFQKPDPEAAVVSTCVSDVHTKPL;
YALI0_A14861g	fimo	sequence_motif	56	105	40.2	+	.	Name=YPLHLGVTEAGMGRKGIVKSAAGJGALLSEGIGDTIRVSLTADPVEEIKV_YALI0_A14861g+;Alias=MEME-1;ID=YPLHLGVTEAGMGRKGIVKSAAGJGALLSEGIGDTIRVSLTADPVEEIKV-MEME-1-1-YALI0_A14861g;pvalue=9.47e-05;qvalue= 0.552;sequence=SWVVDHLDFASFKVASRTWVGIWFGLMLMMIPGYVKWLGRAPYLTAIIGV;
YALI0_D22286g	fimo	sequence_motif	307	356	40	+	.	Name=YPLHLGVTEAGMGRKGIVKSAAGJGALLSEGIGDTIRVSLTADPVEEIKV_YALI0_D22286g+;Alias=MEME-1;ID=YPLHLGVTEAGMGRKGIVKSAAGJGALLSEGIGDTIRVSLTADPVEEIKV-MEME-1-1-YALI0_D22286g;pvalue=9.91e-05;qvalue= 0.567;sequence=TGQRKGSVVSYSSTSGRSLSPVIDSLDSAQSTGSVSINSLDPAQGVLVTE;
YALI0_C19844g	fimo	sequence_motif	69	118	40.5	+	.	Name=YPLHLGVTEAGMGRKGIVKSAAGJGALLSEGIGDTIRVSLTADPVEEIKV_YALI0_C19844g+;Alias=MEME-1;ID=YPLHLGVTEAGMGRKGIVKSAAGJGALLSEGIGDTIRVSLTADPVEEIKV-MEME-1-1-YALI0_C19844g;pvalue=8.99e-05;qvalue= 0.544;sequence=EPLTIELVQKCPLGSGTQSTSIWSTQVLSPGTHMPDMVSSTLRDVCIPIQ;
YALI0_B18568g	fimo	sequence_motif	140	189	44	+	.	Name=YPLHLGVTEAGMGRKGIVKSAAGJGALLSEGIGDTIRVSLTADPVEEIKV_YALI0_B18568g+;Alias=MEME-1;ID=YPLHLGVTEAGMGRKGIVKSAAGJGALLSEGIGDTIRVSLTADPVEEIKV-MEME-1-1-YALI0_B18568g;pvalue=4.01e-05;qvalue= 0.492;sequence=ANVKSFTTDAGVASAVSSGSARVSKLFSDLGIFATPTGDTSATPTSAVPT;
YALI0_A08360g	fimo	sequence_motif	459	508	48.8	+	.	Name=YPLHLGVTEAGMGRKGIVKSAAGJGALLSEGIGDTIRVSLTADPVEEIKV_YALI0_A08360g+;Alias=MEME-1;ID=YPLHLGVTEAGMGRKGIVKSAAGJGALLSEGIGDTIRVSLTADPVEEIKV-MEME-1-1-YALI0_A08360g;pvalue=1.32e-05;qvalue= 0.416;sequence=ILSADYQTDNGILSNSGTSMATPHVAGLAAQLMATSSELLTPAQVEEQII;
YALI0_B19338g	fimo	sequence_motif	343	392	40.7	+	.	Name=YPLHLGVTEAGMGRKGIVKSAAGJGALLSEGIGDTIRVSLTADPVEEIKV_YALI0_B19338g+;Alias=MEME-1;ID=YPLHLGVTEAGMGRKGIVKSAAGJGALLSEGIGDTIRVSLTADPVEEIKV-MEME-1-1-YALI0_B19338g;pvalue=8.47e-05;qvalue= 0.539;sequence=SPFVIAIINSGTKVLPHIFNAVILITLISAGNSNVYIGSRVVYALADSGT;
YALI0_C22231g	fimo	sequence_motif	753	802	53.2	+	.	Name=YPLHLGVTEAGMGRKGIVKSAAGJGALLSEGIGDTIRVSLTADPVEEIKV_YALI0_C22231g+;Alias=MEME-1;ID=YPLHLGVTEAGMGRKGIVKSAAGJGALLSEGIGDTIRVSLTADPVEEIKV-MEME-1-1-YALI0_C22231g;pvalue=4.77e-06;qvalue= 0.367;sequence=QLIHRTKVASVPATHNPIRESLSGAFKLYHNPVANPRRSLGNEDKSPHRV;
YALI0_D13882g	fimo	sequence_motif	11	60	42.2	+	.	Name=YPLHLGVTEAGMGRKGIVKSAAGJGALLSEGIGDTIRVSLTADPVEEIKV_YALI0_D13882g+;Alias=MEME-1;ID=YPLHLGVTEAGMGRKGIVKSAAGJGALLSEGIGDTIRVSLTADPVEEIKV-MEME-1-1-YALI0_D13882g;pvalue=6.05e-05;qvalue= 0.492;sequence=KIIYLRAMGGEVGASSALAPKIGPLGLSPKKIGEDIAKATKAHKGVRVTV;
YALI0_E22627g	fimo	sequence_motif	149	198	50.9	+	.	Name=YPLHLGVTEAGMGRKGIVKSAAGJGALLSEGIGDTIRVSLTADPVEEIKV_YALI0_E22627g+;Alias=MEME-1;ID=YPLHLGVTEAGMGRKGIVKSAAGJGALLSEGIGDTIRVSLTADPVEEIKV-MEME-1-1-YALI0_E22627g;pvalue=8.16e-06;qvalue= 0.367;sequence=FGTGLGVLELHQADTSLVNERIAQATLAALDKGATVICLGCAGMAGMEDV;
YALI0_B17028g	fimo	sequence_motif	521	570	42.5	+	.	Name=YPLHLGVTEAGMGRKGIVKSAAGJGALLSEGIGDTIRVSLTADPVEEIKV_YALI0_B17028g+;Alias=MEME-1;ID=YPLHLGVTEAGMGRKGIVKSAAGJGALLSEGIGDTIRVSLTADPVEEIKV-MEME-1-1-YALI0_B17028g;pvalue=5.57e-05;qvalue= 0.492;sequence=DGLPTLMTTMPPKSTSTVLGPIVGTEVTLDGNGDPVKIVTATPTGPVTTQ;
YALI0_F13673g	fimo	sequence_motif	159	208	43.1	+	.	Name=YPLHLGVTEAGMGRKGIVKSAAGJGALLSEGIGDTIRVSLTADPVEEIKV_YALI0_F13673g+;Alias=MEME-1;ID=YPLHLGVTEAGMGRKGIVKSAAGJGALLSEGIGDTIRVSLTADPVEEIKV-MEME-1-1-YALI0_F13673g;pvalue=4.94e-05;qvalue= 0.492;sequence=IPPSIYVPETLPLTLNKNSSSNTSSPQLDCNIEDPFAIPQHTPYNPDRTQ;
