# Supplementary material for: Stable isotope and chemical inhibition analyses suggested the existence of a non-mevalonate-like pathway in the yeast Yarrowia lipolytica
Source: Sci Rep. 2021 Mar 10;11:5598. doi: 10.1038/s41598-021-85170-0 (PMC7970925; doi:10.1038/s41598-021-85170-0)
Supplement: Supplementary file 19 — Supplementary Information 19. [file 41598_2021_85170_MOESM19_ESM.txt]

>CR382132|YALI0_F09834g
MATTAAPILALLDEPNYDLKTHALESLDENITQLWAEVSDHVSQIEELYEDKDFPKPELAALVASKIYYNLGDYESSMKFALAAGKLFNFDSSSDYVETIVSKCIREYIEVSQQHYEDPSAPVPDARLATVLDQMLQRSYAQGHLKLALGVALEARRLDIITKILETADTETTVELVHYVLDCVVTVVSSRRFKDEVLLELNNVILGLPQPDYHAICKIIVQLNSSEGASRLFKSLLASKDPDSTLIAYQCAFDLVASGSQQLLNEVAAEFKDNETLAKILSGVPTCDYDLTFLNQNNNTDTQMLNRTKNSLDPKSSMNHSAVTFANAFLHAGTAQDSFIRSNLDWLSKASNWTKLSATAALGVIHKGNLSQGRRILAPYLPQGDNAASGSPYTRGGSLYALGLIFAGHGNEVLDYLQQQIEDTASDDGGDVVLHGACLGIGVAGMGSGKASLYDKLRDVLFSDSAVAGEAAGLAMGLVMLGSADDDAQKEMFLYAHETQHEKIIRGLALGLALVNYAREESAEPMIEQLLAEQDPILRYGGAYTIALAYAGTGNNKAIQRLLHIAVSDASDDVRRAAVISLGFILLRNYTAVPRMVELLSESHNPHVRYGTALALGISCAGTGLKEAVEVLEPLTKDPADFVRQGALVALAMILIQQNEKMSPRVKTARETFAHAIASKHEDPMVKFGAALAQGIIDAGGRNVTIALENPQTGSLNMKAIVGLVVFSQFWYWFPYTHFLSLSFSTTAVTGVNEDLKIPQFDFVTSHKPSYFGYPPPAEEVVDKAPEKVATAVLSTTARAKARAKKNEKDKADKMEVEEKPEEPSSAAAASSKPAKEAKVDEDADKRIPGQKKWRLANLTRVLPSQLKYISFPEENRFVPIRKLHSVGGVVVLRDQEKGKGGKKPQFIKTVRQINNPFDDEDDEAPLPEPFKYVEETE
>CR382128|YALI0_B18898g
MSLLRTLRPVLGSARPVTPVLARSYSAHHSPQTSDQTRKKVTIPELAKMRRNKEKISMVTAHDYVTGLIADKAGVDMILVGDSLAMVALGYPNTNQIELEEMVYHAKAVSRGVKSAFMVADLPFGSYEESPEKAIRSAIQMIQKGGMEAVKMEGGKELAPTIKRLTEVGIPVLGHIGLTPQRQSSLGGFRVQGKTASGAESILEDAYELQKAGCFAIVLEAVPDKVGEWLSSKLEVPTIGIGAGPGTSGQVLVMLDMLGGFGSFTPKFLKKYSQFLDINVGAVKQYHEEVKGGVFPAQEHCYKMGDEEAAKLK
>CR382132|YALI0_F07711g
MAQSFTTFKQASDLPAWQKLQTLYDSKGKSLPVKQLFKEDPERFNKLSHTFTNFDDSKILFDFSKNIVDDEILAQLVELAKEANVYGLRDELFEGDKINFTENRAVFHPALRNRANVAMDVDDKNVAPEVDDVLAHMKEFSEQVRSGEWKGYTGKEITDIVNIGIGGSDLGPVMVSEALKPYAKKGLRAHFVSNIDGTSIAEEVIKQLNPETTLFLIASKTFTTAETITNATSAKTWFLETAKDTKHVAKHFVALSTNKEKVVEFGIDEANMFPFASWVGGRYSVWSSIGLSVAIYVGFDHFNDFLKGAEAVDKHFKEAPPEKNIPLLGGLLSVWYNNFFNAQTHLIAPFDQYLHRFPAYLQQLSMESNGKGVTRSNEYVKYSTGPVLFGEPATNAQHSFFQLVHQGTKLIPADFILAAQSHNPIDHNLHQRMLASNFFAQSEALMVGKTQEQVEAEGTPADLVPHKIFLGNRPTTSILTQLITPATLGALIAYYEWVTFTEGAVWNINSFDQWGVELGKALAKKIQPELENKSEIDAHDGSTNGLINQYKAWAA
>CR382129|YALI0_C02805g
MAKNQELFPELPQNAYAATDKIAVVTGGSRGLGLYCAYGLLHGGAKRVYISSRKGDACDEACQRLNSQGFKGKAIALPADVSKHDGVVRLLEGFTEQELKHGAGKVVCDILIANAGATWGAPIENHPESAMSKVLELNVKGVFSTIQLFTPLLEAGGSHADPSRIIIMGSVAGIGIGNTTKGGVYGYLASKAAVHHLGKALAVELGPRNITVNMIAPGFIPTKMAQGVIDAAGDFFVESNPRKRLGTSEDIIGVLMFLVGKAGNYVNGAVIPLDGAAHLGAAL
>CR382128|YALI0_B06006g
MLRPVIRLARAAQPVAAHRTLFTESDTCVRVFNTIDQVRAWRREKTLLGQSIGFVPTMGALHRGHLDLVKASIAENDHTIVSIFVNPSQFAPHEDFGQYPRTVDSDVAKLTELRNSIQTDEQVHYTNEFAVFAPSVNEMYPSGIPLDVKEQVGAFIEVKGLSHQLEGSIRPHFFRGVATVVTKLLNIIQPDRAYFGQKDAQQCVVVSRLVADLHIPTAITIVPTTREANGLAMSSRNVYLTEESKDKSKVLYEALTSAQHMFRDTPNVTYGDIRKKVLDTIAASEFSIDVEYVSVSDKKTLIDYPLDEAVNKDDGCLISAAVRVPNKDGAKTRIIDNVLC
>CR382127|YALI0_A01023g
MSEKNGVSSNSTTARTVTNSTALEVPPPYVQTIEQVTKQENANIHQGLSDSEVKDRLAKVGPNQLDEGEGISLIKVIVGQVANAMILVLIISMCISFGIRDWIAGGVIAGVLGINVLVGVIQQYNAEKTMDSLRSLSSPTARVIRNGEDTTVPSGDIVPGDLVVVKVGDTIPADFRIIEQVNFETDEALLTGESLPIAKDAEIVFDDINLPVGDRINMAFSSSIVSKGRAKGIVTSTGMNTEIGVIAQSLKGQDRGFRPVKRDEFGKARKRDYMGAFFGTCGDFIQTFLGTNVGTPLQRRLAKLALYLFGIAVIFAIVVMAAQKFDVNREVAVYAIATALAMIPASLVVVLTITMAVGTKVMVRRNVIVRKLDSLEALGAVNDICSDKTGTLTQGKMIARKVWIPSVGTFTVERSEEPFNPEQGVTDLLPWDPKTEYAKRRETDDPRAFDDVMVDVSRRNTDEQSPLFRNWIDCASLANIAEVFTDNEGAWKATGDPTEIAIQVFVSRLGKSREELMKQQGLVHVAEHPFDSTVKRMSAIYDAPDQSRVIFTKGAVERVLACVTTWTDPVSGDTATFDDTCVAEIEKQMETLAKQGLRVLAFATRPMDASEDPKARADVEKDLHFLGLVGIYDPPRAESAPAVAKCHEAGINVHMLTGDHPGTAKAIAQEVGIIPVNLYHYPQEVVDVMVMTAMQFDALSDEEIDALPVLPLVIARCAPATKVRMIDALHRRNRFTAMTGDGVNDSPSLKKADVGIAMGIAGSDVAKDASDIVLSDDNFASILNAVEEGRRMADNIQKFVLHLLAGNVGQAFFLLLGLVFQDDTGFSVFPLSPVEVLWIIMITSAFPAMGLGVEAAQPDIMTKPPRDPKEGLFNWELITDMVIYGLWLAAICISSFVIVVYADGKGQLGVDCNKEFSESCHFVYRARALAFVEMTWMLLVLAWEVIDMRRSVFAMHPDSETPYTQVFKDLWSNQFLFWSVILGFFTVFPVVYIPVINDKVFLHKGISWEWGVAVLGLILFVIGVEMYKWAKRVFFRHYEKKQKKKAVISDFDDSDPFAKFAQTVSRSNTMEKNPIAIV
>CR382131|YALI0_E05643g
MSNSAKAAVVPPAPTAEDIARANAGSKEEPVFQAKNFLSKFRLDGKVAIVTGGARGLGFSMAEGLCSVGLKGIAILDVQQDLGLDAIEKLHKAYGVQAQFYKADVRDEESVNEIIDRVVHDLGSVDVVVNSAGVADLVHAAEYPADKFRRVIDINLNGSFLVTQAAARHMIKQGTGGTVVFIASMSGSIVNWPQPQSAYNASKAAVKHLSKSLAAEWAVHNIRCNSISPGYMDTALNRAYNTLFEEWKDRTPLGRLGDPDELTGACIYLASDASSYVTGSDIIIDGGYTII
>CR382131|YALI0_E19338g
MTDNISQSPPTAFHTLDVPQVLSHFACDEEQGLSSSQVATQRQQHGPNALDTGDAVSLLQVIIGQSCNAMIMVMIIAMCVAFGIRDWISAGVIAGVVAINIVVGVIQQYNAEKTLDSLKNLSSPSANVIRDGKELVVESEEVVPGDIVTVKVGDTIPADFRLISGVNFETDEALLTGESLPVVKDPATLDDPVCPVGDRVNMAFSSSVVSKGRAKGIVTSTGMNTEIGTIAKSLQGEKTSFRKPKDDSFGAKMSAFFGTCGDYIQTFLGTNTGTPLQIRLAKLAVLIFVIAVVMAIVVMAAQKFDVTREVAIYAVAVAVSMIPASLVVVLTITMAVGTKIMVKRNVIVRKLDSLEALGAVNDICSDKTGTLTQGKMVARKCWVPSLGTLSVQNITHPYNPTEGSVELRRVDPVADARMTVKANKKIDQDLSLSPCVSRYSNKSVSIKAINVNESEDSSSDEDPEIISHTHVPASLAPWLYTATLANIAEVKKDETDGWTASGDPTEIAIQVFTSRLGFGRDTIGYTHIAEHPFDSTIKRMSAVYTDGEKGQSTVYTKGAVERVLECCSTWINASGTTEDFTPEVDQMIQQQMDAFAKQGLRVLAFATRPVDLETEDAKDRVKMEQGLTFLGLVGIYDPPRVESAGAVAQCHRAGINVHMLTGDHPGTARAIAEEVGILPRDIADYPESVVSAMVMTAMQFDALTDEQIDALPVLPLVIARCSPTTKVRMIDALHRRQRFTAMTGDGVNDSPSLAKADVGIAMGIAGSDVAKDASDIVLSDDNFASILNAVEEGRRMADNIQKFVLHLLAANVAFCVFEMVGLVFMDSDDFSTFPISPIEILWCLMVTSALPAMGLGLEEGAPDLMELPPRDPKKGVFSYELLMDMMVYGLIMAGLCLGSFAIVVYGDGGGELGYLCNKEYSESCHYVFRGRSVAFAEITWFMLFLAWEVVDMRRSVFIKPPKQAFNDLWRNQLLFWSVIGGFFTVFPCIYIPVINDKVFLHKGISWEWGICFAALAIFLVLVELWKFGKRVYFRRQDAGAAKDDVFDAWADMEK
>CR382131|YALI0_E09471g
MDSHTSTEGVPLSETNNRSHATPSAQYCQMTVEETCSKLQTNPETGLTSSQEAMHRRDIHGSNEFAQEEEDSLIKKFFEQFSENPLLLLLIGAAAVSFFMGNHDDAISITLAILIVTTVGFVQEYRSEKSLEALNKLVPPEAHLIRAGNSQTVLASTLVPGDLVEFSVGDRIPADCRIVKAVHLSIDESNLTGETTPVTKDTNPVTGTPPIGLADRTNTAYMGTLVRDGNGTGIVVGTGSHTAFGAVYDMVSEISTPKTPLQASMDNLGKDLSLVSFGVIGVICLIGMFQGRDWLEMFTIGVSLAVAAIPEGLPIIVTVTLALGVLRMSRQKAIVRKLPSVETLGSVNVICSDKTGTLTRNHMSCTTCWTVDMGDLANAVTLKPGQSHTEADPKAVAALKNSVSLANMLKVGNLCNNSKFNREAGHLVGNATDIALIEVLDYFGLEDTRETRKRVAEVPFSSSRKWMLTSTTTGDSSTPMISVKGAGEVIAPFCEYYCKKDGKTAPFNDDMRKKVTEIASEMSNDGLRIIAFAYKQGKYEEGSEEAPEGLVFAGLMGLYDPPRPDVPRAIRRLTTGGVRVVMITGDSAATALSIGRRIGMPLMPGTQSVVEGSKLATMSDQALDECLQTASIFARTSPEDKMKIVKGFQRRGDVVAMTGDGVNDAPALKLADIGIAMGQGGTDVAKEAADMILTDDDFATILSAIEEGKGIFNNIRNFITFQLSTSMAALSIVAVATIMGLENPLNPMQILWINILMDGPPAQSLGVEPVDPDVMNKPPRPRNEKVMTPDLVKKCVEAAVIILVGTMLVYVTQMQDGVIDKRDTTMTFTCFVFYDMFNALACRSATKSVFEIGFFSNKMFLYACGASIIGQLAVVYVPFLQSVFQTEALSVKDLLSLVLISSSVWILDEAKKYFLKSRSTNNYTNSVV
>CR382132|YALI0_F01650g
MVSSAATSALPISAPYTFYPQARVPAPKKLVGLNAALEAQKNPEFEVKPEIFKEFSLPDGVAIVTGGNSGIGLEYSVCLAELGATVYCLDMPETPSEEFLACQSYVKRMPGNASLVFKRADVTDEETMNSLFQNIAETHGKIDVVIANAGVLGPRASCNEYPADWFRKVMDVNVTGVFITAQAASRQMIATKTSGSIIVTASMSGSIVNRDMPWCAYNASKAAAAHLVKSMAAELGQFEIRVNSISPGHIQTAMTDVCLDAEPGLGNQWAFQNPMGRLGGVSELRGVCAYLASSASSYTTGSDILVCGGHHVW
>CR382131|YALI0_E09449g
MNTSIVRLKTASIQFDKSPRARQPSISDSETLEALKHASHVLQTTHEPVAFPTETVYGLGASALSTESVKSIYAAKNRPADNPLIVHVSSLDQLKRKILKGREIPDVYTPLIEKFWPGPLTILLPLDSDSDVSPACTVGQPTVAVRMPDHPVARSLIALSDLPLAAPSANASTRPSPTTADHVYHDLQGRIPLILDGGACHVGVESTVVDGLSDPPMLLRPGGVSLEQIREHGGEKWKNVLVGRANAKTDEAVRTPGMKYKHYSPTGKVVLFGPVSDKSVEQAVKEYVTSGELEGKKIGLLTSLTLSNDTLPDVHTLSMGTTPALVSRNLFAGLRDMDIAEVEVILVEGIREEDEGLAVMNRLRKAASEEITV
>CR382128|YALI0_B22066g
MSANPSLDPAQLPQEHPIEEKAPAPPAPPAGGLDDEPDDDMDALIEELQSDAGDDIFGEDADDAEEGASAKPVPEELLQTDPSVGLTSDQVLQRRKKYGLNQMSEEQENLILKFIMFFIGPIQFVMEGAAILAAGLEDWVDFGVICGLLMLNACVGFIQEFQAGSIVEELKKTLALGAVVVRDGRDVEIEAPEVVPGDILKLEEGTIIPADGRIVTPDCFLQIDQSALTGESLAVDKHFGDNTFASSSVKRGEGFMIVTSTGDNTFVGRAAALVNKASGGQGHFTEVLNGIGTTLLVLVIITLLVVWISTLYRSVPIVEILRYTLAITIVGVPVGLPAVVTTTMAVGAAYLAKKEAIVQKLSAIESLAGVEILCSDKTGTLTKNKLSLAEPFTVEGVDADDLMLTACLAATRKAKGLDAIDKAFLKSLKMYPRAKSTLTKYKVVEFHPFDPVSKKVVAVVESPAGERIICVKGAPLFVLKTVEEDHPIPEQILNDYKAKVADFASRGYRSLGVARKRGEGHWEILGIMPCMDPPRHDTFKTVQEAKQLGLSIKMLTGDAVGIAKETSRQLGLGTNIYDADRLGLGGGGDMPGSEVYDFVEAADGFAEVFPEHKYNVVEILQQRGYLVAMTGDGVNDAPSLKKADTGIAVEGASDSARSAADIVFLAPGLSAIIDALKTSRQIFHRMYSYVVYRIALSLHLEIFLGLWIAILNESLDIDLIVFIAIFADVATLAIAYDNAPYSPKPVKWNLPKLWGMSIVLGVVLAVGTWITLTTTFVNNGGIIQNFGVRDPILFLQISLTENWLIFITRANGPFWSSIPSWELAGAVFIVDMVATVFCLWGWFIGGQTSIVTVVRVWVFSFGIFCICGGLYYVMQGSVGFDRLMNGQPMKEKPKQRSLEDFVVAMQRVSTQHEKAA
>CR382132|YALI0_F05038g
MLTRLRPVLRGGVKASLPSLTKTVSPLRGYSSLVASHDSPNLVNLSEAPFLLNSANAALSHPELAGTAAAEGQAKQLNLYQSVNDALKTALETDETAVLFGEDVAFGGVFRCSMDLQERFGADRVFNTPLTEQGLVGFGIGYAAYGSTAIAEVQFADYVFPAFDQIVNEAAKYRARSSSNFDAGGLTIRMPCGVVGHGAMYHSQSGEAFFSHSPGIKVVMPRSPFQAKGLLLASIRSKDPIIFMEPKILYRASAEYVPTEDYELPIGKADVMQEGSDVTIVGYGTQLYHIHAAAKMAEQKLGASVEIIDLRTISPWDRDTVFESVKKTGRCVVTHEAPRTGGIGAEVAAEVQEKCFLHLESPVQRVTGWDTHMSLAFEDLQVPNVTRIFHSIKKAIEY
>CR382131|YALI0_E06479g
MAPQFSKTDETAINTIRTLAIDAVAKANSGHPGAPMGLAPVAHVLWNYYMNFTSSNPEWINRDRFILSNGHACMLHYSLLHLFGYDITIDDLKNFRQLNSKTPGHPEAETPGIEVTTGPLGQGVSNAVGFAIAQAHLGATYNKPGYDIINNYTYCIFGDGCMMEGVASEAMSLAGHLQLGNLITFYDDNHISIDGDTNVAFTEDVSQRLEAYGWEVIWVKDGNNDLAGMAAAIEQAKKSKDKPTCIRLTTIIGYGSLQQGTHGVHGSPLKPDDIKQFKEKVGFNPEETFAVPKETTDLYAKTIDRGANAEKEWNELFAKYGKEYPKEHSEIIRRFKRELPEGWEKALPTYTPADNAVASRKLSEIVLTKIHEVLPELVGGSADLTGSNLTRWKDAVDFQPPVTHLGDYSGRYIRYGVREHGMGAIMNGMNAYGGIIPYGGTFLNFVSYAAGAVRLSALSGHHVIWVATHDSIGLGEDGPTHQPIETVAWLRATPNLSVWRPADGNETSAAYYKAITNYHTPSVLSLTRQNLPQLEGSSIEKASKGGYQLISEDKGDIYLVSTGSEVAICVAAAKLLKEKKGITAGVISLPDWFTFEQQSLEYRKSVFPDGIPMLSVEVYSDFGWSRYSHQQFGLDRFGASAPFQQVYDAFEFNAEGVAKRAEATINYYKGQTVKSPIQRAFDPIDVNTRPGHGV
>CR382127|YALI0_A02541g
MVSEAIPDRPLSNTASDSTRSKDVVFLKDLLLKTFIGVDAWQRNEAQPVEVSMWMKTSIAKSGALDHLPDSINYATVCEEVTKLVETNKFNSLEHIADAISTRILTSGCGAAWAMIKVSKPRALLRAQSATIQIIRELDPYTGKISTPANHTDVVSISGLNIVTIIGINAGERIHRQNITIDLILYKPQNSPVGFDKAYNFRNVVDVVVDHVEASEYKTVEALVTSVADVLCSKLGVEKATVTAKKPSALTFAKAAGVEITRSKDQLKSEYVLSNEDKPKDASLKHEVYIAFGSNVGNPFYNISEAIKELEKAGIEVKDVSHYYISEPMFVQDQQRFINGVLRVFTSLEPIALLDVTQNIESEKLKRVKEVEKGPRSIDLDIILYDDRVFKHPRLTIPHAGVIDRSFVLKPLLDVLPSDRLHPVTMKSFKEHLGLLPKSSNVQKSSDLNEVVPVGSLESETGRFLEFDIEQRKNRPTQLMGIMNITPDSFSDGGKFTVENAVEEAKRMVAEGADIIDIGGQSTRPGADTVSVEEELKRVIPVVEKIRSCEELKNVILSIDSFYSQVAEEAIKAGADIINDVTAGCYDAQMLPTVAKLGVPIILNHSREDVKNNTYTLAANEKSTHVNITEEEEFVAVLAREMQEIVKKARDSGLRSHQIILDPGVGFAKNLKQNLWTLKNQEVIRTKGNLNNYAWLIGTSRKKFIGTITDQEVAADRLLGTAATVTAAIQQGADIVRVHDVKDIKQTIKMSDAIYKQLY
