# Supplementary material for: Stable isotope and chemical inhibition analyses suggested the existence of a non-mevalonate-like pathway in the yeast Yarrowia lipolytica
Source: Sci Rep. 2021 Mar 10;11:5598. doi: 10.1038/s41598-021-85170-0 (PMC7970925; doi:10.1038/s41598-021-85170-0)
Supplement: Supplementary file 20 — Supplementary Information 20. [file 41598_2021_85170_MOESM20_ESM.fasta]

>YALI0_E20427g
MSGQTYIEGWPGVEPVLFLLSLSTLSLSPPAMFWISMKNEPKQVLNRTLWFAIFVFGLLGTSRGLDEGNISGTVAQPSFISKFKLHDPSLSKDAQANLLSNITSMVQIGSVAGALIAMLIVDRIGRLWALREMLVIWIVGVIVQITSNNVGQLYAGRFVAGMGIGQSVVIGPTYLAEIAPPHVRGLATCVFSGSVYLGVMLSYFANYGTTLHISNTSRNQWVIPTTLQIIFSGIMLIGSIFVHESPRWLMKIGKEEEAVETLCKIRKLPADDLYVQGEILMVREQIEREKQAMTGASYWSLFKELLATPANRYRLFLGLMIQILGQWSGANAITIYAPSFFQMIGVSGQQQKMFATAILGVVKFAASIICAVFLIDTIGRRRSLYSGITLQFISILYVAIYLAVVPNNDPSRIKSAAERHAGVGAIAFIYLSGVGWALGWNSIQYLINAEIYTVRHRSLASGLIMTVHFANQYGNSKALPSMRLGMTDTGAMFFFSGIILVGLVWSWFFLPEVSGRSLESIDEMFSLPWYLIGRRGHQMVPETSAAVQIAADEDEKKGGVVHVENC
>YALI0_C11165g
MLGWALGLVVTEDPSQLEYLKTPETNHIFWAYAKIIPGLAAANIVTNAGALALKMGLDVPFVNSRDLSIPPTHDELVAGLQLVLQYSAESGRDWYSAVNPTLPIYAIKWVVGKAAQPYTAEDLKVSRRTVFNMYMAQTIARHAENALNAKIVINDPNVTVTVVISPAPASTAPAISEATSMIPVTSSTQDYQTDSSPVPASSTADASSTGDSGASSTGGVDASSTGGADASSTDGSGASTTGGADASTTDGSGASTTGGAPASSTGDSGASSTGGADASSTGGADASSTDGSGASTTGGADASSTDGPGASTTGGADASSTDGSGASTTGGADASSTGGADASSTDGSGASTTGGAPASSTGGAPASSTGGADASSTGGAPASSTGGADASSTGGAPASSTGGADASSTGGAPASSTGGADASSTGDSGASSTGGADASSTGGADASSTGGADASSTGGADASSTGGADASSTDGSGASTTGGAPASSTGDSGASSTGGADASSTGGVDASSTGGADASSTGDSGASSTGGADASSTGDSGASSTGGADASSTGGADASSTGGADASSTGGADASSTGGADASSTDGSGASTTGGADASSTDGSGASTTGGVPAISTGGSGSSTDVDPVTSTKKDTETNTDVSTATTTGDNKGSQSVPVTAPSATSTGGYDGSDSGNGSDDNDDGNGDGSNGNGSDNDGSDNGNDSDGNGNGSDGNGNGSDDNGNGSDDNGNGSDDNGNGSDGSNGNGSDGNGNGSDGSNGNGSDGSNGNGSDDNGNGSDDNGNGNGSDDNGNGSDDNSNGSDGNGNGSDGANGNGSDGSNGNGSDGSNGNGSDGSNGNGSDGSNGNGSDGSNGNGSDGSNGNGSDDNGNGSDGSNGNGSDGNGNGSDGSNGNGSDGSNGNGSDGSNGNGSDDNGNGSDDNGNGSDGNGNGSDGSNGNGSDGNGNGSDGSNGNGSDGSNGNGSDGSNGNGSDGSNGNGSDGSNGNGSDGSNGNGSDGSNGNGSDGSNGNGSDGSNSNGSDGSNGNGSDGSNGNGSDGNGNGSDGNNSNGSDSGASNGVDSKPQSTLRVDSTAGPSDIPQSPQATGSADHPAQANGASKLVVGGFAALPLFAALL
>YALI0_D18876g
MFWKNMKNEPPQVLNWTLWLAVIVFGSLGSVRGLDEGLISGITSQASFESQFKLKDPLKSKSQQDDELSNITAMVQIGSVGGAMIAMLIQDKIGRIRSLQEMLILWTVGVIIEVTSYSQGQMLAGRLIAGLGIGQSVVIGPTYLAEVSPKNVRGLCTCIFSGSVYLGVMLEYFANYSTSMHMPATSRNQWVVPVSIQFIFAGLLFIGSFFVHESPRWLMKIGKDEEAIETLSKIRNLPADDLYVQGEIMDVREQIEREKQALSGTNIFSLMKELVSTKANRYRLFLGIMVQLLGQWSGANAVTVYSPKFFSMLGIPSKIDQMMYTAILGVIKLVSALSCALFLIDTIGRRRSLYTGICLQFVSMLYLGIYLAIVPAKTGVERTPSQRHAGAAAIAAIYLSGCGWALGWNSIQYLINAEIYTVRHRSLASGIIMTFHFANQYGNSKALPYMRAGITDHGTMFFFAGVLLLGFAWSWFFLPEVSGRSLESIDEMFSLPWYVIGRRGHKMIPETSATVHLRQEEDSESKKGGVVMVESC
>YALI0_F24937g
MPTTLVTGATGFLAGHCVDQLLKAGHTVIGTIRSPQKAERLAEAFKNEVESGKFELETLKDVQDEVEFQVIFEKHPEIDYILHTASPFNMKAEDPEKDMLQPAVKGTTAVLKMAKTHAPNVKKIVITSSLAAIMDVSKYNDPTHTLTEKDWNPMTREQAAEKGNPFANYVGSKLYAEKAGLEFLNNEKPHFSITWINPSYIFGPGIALDMSALNTSNELIAAVLQSKKGQNPEGSAGWFVDVRDCAEAHVIALKPELDRRRLLLGTSAFCTQDIEDIANKIPQLEGNIATGNPANRDKELKTVCQLDCSETDKLLGIKWIPLQKSVTDFAEQWIKSQ
>YALI0_E07271g
MCKSIGWTIAEWKEAQTNSSYEEARHRLLDLVATFKDYKHGDPAWITVASTEHINKQWKELQLMKKNPESLPLYGVPFAVKDNIDVIDFPTTAACPAYLYIPKEDATMVRLIKEAGGIVVGKTNLDQFATGLVGTRSPYGKTPNTFSDKHVSGGSSAGSASVVARGLVPFSLGTDTAGSGRVPASLNNLVGLKPTVGAFSAKGVVPACKSLDCVSIFSLVLSDAQLVFNIAAHFDKDDCYSRRFPQRPLKSFGPTPVFAVPETPLWFGDELNPALFDDAVERLRQQGVKVVKIDFTPLFDLAKCLYEGPWVAERYAAIKDFVQNRKEDMDETVYGIVKQAENFTAADAFAYEYKRRAIVRKIEEIFSSIDGLIVPTCPLFPTMESVAKEPVTVNAHQGTYTNFVNLADLSALAIPVGFRKDGFPFGITLISQKFNDYALLDMAQKFLPASRPLGALPKDKFTAKKGDLLASSIVDNMPRTIPLAVVGAHLTGMPLNWQLQKVEATLARRTKTADYYRLYALANTVPTKPGLRRVLPSDTTLRGEAIEVEIWDVPYRNFGEFVSMVPHPLGIGTIELADGKWVKGFICEQLGYDDAEDITKFGGWRAYKAETTQNLESKPFETVLVANRGEIAVRLIKTLRKMDIRAVAVFSEPDRFAQHVLDADDSVSLEGTTAAETYLSIPKIIAACKKTGAQAILPGYGFLSENADFSDACAEAGIVFIGPTGDSIRKLGLKHSAREIALASDVPLVPGTGLIETVSEASEAAEKLEYPLMIKSTAGGGGIGLQKVDKPEDLKRAFETVKHQGKSFFGDDGVFMERFVENARHVEVQILGDGKGNALAIGERDCSLQRRNQKVVEETPAPNFPAETRTRMMKASEMLAKNLNYRGAGTVEFIFDEKRNEFYFLEVNARLQVEHPITESVTGLDLVEWMILIGAGKAPDFEAQRAKTPQGASIEARLYAENPVKDFVPSPGQLTDVQFPSDARVDTWVSRGTKISAEYDPTLAKIIVHGSDRADALRKLQRALDETVVAGVTTNLDYLKSIVGSQMFAEAKVSTRVLDSYNYTPNAIEITSPGSYTTIQDYPGRTKLWHIGVPPSGPMDAYAFRVANQIVGNHPKAPAIEATLVGPSIMFHSDTVIAITGGSAEATLNGEPIEFWKPVTVKAGQTLATGRLTSGCRLYIAIRNGLSIPEYLGSRSTFALGNLGGFNGRTLKFGDVIFMGEPELPSCSIPAPISEHAPASDDMIPKYGNAWTVGVTCGPHGSPDFFAHGWMDTFFDAKWKIHYNSNRFGVRLIGPKPEWARKDGGEAGLHPSNQHDYVYSLGAINFTGDEPVILTCDGPSLGGFVCAAVVVEAELWKIGQVKPGDTVQFVPMTIDSARQLKKAQDRTITNLCGSPYESVDALLALEDYENPIIYTVPASTSTPRVVYRQAGDRYILVEYGDNNMDINLSYRIHRLIEEAQQSIKGIVEMSRGVRSVLIEFHPSASRSTLMQALVDFEKRLQFVETWQVPSRIIRLPMCFEDSKTLDAVKRYQETIRSKAPWLPNNVDFIRDVNKFSDRSQVRDIVYTARFLVLGLGDVFLGAPCAVPLDPRHRLLGTKYNPSRTYTPNGTVGIGGMYMCIYTMESPGGYQLVGRTIPIWDKLSLGQDRPWLLSPFDQIEYYPVDEEELNHITTEVENGRYAVEMEQSVFDYGKYSAWLKDNSKSIEAHIASQAEGLDDFANLIKVANEDLASGKTGATKEETPLSASAVQVFSEVTGRFWKGLVAVGDTVDKGQGIVVVEAMKTEMVVNAPVAGKVVKLYNTNGDMVDTGDCVAVIEPIV
>YALI0_A15147g
MTIPKTQKAIVFETSGGPLEYKDVPVPVPGDHQILVNVKYSGVCHSDLHAWMGDWPLPTKLPLIGGHEGAGVVVAKGKNVTTFEIGDYAGIKWINQACYTCEFCQEAYEPNCPKAQISGYTMDGTFQQYALADAVQAAHIPQGTDLSQVAPILCAGVTVYKAIKTSGRKAGEWLAVTGAGGGLGSLAVQYAKAMGFRVLAIDTTEEKEKMCLELGAEVFVDFAKTDNLVARVQEITGGGPHGVINVSVSEFAINQSLEYVRSVGTVVLVGLPAGAVCKSPIFSQVARAITIKGSPVGNRADTQEALSFFTRGLVHSPIHVVGLSELQKVFTLMEEGKIAGRYVVDTSK
>YALI0_B21868g
MSSATHLSTHDQVVLSKLLNPGELEEPTQAQQKRIQVNAYLPPDQHVSVELVEKFVQIEKTVIESVDKDDSVANVKRAIEKLKEIIVEAPKYASVYNNLAQLERILDQKGEKSASKLDVISNLERAIKLAGPDQLIISKMQGTVLQQAYAQLGQIYMEGRNNEGDSWGDEEKASECFRRAGEYGNKIAAELAVKVNPYARLCGNIVREALIEEGKKWEQLKEE
>YALI0_E28548g
MYSYNTWNDSKELGETILGLHLSNLTCLKTAPNLTLTRKHTEKFITPAPQVKCQFSFLRYCLWFHAAEIQICEAGPQSLDSAWAEIVHFGGASGSETGSWVERRRQAAFDKFGPMRGHQVALETLIMLAPQSCFEPLEFLRVYCMLCEMTDSHYNILDALDKMCVFTNSREPRSAFDREIERVDLDLREWNDKVVHMWIEAKIELKMRALEQRRIMKKKKKST
>YALI0_F08129g
MKAAYTTGYGGPDKIQYSEDHPKTTLIADDHVLIRVAAASLNPIDGMRNRGFLKMLAPDKHPHIFGYDVSGVVEEVGLGVDEFKAGDRVYSRIGERQDGTMAEFVSVKSSLVARAPSNISLQDAAGIPLVGLTSMQAFEAGNLQRDQTIFISKGSGGIGTFAIQLAKNVYGAKVITTASSKKMDLLRQLGADQVINYRTTVFKNVVSDVDYALDVSNQPHAHVSITKKNGFVGSLNGTPSPETVEDTLSVKPGALVSSLLRSVAFVTTRCAWIYGVRYQAIVCRPSGKQLAIITEYIEAGKIKPVTDCVFDLKDAKEAVKKLEAGHATGKIIVCVDGGLK
>YALI0_E20625g
MVYTSEQAVLQTKLAQLRDRKLNSRETRQLVAEISGSFAAEVLAKVFQRKDPEEKDRSNTVTSDLGHAVVVPQLKPTDSEYVIAPVLRSGQAMLDPFLAQLPAQDDPAVYHLGLYREESTLSPVEYYNKLPPPLPTATTKISHAFVLDPVIATGGTAKAVVEILKEWGVEHIVIVSLIASKQGIEKLSKLEGVEVYVVKGDEGLTDQGFLVPGIGDIGDRLFATKKVKY
>YALI0_D00176g
MSNPVYVAGVGMTKFIKPRDLMGYEEMGLEAAVKALLDAGITYDKVEQCVAGYVYGDSTSGQRVVYQLGMTGIPVMNVNNNCSTGSTALFIGSQLIKAGVLDCVLCVGFEKMEPGSLGTKWTDRVSPMDKSMQMMFDIEEQSEAGLVCQLFGNAGKAYINKNNGNPECLDRIAQANHEHSSRNPYSQFQTVYTLDQIKNAPKVHNLTKLHCCPTSDGAAAVVICSEKFIKENPHLQNQAIEIAGIAMATDTPKLFSKDSIELVGSDMTRKAAQDVFKQAKMTPDDVQVVELHDCFSANELVSIDAMGLCKPGTACDFVMNGDHTYGGKYVINPSGGLISKGHPLGATGLAQCSELVWHLRGWADNRLVKDTKACLQHNVGLGGAVVMAVYKRPDFYKEGGENGKTRLGYNPATEARRISVDDLNKVKAKPYADFMVEDNRIEEIRLDSKL
>YALI0_F06468g
MTRPHPNYYGAGPALLPSEVIEDAAAGMVNYQGLGIGLGEISHRSGQATEIINGAKNNLKQLLDVPDTHEVFFAQGGGSGGFAAIVYNLLGAYAKETGKKGKVDYFITGDWSKKATDEAIKLGADVNVVSDSRKFTDNGKFGVIAPQDTWTFSDPKDTAYVYYCDNETVAGVEFPETPKIPEGVELVADMSSNILSKVLDVSKFGLIFGGAQKNIGIAGVSFYIIKKSLLPKADVATLRKLDIAVTPSFMDFEIIVKNNSAYNTVSIPAVYVVEKVSEQLIKKGGLKVQQKEAEEKAASLYAALDAHKKLYNLPVAVADRSKMNIVFTIHGEGLEDKFLKEAAAKGLTGLKGHRSVGGIRISNYNAVTVQSAELLKDFINEFAKQNE
>YALI0_E34771g
MTDYEARKTYIARRDESMRLVDQVFDSPFKVADLKVPDEIPLDAKPLFLSLVSDDDRKILQIPPMELLEKLKSGTLKAVPVAGVFCRAAVVAQKLVNCCTEFLPDLALMYAKKADEYMEKNGKPMGPFHGFPLSIKELYALEGRAAHWENPDLINNMQTDNAVLVNGLLELGCVPFCRTTAPQFLMSIESFSPMHGLTTNPHNTSLSSGGSSAGEGAMIAIGASHLGLGSDIGGSIRVPAACCGIYGYRPTNGRVPITGADSLTPGYNAIAGVVGPMASSADLITLFMESIESLELWKRDTFAERSAWVPVNPKEVTVGYLLDDGHVKPHPPVERAIKEFISKMEKAQLPFTVKFKPFTPMQHEEAWKIITGLYFPDGGQFLKDALTNSGEKATDQTKMIALENPNCVEHSVKSLYAAQDVRNKYKTAYQKHWKDQGVDVVIMPTVPSAAIVPNTTKYWGYTCVWNLLDYPATIMPIGKVQESDKKDESYTPRNDLDKAHQDLYSPETYANAPVGLQIVTPRWNDELALKMMEVFSHAM
>YALI0_C20251g
MPTTLVTGATGFLAGHCVDQLLKAGHNVIGTVRNPAKAERLTQALQSSVDSGKLTLETVKDIQNEAEFEALFKKHPKLDYILHTASPFNFTAEDPEEEMLKPAIQGTLSVLKTAKAHAPNVKKIVITSSVASNLDVATFYDPNTTYTEKSWNPMTWEQAAEKGNPFANYMGSKLYAEKAGIEFRDKEKPQFSITWINPTYILGPGVALDMSALNTSNEVLANVLGSKKGQDPEGVAGWFVDVRDCARAHVVALKPELDGERLLLATAKFCTQDIEDIANKIPEFHGKIAIGNPANREKELNHASQCDASYSKKLLDIDWIPFNKTVEDFANQWYEQHK
>YALI0_B08536g
MEPVYIVSTARTPIGSFLSSLSGQTYVDLGAHAVKAALAKTDIKPDQVDEIIFGNVLSAGVGQAPARQVALKAGLPDTIVATTVNKVCASGMKAIIQGAQAIMTGSADIVIAGGAESMSNVPHYVQARVANKYGNGSLVDGIQRDGLFDAYDGQAMGVAAEVCADTHSISREEQDEFAIGSYKKTQAAYAAGKFKDEIAPIELPGFRGKPGVVVSEDEEYKNLNEDKLKSARTVFKKDGTVTAPNASPINDGGAAVILASAAKVKELGLKPLLKIVSWGEAANEPVKFTTAPALAVPVALKRAGLEAKDIDFYEFNEAFSVVGIANTKLLGLDSSKVNVYGGAVAIGHPLGCSGARVIVTLNSVLHQEGGKYGCAAICNGGGGASSIIVEKC
>YALI0_E07744g
MHFSFGLLLAASSVLAAPVNTTSANVTSVAPLANTSATAASRGPVFLPVPGPVNVTKGTEYNETALEYNNKTNVLTSHKFDKNYQSEAYVANGFIGIRLPVQGQGFSQSGNATNYTSLIEDRRFTGAYVSGFTAHSAGNGSLATEGFLASIPNWSELSVSVGNQSYNGSTSEKHISNYSQSLSLQNGVVSTNVTWSPTNDTQLQLNYTVLAHRARPNVGIVRLDITSQNATTVNITDLLNSKGSVGTSYLASGSDTGSIWTAVSALGSNNTVFEYSTLGFSNYSSVNISTEANSTQSISQSVPVELSPNTTFTVIKYVGIASSDASPATFATARKAALVARALGFDTLLYEHSNAWNNIWNDGDIVVPGDEELQIAVKASLFHLLSSVRSGDEPKGYNANGIAVGGLSSSNLQGLPAAIDSTVSPALLALYPQFAKNVVNYRVGLANKVSSKSKRSLVEPYHTSIDSALNAWNYFVSTNNTEWLNSTGYDFIAAAANHYAQQFSLNSSVGAYSSNVTYKGVTVLDSAYVNAGAVTLFKAASAASDIVGEDPNPTWSDISENVYIPQSSKNITLPSSNLGNLTLGVNALTYPLVYDAESAAHSRALANFHHYSKQVEKKKLSPVDASLLAIDSAALSESGSGSYTYLLQASQPFLRKPYYQFSAQEKPQGAFPYLPGAGAFLQIFTHGFTGFRPTQDTLFIDPALPPQLPEGYAVKGFKYQGEVYDINVTGTYTYITRRGIETLSTGNATFGNGTFFANGTKFNATNTTLYDATAFANFTGLNVSTLPAFNWTALGANLTVSNFTVNNTSFGYFNFSSLQNVTFGDLNVTVWGGLNVSNVTLGNAHTLNVTNLGFANATSFNGTFFNATSFGSSNETSLPVFWELPSGLYNASNETLVSAQDSTDSTPVFIQIGGRNSAAGNYSIKVNQTLIIPTYRGDIYFKNIPGNVAENAPVSSKEEWHPARFPVSINDGDNATYWQPINASRSEVVIDLGRERPISEATIVWGPFTPKNYSIGVLPVANGTLNWANTTYSNFSVESRVLAQNSTIGGDVSKVQLHNATARYVTLAIEGLSGKHGKHPGAVAELAFN
>YALI0_A20130g
MLEILIGVTLFFTLWRVLVLADLKRRQKKSGYGYPPIASNGLLGWRGLVHQLSGFVKDIGPAGWGAQFKEHGKTHLYPVFPTQLLVTRDPDNVKAILATQFKDFSFGIRKEALCPSLGYGIFTVEGSSWSHSRALLRPQFSREQISRLDSVEHHFQEFAQCVDNFKGEYFDIQKLFFAQSMDTSTDFLLGESVGCLKELLETRDGDESSKKFGANFQHAFDRVQRLVALRVVFQENYWIIGDVFFRNEFRQVNELIQKFVQGYVDKALKARAHKAPIYTNPDKYIFLYELARDTTNPRVLRDQVLNILIAGRDTTAATLSWLMFELAQKPHIFHKLRKAVIEDFGTTIENISFESLKQCEYLRYVLNEVLRLHPVVPINLRVALKDTTLPRGGGPNGDEPIFVPKGQKINYAVYWTHRDEQYWGEDAEEFKPERWDTTNHPGPLGKGWEFLPFNGGPRICLGQQFALTEMGYILTRLVQEYSDIGIDEEYHDRPLRVRHSITMSHGDGVHVRLSREGTVVS
>YALI0_A21076g
MTDMPSIPKNQLVSQLDEARTLGNLTLVPSLVQKIHHECPEYGGIATVALEDTNLVTLFLDYNVSDYLSPTSAIPVEKLQAIQTTLQNVDTSNFDTEETFFYNLALAHTDLLLREPKEVVQLLNDISEIDAIPSFRYHYTDIGLVRRAAILGTAFEVLGEIDQAISVYASTSHLINDSIGNSPEALVWAERLYYRNSILCASQLPANQDWALDSLRSYGRITDMLSRSKLSTKLSAGDLHQRQLNQLHTHLLILNGIQRESGPNPELAKESKETLQNFEKLLDSQSTTSGGIPKATDSNAAIEGYTDMLVANWRVSNQFNPTTGRVIGDPVSTLKMLESVRRGIEKTYHSRVLMRSLVAILAALGHDREALASFEVFMDYEEHARIKNEAGAHEDIDDFSIIEAFSDALRIQTNVYKDGNAAKKTADRLLEWLSPAFHHRSQHSQRAYGRADYAIGRAYSLYALSAATETEDREKHVALACKSFQRAVQGLPAAEPAFDYAYLLAKTRQTVPAIEVLRNSLAVNLDHVESWHLLALLLSAVGDYQAAIQVAVGTLDRFSSPSSNSLKEKLIELKMTEIAIREADQGLDAILPLLKDVFALFGAYFGAAPTPGHKQKPSTATQATAPSVSPTHQSSSSTGRRFSKVLRRKKKEEPAAAAHQNGHQHSAPVAPTSAGSSSVPAGFPTLLHRILWLWAAAIYRRAGLVHESEQAIVQAESVDGPTASTRIQLSLLMKVALRPQQALDEVENALDTRPDSLASAIALSNVIIDAIDPDDQASNIEPKKPELDESINGGTENGFSGAVTPATPSIAKKPTQALATEKKIEKPTTSLFISDRDERAALARVTSVLESVTRTGNGFDCAEAWWLLSRAYEIQGNMECIRDALWQSVKYEEARPVRNYSVCI
>YALI0_B10626g
MKLSSIAIFSVASSTLATAYVLRWGALINPIKDAIISGVINGRHQDIPEAQASSEINEFVPLIMNDDLLPLFDNAVDILLSPTFEQKFPDWISSVIAALEKYEQSPDFTSATSLLSEYLPHYDYHEAVNQASITLAKSADGWNILKAAVLSISTNPAASKAIDDGLFAVTGLICTLQLTDGSVCDPYKTEDPVVPASTSEPAVSTSSSEPAVSTPSSELVVSTPTIESEVPVSTSEPVVPASTSESNAPVVSSKDVTPVESPTPITTTKSEDNVASGLAPEEPITPIGSSKPVTTVKSEDPVASGLASEEPITAESPLSSASGLASGEASVSSDTPVSASANTDDTSPQTSGVSSSGTPETVAPTSAPSSASISSAAGVTNGTVFGSSEPPTPTVTNNTNSSVESPATALVNSSLTLTVTQCDTEGRCITPTLTIVTVVPKNAPSTVIKTVCPKCEGKTVEITVPCARETTDASQDEKSSKPDKADKSDKADKSDKAGESDKTTKTEKTDKTGKTEETEEAEKADKTHESGSSDMTDKTEKTDKTEKTDKTEKTDKTKKTDKTDNSETPKKSETPKKSDNDSSPNKPGSSNDSSNKPTNTGAADKPSNGGSAEPKPVAQANSGSKLVISVGALLAGILALVALS
>YALI0_B22814g
MKRLSVWRDPVYPTDHPGCVPIIITEGAVDLGTTTITLQGMIATFTPACYHGHPVAAVDSSAMHFPLFDQIQEGWKQWTDTHQGKFGNSTMPLTYSMLISMVVAWIVVLILILGENSHGFRAPVESNGGSETTEPYKSSLQSDGSSSADFEEEKKESRMKLLWMISFVMPHKRPRRPLLLRLGVLAGTIYLTIILAHSTQLINEQYNKGYLDRSELVERLSSYVYLAVLELVFYFIMLLAQVQVVMRVFSRRMEQRMIFWLGGTMSVVCQVLNGITSIDMALQYQFSGSLPAFQYLFQVAIQIMYACSMVYYLITNSRSTMCMEMVPMTLIAILASSSPVVLFVVDIANAWLVEWSDSLTWISTLLAIVCAWEWIDRVERLERHHEKEGFLGRQLQEDDDYLGFEGGKSIMNPSEFREFTDVSLDADTPTPNAAKRFVQPLLVLSDRIIEAGLLFSRASSTSYDSVDQPDPQELQHNTHAAHARGHSSVRSQLAKKLDYYYSKKTRPPPELLDTQHMPVHRH
>YALI0_E28153g
MEDFGISRAGLSIRAKALAKLAKYAATSNAPTADSDLDKLNSALGQVEDKSGIPMSPKELEVLLALAGSAKYVANIDRAASLLQQLGQYLIESPKQVFAKCPVIRKVYPSPWELVTKAVTAAVLDLGINFPALYEESHRYIFQYISVVHELSSGRSLDVLLPFVLSIHGFLAELARKTDSFSVEDRQKLFSELKWLTDSSFLLEFETEMSKLRSSEDESTWASIVAKYQVADLQLGAMVLSAYFCDFCRALATSLVIVGDASESSVLDSIGGLSTEISNPGNNLLNQLNEYAIREIHSLDEGASYIELASPDRVLTALNIKASALEIVGVAVHFGIVHESDTTGIIESSLELTSTMQSERLMLTLFKLGSLIGGSRICSTLVRFLPHYACDPRVSPEDVREATRVIASRAMVSLSEDSVVSSVYTLVNLLTPIERSDDQWEQVAIFQNVVTAAVTIAIEYGETTIAVLVSNVLAQKLLHISPEIDQDIILGLSDIALHVPEKEFKSILKVYSSLASHAFEKDNKDMLLTVTQARNHIATCLKKAYLQESSETIKQALVDGPSTDKSAELYQPFLSELLFGIVSKGEVAKDDRSQTEVNAVAEEIGIYLPPLAHLLPEYPEPALDLSSNPDLQTLFRNAWFNMVVHGYAPNSDITKKYQSELENIARSTPPLVSDNSPNKMESDLELNTVLRRGSSRSNVNNQKANMAKVFSLNNSFEIRSLHYPKLMFIAATMLVETLRASTGNCGKVLMYFGDKGFNSGETGRHMAGIATDVTKVYIMKVLRGHSPPFTAQAVAEQIKEMLVCCCHRVAAIQDVAFACTDLLIRAVPSALCQKQSLYALLELLTLLWSSCIDAETDEYEPRSVFKSNKQGLDITLELSDSYSARQYTLKRFQGAARQWVQFAMTKLTADMKSLLQSYLVDMEGSRDFEHVSLGCSFALEMGGSVTGTDRQLASLKAVNDIPTDTVSGFLSQYMWRNEFRDDGAALTISSGDAVSDLRYSFYSRVASLTEKLDNKSYVAPVEVKNLLFAGASYLSRVGHKGVDAARLLVQIPFRAFSEASIKTGISMWLWIASEIPALEYVILAEVYRGWETTVHDHVGLYSRKHDIPEADYAKMEYAPSNKKEIDHDSTVTLRSLEPHHALVRYISSRFNTLVYDSPHVLKQITVFLTSALQGLHHASLHALSRETRFELILLALDVLNVQNTRGSKGADRLFRLIIRSALTWFAQPPQWPFGGNRLRMISEIRLFSEVSDMLKNVGGRNASSAAYKDLLVAFISDELIKMTAWADPLQNGAFKPQHRIVASAISTKTVQDAWNVDPTLAVFLVERYASGDGVKQLEKLINAEPLRIINTPQAVPYFLKNASPKTKHYLLLMKPVSPISSINLFLPAHHPDSITLQYAMRSLESHDVNLVFFYVPQIVQLLRYDKAGYVERYILETAKLSQLFAHQIIWNIMANSYKDEDSTIPDPMKPTLDHVVERMIDSFDAEEKSFYEREFGFFAEVTDISGKLKPYIKKTKAEKKAKIDEEINKIKVDVGVYLPSNPDGTVIDIDRKSGRPLQSHAKAPYMATFKIRREVRAIGDDDEDVDEDGHQLTTTVEKWQSAIFKVGDDCRQDVLALQIISVFRSIFNSYGMDLYVFPYRVTATAPGCGVIDVLPDSISRDMLGREAVNGLYEYFTSKHGSEDSIQFQRARNNFVKSLAAYSVISYLIQFKDRHNGNIMYDGQGHILHIDFGFCFDIVPGGVKFEAAPFKLTHEMVLVMGGNTQTQAYRWFEELSVKAFLACRPHAETIIQLVLPMLDSGLPCFKEHTIRNLRRRFVLEKTEAQAATHFRGLIKKSIESFYTKGYDEFQRITNGIPY
>YALI0_E13057g
MQVRHFSSCRIVQAGKERFVPSSGTYPKGFKVGGFFTGVKKNAFNMDLAMLSSDKPCNAAAVFTTNVFKAAPVQVDRKILDVTQGKGIKTVVVNSGCANAVTGEGGIHDAQQMVKKADQVFGSESDLPASLVMSTGVIGQRLKIDKILKGIEEHAPAMKDDHEAWLNTAKGICTTDTFPKLMSQQFKIGDNTYTIAGLTKGAGMIHPRMATLLGFFATDAPVSASALGVALKHAADRSFNAISVDGDTSTNDTIVCLANGAAGGPEITETSASFPVFQDILTDFSSRLSQLVVRDGEGATKFVKISVNDAVSEQEAAKVAETVACSPLVKTALYGKDANWGRILCAVGYSGMQVEPTKTTVSFMPTDGSSELKLLVNGEPEQVDEARASEILDMEDLEIQINLGTGGGKNANFWTCDFSHEYVTINGDYRT
>YALI0_C08965g
MAPRYYYVAIIVCVVFLVVLLAVYFTRHFVQKRRLRNQSARRDLEANQMVQQWRAVQEPQQTRPKYYKEPLTTYISTSSQSTNPSTWSYNSDTLPSYSHSDGFARPYYYYRQDEGTVSPAEMCHICQRQFNDTDAVKQVFGGLVHQQCYSLTS
>YALI0_B02662g
MKIKKGSRNDHHRRQSSDDAAKEFYAEARAKLRRAEEHQRNNQRRVRVDRNSGFADFPEYGRAENQHSRENSVEQEEEEDTPSEEEDDDFDASQSLPPFYVSGNSGPTRNFPRGIYDNIVEAYGVPLKHQSSATGEMNPVESEEMLHLLIAQAHFNGLPIPVFTLTPNAKETFWRDKNMDFYTDDPPVSVPGPREEERSRHSQQTERPPLPAFWEILQRIITNVVSFANTELRPIGEEIQRLFNTFEPDLQQSVQDHMSRLQQHGLEAAAQAAAKAREKNFRVCVGDKQFTLDNLFEALNLDVPIIDSTDVTDATEDGTEATSASASASAAPRTEPSRDGRGSHDLWRPRHAPGAHAYHPGSCRHNHGLSDEPKRRGDDFPKSFDQEKRHRHGGRHGHHGGRHGHGHVHGPGNTHILGPMMGHHTRPVPTPPPSRPVMGSSTSTGPHFHALNQTAAAPSPSQYGPPTGPPPGHMVERPFAFIPPAGTTLADELMPTAPVSSEGHYGPPPEREIVDLDAAEMTEAAELAEVIASSRHSHASEVPSSRHSERSERSERSGRSERSGRSGRSSRSNRKGLSEAEKHKIEVSEYYKQYWKQYFASRQGQAVDDPPPPPPPMASVSMPEVQHDNEAYDGQIRLEDSEFESEDDIWVEASREQK
>YALI0_B17666g
MIRATRGMARVVPRVCASVAAPQIAAPATKFVALKQSIRPISTRSTVVQLLNNIGSKREVEQYLKYFTSVNQQQFAVIKVGGAIITQQLQELASCLASLYHVGLYPIVLHGTGPQINEILEQEGVEPDYIDGIRITDPKTMSVVRRCFLEQNLKLVEALESMGVKARPITGGVFQAEYLDKDKWQLVGKITRVDKTPIESSIKAGALPILTSLAETADGQILNVNADVAAGELSRVIEPLKIVYLNEKGGLHNGTTGEKISIINLDEEYEDLLKEPWVKYGTKLKIKEIKELLDFLPRSSSVAIISVESLQKELFTDSGAGTLIRRGYKLVTRDNLNQFASTDALRAALSRDKDIASNKVSVASYLRELETSPFKAYGDEPLEVLAIVRESPHGAYLDKLLASKNGWLNSVTDNVWTAIKKDHNKMWWTVPEEDENTSWHFDKADGSFAKNGQVLFWYGFEADEVSKLIASFVANAKAEAFTGVRSMHTGTGLGNGRKTGAPGVGRYFRPTIHSSLTPKTRHFTTNPNPPIEKGTNTKPAKVALIGARGYTGKALIDLIDNHPHLELSHISSRELDGKPLEGYKKAQMKYCNLQVEDIVRLEEKGAVDVWVMALPNGVCKPFVDAIEGVRNKSIMIDLSADYRFDTTGDWTYGLPELVDRQAIVNAKKISNPGCYATGSQLAIAPLLPYLGGQPTIFGVSGYSGAGTKPSPRNDIDNLRDNLIPYSLTDHIHEREVSSQLGTPVAFVPHVASWFQGISLTVSIPLAKPLTSRDIRNIYQDRYAGEKLVQVTGEAPEVRHISEKHHVSIGGFGVSSKEDRVVVVGNIDNLLKGAATQCLQNINLAMGYGEYDGIPL
>YALI0_D12474g
MKLVFTPLTARRAMVYCVQTSVTPPASQTPRLDDKLVKKFGTVWKQFESSETGWKKQIVFWTNKMLEQIPYEEWGLKSIPRQSAVLRRLKQIEAKDEKELFEKNEKLPVAEQLPVVQLEDIAKKHHEELLKVPLVFPNHLSTPDQAKAQLLKLAIDGAKHHRKYMIWCAIGAPLTLPVALLPVLPNLPGFYLVFRCWSHWKALEGANHLKHLIEDNHLEFVSSEQVFDAYNKAEDTHVLKNVAKLAEEDGVAPATPTSNETVENSLLVDNTSIDHIVETVQLPDLAAELKRARRQVVYNIDKEIKKREQK
>YALI0_E07601g
MGVSKTHPPMPTLKDSYTLWANQMAVSTPSSPPQQNSVFGQGSDSSLRSTLGLRKRRDKRASVSSLSSPTRSMSVRRTASASMGPPSISNGTNGTLHPSPPKRNASLHIAKVKSASDDNTVNGTSLPGYLQNSASHARVPSNSSFNFSQHSRTPSDVFAPDHISLHQKTDSMSSNDLDTLEQLVQPDLSMPEKATASLDQLYNMLAERTVQLSHNSYQNTQLWAMVNKQRQMILDLQRDLDSSLEVNARYKRRLLRATGERDSTNATASKDTSSTNATTNASPPPTATNTSTGNSIPGNASSTANGSVTTVVPTTAATSAVSSSLPPQSDDNNSTTATSAKSAVSSTPSPNGSTSSVATSINNTSAGSNNGGATTAASKHIPQPIVPLPYPLPAVSSAREPKGFSFEEDRDNSKTHRKTKSDTLNDDSFLVPEKSPSRDPRLRSKKSMASVVSSDDNTLGAVSMSKSASMGAAAAPTTPSLPPPALAPEPITLYVKPTELSTIRVDVASSLGVARKKDTPVVVLSVSDRATSKVLWRCSKEYNAFVALDNAIAPQIPSFKTKIPDRSLFTSHAPARVDIRKDQLNGWFGSLLAIPRLPSSAAQTLCEFLSTNTIDPLDVPDGDARKEGFLTKRGKSFGGWKLRYFVLDGPMLNYYESPNGPHLGAIRLYNARIGRQTQEEDSNSEDAYRHAFLVMEPRKKDYVRHVLCAENDRERDDWIEALLEFVTLPEPESPIKSIHSPAITTVPTNTSTLNAYGESIYDEYSEAPTPTLPTTEAIDSVMESQIGTGLGIDVGSSETVGSGNGSGTRINTGSGVVTSSSNSRISAPIASEPIQNLQKWGYKYSPSSQSLNAQLQNDGIDDHVSLSPNHNIHSTPIQAPVPEVKEKKKFFLFRKGNSDRQHQQQQQHTSTPEYLQSVLEAEGMIQREERPTTPSLTTPTQSQFDGNDYHQGGVFGVPLLQAIESSSKDIDGHVVPSVVWRCIQYLDDQKAHFEEGIFRLSGSASAIRILKARFNDHYDIDLVSDSSTVFDVHAVAGLLKLFLREMPSLILTQQLSPAFRRAMEIPDIVNRIYELKTLVKQLPAESRDLLFVLAQYLCKIIEHQDYNKMNLRNVGIVFSPTVNVPAGIFVLFLTDFDCIFGDAQPRTDINRKLQDFPQALLG
>YALI0_E10659g
MSVTSTSLNGTFNGISEDGIEIFKGIKYANIPYRWAYAERIDDYDNGVFDCTQEGMACPQVLPFDYNIEKGPKEMPFDEFECSNLMITRPQGATNLPVFVWIHGGGNLAGNGYCSDHNPVPFVKHSIVAGRPVLHVMIEYRLSAFGYLAVPDTNGNWVGNWGARDQYTALQWISKHIVEFGGDPSQITIGGESAGSIGLHALMVHESMKPKEECIIHNVILSSGTMDRMGTGTISENAFKPIYDGIKTLVGDINTCSADELLEAQIKAGLDLGFYLQDDFFPPDWRNVRFKVSRVLLSDVIVDGTNFKNKINPAVRVTPENDFDHKVFKLYNISTEDTWEDYHYKMMLFKGDETFIRGNQQLELLFEQENIPVWRQLFDQIHPNDPSRLCHHAVDLYYMWDNWEMPEDKHAVARQYQDTLTKFVYGQDPWPVDKLHYVHDNQFEILDKSQFGDFRNVPALKFLLGFSAEELGELTKKYTGEGHYTL
>YALI0_D15444g
MFNLPWQKSRGSKSSPSTVLSELHVGSSVPTIPASKNRPNSSRSITTTCSSCGSSISLPPHLRSFLCSTCNTIKDLRSTSVRGGDLEPVSCALLEKWIETPHSLCKNLFDSFSSPTCLNASFHMSNVKLHSISTSHGLDLDEIDVFFQQVWSLGPEPQLAVLRGALKLLRRPRMLLDKPEKLRFLIILMAIPSLQNVSLLNRGLSEQMKEQKEGKRVRGPRVATPEFQERRRPSGDVPRGESEGRTKVGERKGGENGVSDRAGLSQNKGNIPVGVPAPVRKPDGSFGVTGGGAAGRRESAGSAIPGVTGGSITSKERSRGESGSSPSSISPGESRPGYRGEPVSSGRRGGAGETPPNGASESRVSPPAELHDMPPANHVRSNSSNRCMGPPPPTSSIPYLSYCILSHLIGYQAHTGAELNKNIVNWYLRFSSDRFSLVVDMVNSFISSRLTYMYRHSSDGDDDEGVSGGVGSGGSSGGRVWSRDRGPAATPGSLPKVGPVSGLTRSSSKSRRSRKIRIYDYCNDWQITAAARFMSVLFNVNFVASYLPTSQFYNTMVDFVDVCGDFGAWQSRDGTNLNADMLCNGSLFGGTDTSPDATKFTFCAFPCLLSLGAKTSVLEYDAKKQMEFKAREAFFDSLSQRQHIEPYLKIKVKRESLLADSLSEIERNNGNYKKSLRVEFVGEPGIDVGGIRKEWFLLLKTALFNPARNLFVEDEESHYCWFNPGCKAQDGDLREYRLAGVITGLALYNSSMLDLPLPPVVFKKLLGCPVGLEDFTVVNPTVGRSLSQLLKFTESEVESLNLSYNVIIDSEGVKKSCDLISNGSHVSVTTRNRRDYVSRLVKFFLETSISTTFAEYKKGFHSVVGGNALSLFRPEELEALVKGSSEPLDIGTLKTVTRYQNFTTEDPESELVVRWFWKWAENLEEEKQKKLLRFITGSDRIPATGISNMNFKITFSGPDCDRFPVSHTCFNELCVYGYSSRQKFIDKIVMAMNESEGFGIR
>YALI0_A10637g
MDEDTAKKPRVSRACEPCRKRKTRCDGQRPACNNCLGSGRDCMYTEVVQKRKAKVTKENNSRSSKSRLDRIESLLDKVLRRLGDDRLGDAADIILRHNGSEFVSRRASPQSDSESDNETSENSEDEPRTSSKNESTSFIYPFKAPSSAQRGDTFSHTMERCQDRAFGGSSVFAVFSPSGLQWLSDRAGSPGIKQHMLGVFTKVFSKMHLKLRDFVEPIPEPLLPDMPEEYVEALTNHFFDAVNYISGILDREDWNQIVAAFYNKPGSRPNGYAELYLFWTLVLITTDFLHSVVEECKVASACFTRESILTLRKAALANSIFFYTRIMSLGGSFHALQGTLLLAMYFFSTPIPHGVHLAVNTAARLAIDLGLHRREGYTHLPPKVARLRMRNWWLVYTMDRDLSLRSGIPPVIHDNDVSTPSPDSCDVGDDEGIDYIKWGDGHKTSYAQLLHGLSRISSKVYSQLYSASAARKSPEKISECIIKLDRELTQWRECLPAHLRPGTDVMVFDCSKGYADVHEADNSMRSQIVEWHSQFNSLWVHFNYYFLQSAIHRTSVYHPTWYNRKILGKGEKTGNTPNGGTPMSASSHEDTNKGSPNPRLFSSHSICVQAARNTIYLTRNIPVKLMSCFWSFSFFLLSAFTILLIHVLQRPLEATIRADLELMKIAIDFLKSLPDGEEFSFLLVFTEFYDVAVKFVDTAQERHKKQEAGEKLDPNTALDKLVYSTPTSIPPNVSSSQPQLPQQQLPQQQHQQQQPQQQQASQQPQQHATPSSVDSTYNMMVNDFYPQQQQTAAQTSYAPVDYPQGQPDVLPEMYSRPGNEWYFDMYQSGFMDYGNYNYEG
>YALI0_C10780g
MLRVRKVAGLVGKTPSRTVLSITCRYNSTDNAASEKSYSATLLLPKTDFPPRRKPAALEELLTQSRDQLYTWNAANKSREPFVLHDGPPYANGALHVGHVLNKVTKDIINRYQLISGKRVDYVPGWDCHGLPIELKALETLSKKLKTDAATVLPAHTIREMARKHATDTIESQRNEFRGLGIMGDWENPYLTMSHEFEVAQLRIFQELLTRGRMYRKIKPVYWGWETRTALAEAELEYNPKHKSQAVFVAFPLNEKSDTLAEVTKDYPDLAIVIWTTTPWTLVANRACSVHKDVEYAVVRQTCSGRHLLVGKKLVESLSEKLGELEIVGDGIFGSELTSSTYTNPLTDTHHPIYHADYVSDESGTGMVHSAPGHGQDDYLFCMGHGIAPYSPVNASGHYTSDLPEKLADLAGKHVLGEGQKAVIALATKNKMLLQKESYTHSYPYDWRSKKPIIIRSTPQWFANVDDIKEDTIKALDQVEFVPKIGEKRLKAFVNGRTEWCISRQRSWGVPIPIVYSKESGAPLEDVETVSYVIDRIAELGTDAWFDENVGVEQFLPNKFNADDYVRGTETMDVWFDSGSSWKSTLEARGIKQADVYFEGSDQHRGWFQSSLLTKISTSSEAVPTAPYKSVITHGFLLDEKGNKMSKSLGNVLLPSTIINGGKGLPALGIDGIRLWVAQSDFTNDVAIGPVILKHVGEFTRKLRTTFRFLLGNLGYGKQVDLNYADLHLVDRIALQDLHQLEVTCKDYYSKHQFNRVYQQISHHMNTCLSSFYFDIAKERLYVNDVSSQSRQSVAYVLSEVLKTYLAILSPLTPLLTQEVHNFSGFEGNSPYENGWHETAPEWTSPELLKDTATVKGARSIVLQAMAQARADKKIGTSLGCDVALTIDESSDVYKLLKKHEGELAELFITSGVSLNTEVPSEWSYAASGEVDGTLVTATAKTPAGCKCPRCWQFTAPAEDILCTRCDEVVKE
>YALI0_D20460g
MDTEHEAKMADPKRTVQACDLCRQKKSRCCGTRPTCANCVRSGSSCVYAAQARKRRRTKLEVMEEKLQIMSQDENCDVAARQELLESFARRLEKKRKTERIDSQVNNVVPQMFAGMVATPSETPTDVQTTMNAMVTPSTTPPDPIQAQQAQQAVEPIMDVQHITPDTQNLANHDTHDSHDTHDSHDTHNTNHNTLTYSNPFTYDDPMANRPVFCSTSDAGLRWIETQTCDVGFHKRYSHLTESLFETGLNFLRNWRPPVLPSRPICMNEDVLRFLARTFLEAANPYLDIVDDVDVLRVFNVVIESDNAKQDEYYRDGHVQLYNLSCPESLLFHSCVLVSLEIFMDVTRNKNAAELADTILPLEKATAVRDQVYINAQRDYMKLISGGGGPEGLGNTSDTSNYTQLSLQACLVLLTSTTASSEPQLMEPLITTCMRLCYQMRLHREESIGFMSRHRTLRNCFWVTYMFEATFLGRLARRPLVRDYDISLLYPESTLQDQHHGPFTPKMHSTANTPCNSWLNPYIRLCRLQSRVCDELYNNVFPPDTRDPVELLHIASKLDSELQSWRASVPHDLDFEAEYDAVHPIVLEAYAPLHGVHIRPVNIQGLINERCCNAYRFRVRNLGLTLLNCMYLHVTILIHKTFFWYPRWALPVNLSFVRPTFGSYDVDATAQALNPAEYSSNGNYIPPHRNEHFSASFSQNRSYTQSNQSTGQAFNLPHVDIPSKRVFASNSLVRSSARKICNALTRMDMRYTSFIWIFAFFPTVAFDVLFQTIILTPLDSTTSADLSRMRFCINFMKKLKNSNIKTSEQVFLPIYEQLLAYATGFVSNCLTTNDDDVQDKGVGGELGFFPQATGDSYWDGSTGEMPEFVAMSNTAPVMMPGESWTHSGDENRVVRRVM
>YALI0_D21802g
MKSLLHRRSQSAGGSESPKSKSGSVTPSSPAMLMSPGSRSPDKSPPKSPGRLSMSSVLRRMSTSSPPKSPVKSSSPQRSPTKSGSPFGSVFSSNVVKKALANHYPTTPRIEEKGHRKTQSAGQQYSSMIIDAEKQQKPQTHTRTPILPERYPVTPVMQASTPKTPKTEPQRKTYGDTFPQLSPQTSKPALKSPSYNRHSYHPNAMSDLDPLQNPTTSINLKQTKSHTSLNNLSQTKSYTPNLSSTGTPNLSKTSSHQVRPRRLSADLRRSFDVRRADFTAALEEKKSSLSPNLKKLNPINLIKRRSSKDDFINIADVYEDAGIYESRTSREYSARDFSSRDNVFTPTFTPTSSHDGFDNSRELHPTPVSHDIISSSRDPETGVIYATRKCEWGTSPGSSKTSVVMESPVITATEPQVTRKHTKSKSAVITNPLEIPDQPVESLRVVKKSSGVGLNILMGGDMSRDSLVRDSPSSRDSPSRASFTFPSRDSPSHVSLARDSPSRASFSNDSPSVIQPRSSFSRELPSVPSRRDSKVASRRHSAIGIDTNTWEVPPRDSRRNSRVLSEIIAESDLTAISDAAESAKIAEATRIAEARAAADTKAAESASEAVKAQSANVDPSPSIDFESHDTLSHDTLSRGQNSLRSSNTGHTSFEQELEGEHVVEHITSGSAIPDNVSISQYTKQLMAQDRDNSFGGLLEDDSDSAFSFEDDDFGRNSSVRLHKKPERFTSHDLSDGEEEYDDYDGYDDDMYDDEGIEDDAHLYGGNAFLDQSSPKDEVPPGDILPSSLTNHGSRISRGKSHGRGLSGSRRSSYSKDNSSGITRSRRASVEQGTDSAHDSPAGIAASSVTSPANHERHNSHGSIGGRSHGRKHSKRLASYHSKDDSTSTTADSIGPVAVTADDPVFQRQKLLSQQLSPAQFKFPPDSSETLELDFSGEKSRDGCHARDLSSRSLGSITSPDVNQNAVSTSSPSVSHSRQSSRDKRRSYKFPPAQEEDFSFESAHDSSLNHTITEQDYEDDEHDSTAFAYQEVEDALSEIESLTQSGCSSPMRSRFEIPSLGETLGHVRNLSNPSYVGSPGHARNLSHVSSPSHVRNLSQFSNPNSTGHISSPSFGQTGHIRSVSGTQAIQEPLEIDTGFTDYDQYGFGYPEGDFEGGGYSDEYYDDLLDEANAVSEIYYDEEDPVRSDRGYSSRLERSHSNRKLPRKVIHVTEPSNNVVESREGTTTLFGLINDEAEEARSIVTTPVNQQGPFDPISGLPIPGYVELTPISERSYDGDSPYRR
>YALI0_B08382g
MSCMFEHYICTDNFFFHFSPFFFLSFAPDSPMPLNFDSYVSAERHDDPSQPELKDARKVTKKFLEDNSLVHFDKSTLVYGNCISETYADMEDWKLVAENFAKELAVFMPTAKFDPENDARMQKTGFSEDMFVWFVVRGVPLNATGGIAQDIFVPCQKLDDFPALVLVDEVE
>YALI0_A04521g
MPYYAVYSGRRRGIFFNWQDAENQVTGYSYPGRDRCARLEGAVQLMKQNGAGNMARLVDYDEIGYERDLVYITACQGAEPGLLGSAVFLGSGNRCNHATLSPSKTLSRARLEAILHFYKEVISKSSKSDPATAASYKYDHWPSWEIRTDSRSIIEQVSESVRRWTFDAWREGEMENGDLLHEIAEEHGKLRNPDFVIFRHVENSTDGGSHECAQLAYGATRECPLCHRPFAVADMKILRGERS
>YALI0_F19888g
MSTAQLSPLEQLLALLPKLFEGNGNLATVTSLLPSGLLETVLNSPYGPALVDILNSQTGNRPLEYSDRLLSIMPIPRWAWTGTGVAKVVKMAHQVVGNELPVNVVNLVMTTQYNIYGNFPTKSDIAPSAIFVAVNGILMCAHFYVFARGYMRNHHFWPSFGLGWHCILNMLGFGMRIGWAKNVLDIKLGIASTVMIVVSIVYVNAMNLLLAHRILTFRHPETGDATWFGWAMIGVYLVIIGVIVMAVISQVVIFLYFLNYQNWRQATGAMQASSVFATLVAIGGVFLIGLAYVLPRGALSLHNDDRRRLPASNIESYGMFYFPPKYSQVLQYEADPSAKIDSGKLAARVLNGRDLGSSAAIIIITSLILTTTAAMRCATCFLGERWSLNVAPIYSNTLFYIGFGLFETIANVIFLVVRIDLRFYIPDWPIKGTGPLTIKPGTMEIMTDPYRQGPPGMGPDEKHFEKAHFEEVQPPMPPMPTYGASYGPISYAGLSPEVLAAANAMNTTPGAIQQTEEEAERAAEKAANPHTPFSEATKLPTDSEFVDPIPPMPEKKLKHSPELREATLPQLVNLGSAPGTPNAAAATFGEIPHATPMSMPTVSQTPMPTLPTITTAHEPSFAQLQRERLDATPSLPEISFPPTPYQIRAVTPAAFPTPIISPATPQQFPEAHFSRVTTPMERGFTPVTRGFTPKQDLNEPTYGVPYAERVSIPSPVHDYDPHYSKPYEEPKDEFRNSGGSEEV
>YALI0_B07535g
MSYPMPPTYPDCSNDRNTPVEARSPAQLRSLVVILRLLTDFIDAHWEAVEYGVSEMKQVGVAPAAEPFTTTDDDETNASLYAESADQSGGYTPSDKERYFSTRPPKINPNLVKRTLGLIITIKPKIQNIDELISAKNIRNPSLLTEIEYNCNRAIRFLCATNWDEVYALTRSKLALLKLPGEDDNTDYELTELASLLFLDRDTLLPVLKDFWSLIPHIRRPKCQQLALGFLRKSIKHWMVTHARDLARIDEIDHLASIEAQGFFNYIYTLSNQQNQGNMRPSTYKFLTTLILLVPSSFQSYNYKKGLDSGTTEMAFLRHLKNSLNSTGKAFSIAVTCVSEIVSCAQLIWQYNRESPVISFAQKVYPDLYNVLFSSGHKISFVQDFDDVQSGFVASYLHLNQGAISRDVLPMITAKNAHPRYLQNVVHGISKSCSGVHGSPLDTPAFQDAYEQLVQMVTQKSIRHAVLETSPTPTPDQERERLSLASILRDSFTFFDQSFESHDPGLQQSYLFQQGSNIILPIVNAMLSEDLTLSRDASAFASKLLDPRNLESTQSDDVVKMYRSIGMMIRVLCEKIVNPNVRVESLTLIKRRILFSKLEGYLDARCYMAEQYEYLKSENSEGITIESPESRLATSRAAEVVILMALASPDMKLNVMALRCLCIVVKETSLTENVNFFLANPDATSFTIAKNFTVYSDLCQQIYALTGPAALQKRLRKYLQRIDYPSESITSVWKEIEKRWSRLNTIFGHLSDAEITRDGLINQWRNYSGFLASLSGCFVRSTSSQFADNPAVQIIRDHVYEFLQTMVGFMVSPSALIRETACEVLAIDASPLAYHHVFSELDHLINDHVTRKSDNLLLPEQVAAFVKSVLSRVNAEEFYINVDLGALTLRIAKHLESYSDSDSHVIKLKLRVSMLAQTIAKLQEGLNIRHNAVYRTSMVTILSQWFRSVALETVEPSSEHIKTPTTHLHRQKIDLAVASITAMALSLDSLELETSEESVEADGGVSSKIAAFAMHFNMLLKTIDKFSPDHTVYMSPGVAFSKDKVSAIREKTILALSNLISSNADVGLKFALPLGLHKDTRLRLAFLEVFTKMVGSKIQVPEVLSDEQQYEKLVAFVMTNMDITYLICEGCPGTETDNLSELLLDLAGPRSLELVQQVISREIQAAPSAPEVLRRNCVATRMLSKYAKRVGEGYLRETLRGVLSRDVSDLSRDVSGMSVTDSASVASMGSVGSRLSAGSRVPDDNFSPRGSVDSARDMSTSFGQAISLLVSSFPKTLSLVPPQLKSICHTIWTVFEARFKSSPTSAVGAFIFLRFFCPAIVSPESEGLVTAKLTGETRKECLQLAKLLQNMANGTCARVQMDGISRDFLDSQTGIVSGFLRDISSSPGVILARDETPDPVVSADLYTSQLGLHKFLYNHWEDIYHRIALDKRYKKLLRSHLQTDHVTDDDSVAQKSKNLTILLSTMKKPKAFYSVTAASDDEAPIRQFIHKNMHRDVSVATQKSQVVHMAVRKDGIPVIVVNCRMHDPNTMDTEYLLYRFYQVALKLWEQKFAVVVDATFYTDKNYFDHTVFRSIAKMAPAKMLSNCIALYFLNCSVGFGDRFRHTKEVFRAVEFLNPDKIPWRFLDPSNIEDTFDITSLSLLPYTVAQLKEGGYEYRVRQVMPAGMEGAESQLVVTVPGQPPFRNVDFKVGEDFIRIMAADLAYPFPDAPLRTVDSILISTVSVVIETEEGFVVVYSGGELRFLSPRKSEIVRTINEVRAREHVAAEPETDFNKLIVRPEDVIPALLNIGLRSLVSDDNSIRTTAYRLLCLLQSSFALDFGQNLMPCEGLGVPHLSLQLAAFLSEEISITRPEMTYDFLSDFFTAFESVSDSKRQEVIAYASPWIRNIYEYVFLTEHNGYEKTARLIGQFCDITYRNPSNYHCFVHQVWKVLCSEDELAGVLVSEIVSRVTFWQGQGHSADKSKIENMVSLLTTFPSISLCGRIVVATRAIAEVALSASHKKLSKHPNWDELGILLRVCREIFFNAPMLATEYLADVCFIVSIFVDSGSLQFRQSLYHLMVNTAHSFGESPKLQALLSQINEPKTRLLFGLHADNYSASSSTDMDNSIVANVDYLESCCSILLDLLDTVGDKDQANMWRTRWITFVARAAFNDSPAVQGRALVLLGCLAKTEVEDDMVRRVVELLVKQMTIEDPELARDMAVCAISCLTKMVSGLDPRSSIYVDRLFWIAIACVRSSETTEVFNAAMGLLDAVVKSLDKYGDFLNGSLADLLMPAIENDTSWAEFDALCGIKMSREFFETAVCATILRGMQKSVTRPRTLTVLETLLEVSAKTYAKTPRSEFDFQDDDYMATTPPHLCYLFFLHLCSRSRSKLRSYYWLAGYSDTEPTMTSYKCPDALWTYIRSPHPSTVFVLALGAQLFKTCEDDEVMEMRYLGVLSTAASDAPTKFIQVYSDVRPKLASHCSATLNVALLTVVTEVVCKVFSIPDISEQVARGRETLEAGLREAELDCVTACAEFNPKDKDYRTFRHVAAKSVKSLQPHKYY
>YALI0_A09020g
MSESNAALAAAQHSVANPIPVAPKDPHPHNPLHPHGSRHDAHDAHALGLGTPEHRRSLTSNHEVNGHAATPASKTAPSIASVSSPKSHTGDRAGSSTIPHSEMNDQGVPTNQLKPNAAANMPITLIPVIFKEASLDSPSFRATVNHVISQLAVTSQWLEGFVQSVHDVTAEMHTLQAVINNLVGKFMPSFVTEGVVDHDYTMLVLRRFAEGSKLFWTNAMKNINGQNTHLGEPLVKLLKQRIAPFSETVKAFRAAQTKYDAAQAKYLALNKTREPSHLRDEAMAVYEARATYIKASFEFCAGYLRLHHAIDRALILTITDTWRSNARNHDDSAHQHAGSAYFRLGIEMHRIRNWSNAIHQANKVIVREIGKARKEIEDSTLAAAKPSKDIAEYQPLSPSTKLSVDSKVTNHPIEKHGWLLMKTNSPAEKNPIWVRRWAFVKAGLFGWLNVSPPPECDFVEESDKIGVLLCSIKQLPTEERRFCFEIKTQEVTLIAQAESLTEFKSWLVAFELAKQQSLDKESPYRSSLAFKKWTVPLPEFASSGGTSIDVAMAHTSSKTTDTTSPSYLGGPHAYASEHHVHQTPLHKLMASGKAFIDGNETNEHGEKSAFNFSGFGPFNTSLAPSPPIITPIYTRMTKEAIVSTAFVKPSYMPNAVTANVWGSVNWALYAKNSTVAIASHENMVEFQRKMDENPTTETDPFPENYPIELKSQDLQMRAIFQTAVDHDPNDRVVTVFRCLWSPNPRQELPGRVFVTLKNLYVYSYSLGFVCAVKKPLTEIVSVQGSPDNAWENLYVLGTDGAVLRCRVFLDSGRLVQRRLQIILSNVLSDSPRNLEEMLPILQDGDSDHKILTENDGWYERESDLGYIDNVQGEHDEKFSQEELSEHLVKRYRDLRNKRKEVKATKRPTSSSARSVASKTVDTPDYSLHSSTAQKVVDREFLCPPKALFHIMFGQKSRMFKDIYSRFHKVISSRRTRWMLNPEDKTLSRLITYDLKLRSLMETGTLVSRNLQVIERMDENVCYVVHNSRNPWEISHVSSFYQSMRFVITANDTGGSRLCIWDDLVYTEKKRSLFKSVVETVAMRYMEHEAESHVRLIQQCLRRVGTFDSTNRSIIMYGKLGQIDTDPTPEQLAELERKDSQDVLKVSRRRLVTWVSESIFTFLLTALTAFMIIIVKLAKGFFKSLSPHIVLIVLLAVSGVSNLWLSGRLTYFHIKQHQEARRAAPSDTLYRAVFINDLDPMMLPSDTNNTDSIALQKYLSLEKSRVFGMDPDKILKGDDGIGLEDKFFENKYFSDVASRSASRKIQKARYMLGIKRRELLVNLRVLNRSDRDLAIEEWQNWLRSEVRNCERFTARVAADPLYGKDKLDEGKFEQIENYCNSCRAEIKVPALL
>YALI0_F30085g
MVFFGKKSPITGKQNARKTTGLKAASTRSIINKYHQLNKRKLQLQGLKKRMKKAEEQAKEAEIDAEITQIDSEMEKLGGLEVYQKASLKGQDQTRGGDSSHVLLKWLKNEGNELALEEGQEKKLLEVGCLSVSNAVSKSTEFDTIDRIDLRSNDPLIKQQDFLKRPLPKSDQEKYHVISLSLVLNFVPVTADRGKMLQLTTKFLHPQGLLFFVLPKACVENSRYLDGELFDSIMASLGYEKLEETTTDKLIYQLWRCRQEKAKYQKFTKNEVRSGSTRNNFCITL
>YALI0_F08899g
MSDRDPYDYPPGQEPSSSKDGNRESNANANSNANSDNYHRRGSNDHDSGYAPSVSGSIITDELVDKSKLIVFDGSTLEAADSSHRRLSGETRQMQQAQLSQLRYNENRISLGRSISAVMGILRELQDVNRDRPVYYPPVANPQPPTATSSRHSSPVPDLQAIQDPRNELLRNVSIFGEAPRDITPAPQNRRQSYIEGFDELPTVDSEFNIFKLAIVDDSKASKDVHEFDKEALGVLIDTRITKCMKHLSNLRVRIDDTASKVLITGDVNSGKSTFCNALLRRYLLPEDQQPCTNVFCEVIDARENDNVEEVHAVPLGMEYNRNSEASYEVHKLGDLEDLVYEVDRYHILKIYTVDNRPITQSLLHNGVIDISLIDAPGLNKDSYQTTQVFSRQEEIDLVIFVVSAENHFTLSAKEFITAAAREKSYVFIVVNRFDTIKNKQRCKQRILDQVKELSPATHKDASEFVHFVSSSRQLEKSPAGPDDGPGDDDDPDNNNPDMSDADFDALEESLRNFVLEKRSVSKLSPAKTYLTHILDDLEKLVHANKAVSQQQKDILLSQLKQITPQYDRSISDSTSASTQVDQTLEDCCKQAYYETREGLSAKFEQLATVSPAFSSYFDLYAYAEATMDKIVAQLQSAVIECEDKAKAHVISAVDVINTVGAEKIGSEFMANKVFRHDLMFTRRKDTLSRAIKTDIYPSDFIDIQLPSMTDVITYDYAGKVKSLLGLENLTKSETAQKMLSSESATAVSNALTLASVVGGSRLIVNRGWVHFMSNIIASEFGTVKKLILPVCVVSVVASLGYIIYDMPAAVPRNLARRVVNEVNSIDYIHSNSERIAQECRQVLKYPAREVRAGFDRLIEKNSRKRDECSKMAKKADVANKFFVKLEREIQSQKRALELIHVEVSALPLD
>YALI0_A19580g
MIPLTQIDPKYYGLRPQAAQTGLLLVPAVFALSLIAYGHKAVKWQLTNTLLVLQIILLIPLYQFGPVWELGCAIAGTLVMLYRESSTIHLSYHIALIAFSFSLVVANINRHLTHAFMGELGCQTVSAICLVANSLILCYLQPSSEFYSNLTFGWLQKTLDRDIVTQDSLEKTPDALITENAFSDFKSFQRKYPEGTSFSTLIQKRYTWWYIKASTFFLGEVLFPFAQPLLLKSLIVQVTSYDEKQNSKYMSRAFTLILALAGIDFLATLAATKFRRQVTTMALHMMVGLGAFIQDKIFRLETMPESSGDIINHFATDITNVLHVPYYFDQLWKAPLQLIVCTFFLYQLLSYAVFWGLLVLAICGPVSYFLAKTQSMVYRKMQSQRSARYSLVGQMLKNIKTLKFYTLEKHTFDTIRDIRSREINTLKRVNQIKLFDTFLWHTCIFLCSFVSLYMFREQHGGKLTLDVVFPTMVLFQILQQPFKVLPTNVSLLVESVVSLKRVSGFLDHPEDGVDRESLNLEETSQQIIDDLNNNVDLISIIGKVGSGKSTLLDMIVQKSSQAVAYMTQGHFLLNASIKDNIIFGSNLDEERYKTVLYQCALVPDLANLSHGDQTLIGDKGLSLSGGQQARISMARALYSGYTMCLDDPLAALDQHVQNHVIRHALAYAESQMVMATNSHKLLDYGRVYNLDTRGQAAIAAKKNLEDLREPNVVPQDINVQPPASLQQEEITTSGRVNWSVYRRYFQEFGFFTFTVFMIFAIGFAGLGVAAGLAISRANVFYYLMFGLVAGLSEIISNLIFLKGSCSVGLKMHYRLLTCVITSPLAFFVSTPMGRVLNRLTADLKLTDEEVANNGRLFVYSCIEAAFGLGLIVAAAPLSIIFVAGLLMLYKHYEAIYVKTSRELKRIVAATSSPILTILGESIDGRHVISAYSRQPYMSGRLCEALDENNKARFIQGNLGYWLGLRLKGIGCGIIFVAGVLSLFALGSGQLSVALLSLTMTYALGITKHLDAIVSSLIMVETNSVSVERIVEWMGNEKQDPLDTDVEANGSSGIPYPSEIDLLSDKPPQKIFTKGHVQIEGWNVFYGDTQVLKNINLDIPGGTKLAIVGRTGSGKSTLVNSLFRLVEPRTGEVDIDGYNIAKVPLLDLRANMAIIPQDCQVFAGTVRLNLDPHDIHTDEELVSALRSCSLDFALDMHLSEDGSNISTGQQQLLCLGRAVLKKAAVVCLDEATSSVDKDTEKVVGSVLQNAFANSTVITIAHRLETVIDSDKICVLDKGEVVEYGSPSELLAKKGLFYELHKSNRLD
>YALI0_A19580g
MIPLTQIDPKYYGLRPQAAQTGLLLVPAVFALSLIAYGHKAVKWQLTNTLLVLQIILLIPLYQFGPVWELGCAIAGTLVMLYRESSTIHLSYHIALIAFSFSLVVANINRHLTHAFMGELGCQTVSAICLVANSLILCYLQPSSEFYSNLTFGWLQKTLDRDIVTQDSLEKTPDALITENAFSDFKSFQRKYPEGTSFSTLIQKRYTWWYIKASTFFLGEVLFPFAQPLLLKSLIVQVTSYDEKQNSKYMSRAFTLILALAGIDFLATLAATKFRRQVTTMALHMMVGLGAFIQDKIFRLETMPESSGDIINHFATDITNVLHVPYYFDQLWKAPLQLIVCTFFLYQLLSYAVFWGLLVLAICGPVSYFLAKTQSMVYRKMQSQRSARYSLVGQMLKNIKTLKFYTLEKHTFDTIRDIRSREINTLKRVNQIKLFDTFLWHTCIFLCSFVSLYMFREQHGGKLTLDVVFPTMVLFQILQQPFKVLPTNVSLLVESVVSLKRVSGFLDHPEDGVDRESLNLEETSQQIIDDLNNNVDLISIIGKVGSGKSTLLDMIVQKSSQAVAYMTQGHFLLNASIKDNIIFGSNLDEERYKTVLYQCALVPDLANLSHGDQTLIGDKGLSLSGGQQARISMARALYSGYTMCLDDPLAALDQHVQNHVIRHALAYAESQMVMATNSHKLLDYGRVYNLDTRGQAAIAAKKNLEDLREPNVVPQDINVQPPASLQQEEITTSGRVNWSVYRRYFQEFGFFTFTVFMIFAIGFAGLGVAAGLAISRANVFYYLMFGLVAGLSEIISNLIFLKGSCSVGLKMHYRLLTCVITSPLAFFVSTPMGRVLNRLTADLKLTDEEVANNGRLFVYSCIEAAFGLGLIVAAAPLSIIFVAGLLMLYKHYEAIYVKTSRELKRIVAATSSPILTILGESIDGRHVISAYSRQPYMSGRLCEALDENNKARFIQGNLGYWLGLRLKGIGCGIIFVAGVLSLFALGSGQLSVALLSLTMTYALGITKHLDAIVSSLIMVETNSVSVERIVEWMGNEKQDPLDTDVEANGSSGIPYPSEIDLLSDKPPQKIFTKGHVQIEGWNVFYGDTQVLKNINLDIPGGTKLAIVGRTGSGKSTLVNSLFRLVEPRTGEVDIDGYNIAKVPLLDLRANMAIIPQDCQVFAGTVRLNLDPHDIHTDEELVSALRSCSLDFALDMHLSEDGSNISTGQQQLLCLGRAVLKKAAVVCLDEATSSVDKDTEKVVGSVLQNAFANSTVITIAHRLETVIDSDKICVLDKGEVVEYGSPSELLAKKGLFYELHKSNRLD
>YALI0_C22231g
MSSPDEIVDYLVENVALFGPGGVTLPQLWTLSYDKVPNLTPKLQQVIWKWLMNHPSMVVGVNGEDETETVNKLDYKTLLETYPQDSVQVYADEDTQWRTLTGRPKKNNPIGAFPFEALCVVAAAREDGATAVQITKQTGQDARSIFGRVNALMEQGLVSRFPYYAGHNTNLIVYRSFVAANRRKLGITTGNAASSGAAGVDIADFRKRLVEATFNAHNRIRQYLDLRDEMGCGKTRRLKSYFARAVRQLEANGYLKRVYVYPDPSKDEKYYCLKFLKPYVNTTDMAGVDEDDDEEEEEEEEVEPEEEEKIMGSLDVMDDSAGIKMEDVGEPLLPEENSHIISFNRFYPLINQIFNLTQIRGSHGIPAMELCRLTAGISYTRMFSRYLEGFAERTTKNKTVKNKSDPELQYLNLIRGLDVNARTKYYRYVTEMDYRAFVGEAADPAWGKFRPLPTSGAKAAAKIYSSLSDMQHKLGSEIPGVVLTATVTLPDGSEHQFVTFRGYNVTPAAGVKISVQQGSGEGRPRGRPRKRPVDDDTAAPGDKPPPKKRGRKSKAEHERIRLEKEAAEAAAAAAALEAASRTVNEAEATTGETTEQADSATVSSVAEAAVAAVLAETDPVEIAVRQEAEAEQAAAETTEPEPAPGRLTSRGVVSFAAMERKSRILKLLSANNGVLEGGKQLEIMFDASYSRSRNGKVDSKTLNRDINQLEDDGKVYRISVNVGKSRDSAIVRWMVVHSSLPRDAPQVQDLKAQLIHRTKVASVPATHNPIRESLSGAFKLYHNPVANPRRSLGNEDKSPHRVQEPGSDGRWISDTRKVVPRKRRSLRPSNIDPQYDYTDQEPHQGAGSSSTYPHQQYQPQYSMDYAQEYSTQHPAYNSLNNQFTGLDDSMIEPEMIAQATLQSQQPKRKSRKGDRLPSSDPLKILEHGIKRKSKLKIGATPSVSRSRMSGARRYDVEDNEKFFRLTIVARSFHGGSIPWQALAGPLRLPSYAAKAKWPRVRDIMGGAKVVPAAIEQFEDFFYEQYRKGTIAPFSRLEEVNLEELADLWQQHEPELLPDTTATSFPLLESYEDNRKRYHMSVPLDFDDTDPIDSVLSVQSMVKTEEALTNSPFLVKKTPVYVDPNPEAVQNAIAVIKSIIVSDDATYDEQAAKELLTPFGEQTVAEAVNQLDKQKVVNYIPRDMEKRNPGRNFAFSDKFWNAVSVRFAAGLEVFNEALNFDKSMRECVNSSRGLVMSRLAPDGSMMAILDLVYHRIIDTVRVNDTIGSLIKGYVSRSVDKDKLDCDIIFRGFESLSLNDAAQSVEVAPPTEGLRIWKGMHGEVNEPIWKHLTSLFALSVALRPGVTVDLLAVGLVNILTHQEIEDVMQWLCEKQCLRKGECDGYWLMPGWYNVFA
>YALI0_F09185g
MIYTANSSPSTNLQWLSTLNTDDIPTKNYRKSSIIGTIGPNTNSAEMISKLRQAGLNIVRMNFSHGSYEYHQSVIENARESEQQFQGRPLAIALDTKGPEIRTGVTKDDKDWDVKAGHVMLFSTNPKYKDQCDDKIMYIDYTNIVKQIDIGKIIFVDDGVLSFKVLEKIDGETLKVETLNNGKISSRKGVNLPGTDVDLPALSEKDKADLKFGVEHGVDMIFASFVRTANDVQAIRDVLGEKGKGIQVISKIENQQGVNNFDEILKETDGVMVARGDLGIEIPAPQVFIAQKQLIAKCNLAGKPVICATQMLDSMTYNPRPTRAEVSDVGNAVLDGADCVMLSGETAKGTYPIESVKMMHETCLVAEKAIAYAPLFNEMRTLTVRPTETVETIAISAVSASFEQQARAIIVLSTSGTSARLCSKYRPNCPILMVTRNAQAARFSHLYRGVYPFIYHKARASNPAEWQHDVEERLKWGMDEAVALGILNKGDVVVAIQGWTGGLGHTNTLRVLECV
