# Supplementary material for: Stable isotope and chemical inhibition analyses suggested the existence of a non-mevalonate-like pathway in the yeast Yarrowia lipolytica
Source: Sci Rep. 2021 Mar 10;11:5598. doi: 10.1038/s41598-021-85170-0 (PMC7970925; doi:10.1038/s41598-021-85170-0)
Supplement: Supplementary file 21 — Supplementary Information 21. [file 41598_2021_85170_MOESM21_ESM.gff]

##gff-version 3
YALI0_E20427g	fimo	sequence_motif	247	296	40.2	+	.	Name=NPRGFCAGVDRAIEIVERALEKYGAPIYVRHEIVHNRYVVDGLRERGAIF_YALI0_E20427g+;Alias=MEME-1;ID=NPRGFCAGVDRAIEIVERALEKYGAPIYVRHEIVHNRYVVDGLRERGAIF-MEME-1-1-YALI0_E20427g;pvalue=9.54e-05;qvalue= 0.708;sequence=RWLMKIGKEEEAVETLCKIRKLPADDLYVQGEILMVREQIEREKQAMTGA;
YALI0_C11165g	fimo	sequence_motif	125	174	44.2	+	.	Name=NPRGFCAGVDRAIEIVERALEKYGAPIYVRHEIVHNRYVVDGLRERGAIF_YALI0_C11165g+;Alias=MEME-1;ID=NPRGFCAGVDRAIEIVERALEKYGAPIYVRHEIVHNRYVVDGLRERGAIF-MEME-1-1-YALI0_C11165g;pvalue=3.77e-05;qvalue= 0.603;sequence=VSRRTVFNMYMAQTIARHAENALNAKIVINDPNVTVTVVISPAPASTAPA;
YALI0_D18876g	fimo	sequence_motif	482	531	43.1	+	.	Name=NPRGFCAGVDRAIEIVERALEKYGAPIYVRHEIVHNRYVVDGLRERGAIF_YALI0_D18876g+;Alias=MEME-1;ID=NPRGFCAGVDRAIEIVERALEKYGAPIYVRHEIVHNRYVVDGLRERGAIF-MEME-1-1-YALI0_D18876g;pvalue=4.89e-05;qvalue= 0.603;sequence=SGRSLESIDEMFSLPWYVIGRRGHKMIPETSATVHLRQEEDSESKKGGVV;
YALI0_F24937g	fimo	sequence_motif	117	166	41.4	+	.	Name=NPRGFCAGVDRAIEIVERALEKYGAPIYVRHEIVHNRYVVDGLRERGAIF_YALI0_F24937g+;Alias=MEME-1;ID=NPRGFCAGVDRAIEIVERALEKYGAPIYVRHEIVHNRYVVDGLRERGAIF-MEME-1-1-YALI0_F24937g;pvalue=7.15e-05;qvalue= 0.603;sequence=HAPNVKKIVITSSLAAIMDVSKYNDPTHTLTEKDWNPMTREQAAEKGNPF;
YALI0_E07271g	fimo	sequence_motif	272	321	42.3	+	.	Name=NPRGFCAGVDRAIEIVERALEKYGAPIYVRHEIVHNRYVVDGLRERGAIF_YALI0_E07271g+;Alias=MEME-1;ID=NPRGFCAGVDRAIEIVERALEKYGAPIYVRHEIVHNRYVVDGLRERGAIF-MEME-1-1-YALI0_E07271g;pvalue=5.92e-05;qvalue= 0.603;sequence=NPALFDDAVERLRQQGVKVVKIDFTPLFDLAKCLYEGPWVAERYAAIKDF;
YALI0_A15147g	fimo	sequence_motif	294	343	41.5	+	.	Name=NPRGFCAGVDRAIEIVERALEKYGAPIYVRHEIVHNRYVVDGLRERGAIF_YALI0_A15147g+;Alias=MEME-1;ID=NPRGFCAGVDRAIEIVERALEKYGAPIYVRHEIVHNRYVVDGLRERGAIF-MEME-1-1-YALI0_A15147g;pvalue=7.01e-05;qvalue= 0.603;sequence=SPVGNRADTQEALSFFTRGLVHSPIHVVGLSELQKVFTLMEEGKIAGRYV;
YALI0_B21868g	fimo	sequence_motif	67	116	41.5	+	.	Name=NPRGFCAGVDRAIEIVERALEKYGAPIYVRHEIVHNRYVVDGLRERGAIF_YALI0_B21868g+;Alias=MEME-1;ID=NPRGFCAGVDRAIEIVERALEKYGAPIYVRHEIVHNRYVVDGLRERGAIF-MEME-1-1-YALI0_B21868g;pvalue=7.11e-05;qvalue= 0.603;sequence=DKDDSVANVKRAIEKLKEIIVEAPKYASVYNNLAQLERILDQKGEKSASK;
YALI0_E28548g	fimo	sequence_motif	168	217	40.3	+	.	Name=NPRGFCAGVDRAIEIVERALEKYGAPIYVRHEIVHNRYVVDGLRERGAIF_YALI0_E28548g+;Alias=MEME-1;ID=NPRGFCAGVDRAIEIVERALEKYGAPIYVRHEIVHNRYVVDGLRERGAIF-MEME-1-1-YALI0_E28548g;pvalue=9.41e-05;qvalue= 0.708;sequence=NSREPRSAFDREIERVDLDLREWNDKVVHMWIEAKIELKMRALEQRRIMK;
YALI0_F08129g	fimo	sequence_motif	79	128	43.6	+	.	Name=NPRGFCAGVDRAIEIVERALEKYGAPIYVRHEIVHNRYVVDGLRERGAIF_YALI0_F08129g+;Alias=MEME-1;ID=NPRGFCAGVDRAIEIVERALEKYGAPIYVRHEIVHNRYVVDGLRERGAIF-MEME-1-1-YALI0_F08129g;pvalue=4.35e-05;qvalue= 0.603;sequence=GVDEFKAGDRVYSRIGERQDGTMAEFVSVKSSLVARAPSNISLQDAAGIP;
YALI0_E20625g	fimo	sequence_motif	145	194	44.7	+	.	Name=NPRGFCAGVDRAIEIVERALEKYGAPIYVRHEIVHNRYVVDGLRERGAIF_YALI0_E20625g+;Alias=MEME-1;ID=NPRGFCAGVDRAIEIVERALEKYGAPIYVRHEIVHNRYVVDGLRERGAIF-MEME-1-1-YALI0_E20625g;pvalue=3.4e-05;qvalue= 0.603;sequence=FVLDPVIATGGTAKAVVEILKEWGVEHIVIVSLIASKQGIEKLSKLEGVE;
YALI0_D00176g	fimo	sequence_motif	17	66	41.5	+	.	Name=NPRGFCAGVDRAIEIVERALEKYGAPIYVRHEIVHNRYVVDGLRERGAIF_YALI0_D00176g+;Alias=MEME-1;ID=NPRGFCAGVDRAIEIVERALEKYGAPIYVRHEIVHNRYVVDGLRERGAIF-MEME-1-1-YALI0_D00176g;pvalue=7.13e-05;qvalue= 0.603;sequence=KPRDLMGYEEMGLEAAVKALLDAGITYDKVEQCVAGYVYGDSTSGQRVVY;
YALI0_F06468g	fimo	sequence_motif	278	327	45.8	+	.	Name=NPRGFCAGVDRAIEIVERALEKYGAPIYVRHEIVHNRYVVDGLRERGAIF_YALI0_F06468g+;Alias=MEME-1;ID=NPRGFCAGVDRAIEIVERALEKYGAPIYVRHEIVHNRYVVDGLRERGAIF-MEME-1-1-YALI0_F06468g;pvalue=2.62e-05;qvalue= 0.603;sequence=EQLIKKGGLKVQQKEAEEKAASLYAALDAHKKLYNLPVAVADRSKMNIVF;
YALI0_E34771g	fimo	sequence_motif	126	175	46.2	+	.	Name=NPRGFCAGVDRAIEIVERALEKYGAPIYVRHEIVHNRYVVDGLRERGAIF_YALI0_E34771g+;Alias=MEME-1;ID=NPRGFCAGVDRAIEIVERALEKYGAPIYVRHEIVHNRYVVDGLRERGAIF-MEME-1-1-YALI0_E34771g;pvalue=2.38e-05;qvalue= 0.603;sequence=GPFHGFPLSIKELYALEGRAAHWENPDLINNMQTDNAVLVNGLLELGCVP;
YALI0_C20251g	fimo	sequence_motif	117	166	40.4	+	.	Name=NPRGFCAGVDRAIEIVERALEKYGAPIYVRHEIVHNRYVVDGLRERGAIF_YALI0_C20251g+;Alias=MEME-1;ID=NPRGFCAGVDRAIEIVERALEKYGAPIYVRHEIVHNRYVVDGLRERGAIF-MEME-1-1-YALI0_C20251g;pvalue=9.2e-05;qvalue= 0.708;sequence=HAPNVKKIVITSSVASNLDVATFYDPNTTYTEKSWNPMTWEQAAEKGNPF;
YALI0_B08536g	fimo	sequence_motif	19	68	49.1	+	.	Name=NPRGFCAGVDRAIEIVERALEKYGAPIYVRHEIVHNRYVVDGLRERGAIF_YALI0_B08536g+;Alias=MEME-1;ID=NPRGFCAGVDRAIEIVERALEKYGAPIYVRHEIVHNRYVVDGLRERGAIF-MEME-1-1-YALI0_B08536g;pvalue=1.23e-05;qvalue= 0.603;sequence=SSLSGQTYVDLGAHAVKAALAKTDIKPDQVDEIIFGNVLSAGVGQAPARQ;
YALI0_E07744g	fimo	sequence_motif	411	460	47.7	+	.	Name=NPRGFCAGVDRAIEIVERALEKYGAPIYVRHEIVHNRYVVDGLRERGAIF_YALI0_E07744g+;Alias=MEME-1;ID=NPRGFCAGVDRAIEIVERALEKYGAPIYVRHEIVHNRYVVDGLRERGAIF-MEME-1-1-YALI0_E07744g;pvalue=1.7e-05;qvalue= 0.603;sequence=NLQGLPAAIDSTVSPALLALYPQFAKNVVNYRVGLANKVSSKSKRSLVEP;
YALI0_A20130g	fimo	sequence_motif	167	216	45.2	+	.	Name=NPRGFCAGVDRAIEIVERALEKYGAPIYVRHEIVHNRYVVDGLRERGAIF_YALI0_A20130g+;Alias=MEME-1;ID=NPRGFCAGVDRAIEIVERALEKYGAPIYVRHEIVHNRYVVDGLRERGAIF-MEME-1-1-YALI0_A20130g;pvalue=2.99e-05;qvalue= 0.603;sequence=GEYFDIQKLFFAQSMDTSTDFLLGESVGCLKELLETRDGDESSKKFGANF;
YALI0_A21076g	fimo	sequence_motif	332	381	46.7	+	.	Name=NPRGFCAGVDRAIEIVERALEKYGAPIYVRHEIVHNRYVVDGLRERGAIF_YALI0_A21076g+;Alias=MEME-1;ID=NPRGFCAGVDRAIEIVERALEKYGAPIYVRHEIVHNRYVVDGLRERGAIF-MEME-1-1-YALI0_A21076g;pvalue=2.15e-05;qvalue= 0.603;sequence=STLKMLESVRRGIEKTYHSRVLMRSLVAILAALGHDREALASFEVFMDYE;
YALI0_B10626g	fimo	sequence_motif	200	249	42.1	+	.	Name=NPRGFCAGVDRAIEIVERALEKYGAPIYVRHEIVHNRYVVDGLRERGAIF_YALI0_B10626g+;Alias=MEME-1;ID=NPRGFCAGVDRAIEIVERALEKYGAPIYVRHEIVHNRYVVDGLRERGAIF-MEME-1-1-YALI0_B10626g;pvalue=6.2e-05;qvalue= 0.603;sequence=EPAVSTSSSEPAVSTPSSELVVSTPTIESEVPVSTSEPVVPASTSESNAP;
YALI0_B22814g	fimo	sequence_motif	163	212	42.5	+	.	Name=NPRGFCAGVDRAIEIVERALEKYGAPIYVRHEIVHNRYVVDGLRERGAIF_YALI0_B22814g+;Alias=MEME-1;ID=NPRGFCAGVDRAIEIVERALEKYGAPIYVRHEIVHNRYVVDGLRERGAIF-MEME-1-1-YALI0_B22814g;pvalue=5.55e-05;qvalue= 0.603;sequence=WMISFVMPHKRPRRPLLLRLGVLAGTIYLTIILAHSTQLINEQYNKGYLD;
YALI0_E28153g	fimo	sequence_motif	995	1044	49	+	.	Name=NPRGFCAGVDRAIEIVERALEKYGAPIYVRHEIVHNRYVVDGLRERGAIF_YALI0_E28153g+;Alias=MEME-1;ID=NPRGFCAGVDRAIEIVERALEKYGAPIYVRHEIVHNRYVVDGLRERGAIF-MEME-1-1-YALI0_E28153g;pvalue=1.27e-05;qvalue= 0.603;sequence=SDLRYSFYSRVASLTEKLDNKSYVAPVEVKNLLFAGASYLSRVGHKGVDA;
YALI0_E13057g	fimo	sequence_motif	99	148	42.4	+	.	Name=NPRGFCAGVDRAIEIVERALEKYGAPIYVRHEIVHNRYVVDGLRERGAIF_YALI0_E13057g+;Alias=MEME-1;ID=NPRGFCAGVDRAIEIVERALEKYGAPIYVRHEIVHNRYVVDGLRERGAIF-MEME-1-1-YALI0_E13057g;pvalue=5.75e-05;qvalue= 0.603;sequence=NAVTGEGGIHDAQQMVKKADQVFGSESDLPASLVMSTGVIGQRLKIDKIL;
YALI0_C08965g	fimo	sequence_motif	2	51	41.9	+	.	Name=NPRGFCAGVDRAIEIVERALEKYGAPIYVRHEIVHNRYVVDGLRERGAIF_YALI0_C08965g+;Alias=MEME-1;ID=NPRGFCAGVDRAIEIVERALEKYGAPIYVRHEIVHNRYVVDGLRERGAIF-MEME-1-1-YALI0_C08965g;pvalue=6.49e-05;qvalue= 0.603;sequence=APRYYYVAIIVCVVFLVVLLAVYFTRHFVQKRRLRNQSARRDLEANQMVQ;
YALI0_B02662g	fimo	sequence_motif	331	380	48.2	+	.	Name=NPRGFCAGVDRAIEIVERALEKYGAPIYVRHEIVHNRYVVDGLRERGAIF_YALI0_B02662g+;Alias=MEME-1;ID=NPRGFCAGVDRAIEIVERALEKYGAPIYVRHEIVHNRYVVDGLRERGAIF-MEME-1-1-YALI0_B02662g;pvalue=1.5e-05;qvalue= 0.603;sequence=APRTEPSRDGRGSHDLWRPRHAPGAHAYHPGSCRHNHGLSDEPKRRGDDF;
YALI0_B17666g	fimo	sequence_motif	15	64	43	+	.	Name=NPRGFCAGVDRAIEIVERALEKYGAPIYVRHEIVHNRYVVDGLRERGAIF_YALI0_B17666g+;Alias=MEME-1;ID=NPRGFCAGVDRAIEIVERALEKYGAPIYVRHEIVHNRYVVDGLRERGAIF-MEME-1-1-YALI0_B17666g;pvalue=5.03e-05;qvalue= 0.603;sequence=VCASVAAPQIAAPATKFVALKQSIRPISTRSTVVQLLNNIGSKREVEQYL;
YALI0_D12474g	fimo	sequence_motif	247	296	50.1	+	.	Name=NPRGFCAGVDRAIEIVERALEKYGAPIYVRHEIVHNRYVVDGLRERGAIF_YALI0_D12474g+;Alias=MEME-1;ID=NPRGFCAGVDRAIEIVERALEKYGAPIYVRHEIVHNRYVVDGLRERGAIF-MEME-1-1-YALI0_D12474g;pvalue=9.72e-06;qvalue= 0.603;sequence=EEDGVAPATPTSNETVENSLLVDNTSIDHIVETVQLPDLAAELKRARRQV;
YALI0_E07601g	fimo	sequence_motif	508	557	43.8	+	.	Name=NPRGFCAGVDRAIEIVERALEKYGAPIYVRHEIVHNRYVVDGLRERGAIF_YALI0_E07601g+;Alias=MEME-1;ID=NPRGFCAGVDRAIEIVERALEKYGAPIYVRHEIVHNRYVVDGLRERGAIF-MEME-1-1-YALI0_E07601g;pvalue=4.15e-05;qvalue= 0.603;sequence=ASSLGVARKKDTPVVVLSVSDRATSKVLWRCSKEYNAFVALDNAIAPQIP;
YALI0_E10659g	fimo	sequence_motif	183	232	40.3	+	.	Name=NPRGFCAGVDRAIEIVERALEKYGAPIYVRHEIVHNRYVVDGLRERGAIF_YALI0_E10659g+;Alias=MEME-1;ID=NPRGFCAGVDRAIEIVERALEKYGAPIYVRHEIVHNRYVVDGLRERGAIF-MEME-1-1-YALI0_E10659g;pvalue=9.24e-05;qvalue= 0.708;sequence=DPSQITIGGESAGSIGLHALMVHESMKPKEECIIHNVILSSGTMDRMGTG;
YALI0_D15444g	fimo	sequence_motif	744	793	42	+	.	Name=NPRGFCAGVDRAIEIVERALEKYGAPIYVRHEIVHNRYVVDGLRERGAIF_YALI0_D15444g+;Alias=MEME-1;ID=NPRGFCAGVDRAIEIVERALEKYGAPIYVRHEIVHNRYVVDGLRERGAIF-MEME-1-1-YALI0_D15444g;pvalue=6.27e-05;qvalue= 0.603;sequence=GLALYNSSMLDLPLPPVVFKKLLGCPVGLEDFTVVNPTVGRSLSQLLKFT;
YALI0_A10637g	fimo	sequence_motif	60	109	42.5	+	.	Name=NPRGFCAGVDRAIEIVERALEKYGAPIYVRHEIVHNRYVVDGLRERGAIF_YALI0_A10637g+;Alias=MEME-1;ID=NPRGFCAGVDRAIEIVERALEKYGAPIYVRHEIVHNRYVVDGLRERGAIF-MEME-1-1-YALI0_A10637g;pvalue=5.55e-05;qvalue= 0.603;sequence=NSRSSKSRLDRIESLLDKVLRRLGDDRLGDAADIILRHNGSEFVSRRASP;
YALI0_C10780g	fimo	sequence_motif	320	369	41.7	+	.	Name=NPRGFCAGVDRAIEIVERALEKYGAPIYVRHEIVHNRYVVDGLRERGAIF_YALI0_C10780g+;Alias=MEME-1;ID=NPRGFCAGVDRAIEIVERALEKYGAPIYVRHEIVHNRYVVDGLRERGAIF-MEME-1-1-YALI0_C10780g;pvalue=6.69e-05;qvalue= 0.603;sequence=EKLGELEIVGDGIFGSELTSSTYTNPLTDTHHPIYHADYVSDESGTGMVH;
YALI0_D20460g	fimo	sequence_motif	233	282	44.2	+	.	Name=NPRGFCAGVDRAIEIVERALEKYGAPIYVRHEIVHNRYVVDGLRERGAIF_YALI0_D20460g+;Alias=MEME-1;ID=NPRGFCAGVDRAIEIVERALEKYGAPIYVRHEIVHNRYVVDGLRERGAIF-MEME-1-1-YALI0_D20460g;pvalue=3.78e-05;qvalue= 0.603;sequence=FHKRYSHLTESLFETGLNFLRNWRPPVLPSRPICMNEDVLRFLARTFLEA;
YALI0_D21802g	fimo	sequence_motif	81	130	41.8	+	.	Name=NPRGFCAGVDRAIEIVERALEKYGAPIYVRHEIVHNRYVVDGLRERGAIF_YALI0_D21802g+;Alias=MEME-1;ID=NPRGFCAGVDRAIEIVERALEKYGAPIYVRHEIVHNRYVVDGLRERGAIF-MEME-1-1-YALI0_D21802g;pvalue=6.53e-05;qvalue= 0.603;sequence=TKSGSPFGSVFSSNVVKKALANHYPTTPRIEEKGHRKTQSAGQQYSSMII;
YALI0_B08382g	fimo	sequence_motif	50	99	43.9	+	.	Name=NPRGFCAGVDRAIEIVERALEKYGAPIYVRHEIVHNRYVVDGLRERGAIF_YALI0_B08382g+;Alias=MEME-1;ID=NPRGFCAGVDRAIEIVERALEKYGAPIYVRHEIVHNRYVVDGLRERGAIF-MEME-1-1-YALI0_B08382g;pvalue=4.09e-05;qvalue= 0.603;sequence=QPELKDARKVTKKFLEDNSLVHFDKSTLVYGNCISETYADMEDWKLVAEN;
YALI0_A04521g	fimo	sequence_motif	31	80	42.2	+	.	Name=NPRGFCAGVDRAIEIVERALEKYGAPIYVRHEIVHNRYVVDGLRERGAIF_YALI0_A04521g+;Alias=MEME-1;ID=NPRGFCAGVDRAIEIVERALEKYGAPIYVRHEIVHNRYVVDGLRERGAIF-MEME-1-1-YALI0_A04521g;pvalue=6.07e-05;qvalue= 0.603;sequence=PGRDRCARLEGAVQLMKQNGAGNMARLVDYDEIGYERDLVYITACQGAEP;
YALI0_F19888g	fimo	sequence_motif	480	529	43.7	+	.	Name=NPRGFCAGVDRAIEIVERALEKYGAPIYVRHEIVHNRYVVDGLRERGAIF_YALI0_F19888g+;Alias=MEME-1;ID=NPRGFCAGVDRAIEIVERALEKYGAPIYVRHEIVHNRYVVDGLRERGAIF-MEME-1-1-YALI0_F19888g;pvalue=4.23e-05;qvalue= 0.603;sequence=PTYGASYGPISYAGLSPEVLAAANAMNTTPGAIQQTEEEAERAAEKAANP;
YALI0_B07535g	fimo	sequence_motif	1193	1242	48.5	+	.	Name=NPRGFCAGVDRAIEIVERALEKYGAPIYVRHEIVHNRYVVDGLRERGAIF_YALI0_B07535g+;Alias=MEME-1;ID=NPRGFCAGVDRAIEIVERALEKYGAPIYVRHEIVHNRYVVDGLRERGAIF-MEME-1-1-YALI0_B07535g;pvalue=1.41e-05;qvalue= 0.603;sequence=GYLRETLRGVLSRDVSDLSRDVSGMSVTDSASVASMGSVGSRLSAGSRVP;
YALI0_A09020g	fimo	sequence_motif	1038	1087	47.7	+	.	Name=NPRGFCAGVDRAIEIVERALEKYGAPIYVRHEIVHNRYVVDGLRERGAIF_YALI0_A09020g+;Alias=MEME-1;ID=NPRGFCAGVDRAIEIVERALEKYGAPIYVRHEIVHNRYVVDGLRERGAIF-MEME-1-1-YALI0_A09020g;pvalue=1.71e-05;qvalue= 0.603;sequence=SFYQSMRFVITANDTGGSRLCIWDDLVYTEKKRSLFKSVVETVAMRYMEH;
YALI0_F30085g	fimo	sequence_motif	5	54	40.3	+	.	Name=NPRGFCAGVDRAIEIVERALEKYGAPIYVRHEIVHNRYVVDGLRERGAIF_YALI0_F30085g+;Alias=MEME-1;ID=NPRGFCAGVDRAIEIVERALEKYGAPIYVRHEIVHNRYVVDGLRERGAIF-MEME-1-1-YALI0_F30085g;pvalue=9.29e-05;qvalue= 0.708;sequence=GKKSPITGKQNARKTTGLKAASTRSIINKYHQLNKRKLQLQGLKKRMKKA;
YALI0_F08899g	fimo	sequence_motif	106	155	42.6	+	.	Name=NPRGFCAGVDRAIEIVERALEKYGAPIYVRHEIVHNRYVVDGLRERGAIF_YALI0_F08899g+;Alias=MEME-1;ID=NPRGFCAGVDRAIEIVERALEKYGAPIYVRHEIVHNRYVVDGLRERGAIF-MEME-1-1-YALI0_F08899g;pvalue=5.5e-05;qvalue= 0.603;sequence=ENRISLGRSISAVMGILRELQDVNRDRPVYYPPVANPQPPTATSSRHSSP;
YALI0_A19580g	fimo	sequence_motif	1208	1257	42.2	+	.	Name=NPRGFCAGVDRAIEIVERALEKYGAPIYVRHEIVHNRYVVDGLRERGAIF_YALI0_A19580g+;Alias=MEME-1;ID=NPRGFCAGVDRAIEIVERALEKYGAPIYVRHEIVHNRYVVDGLRERGAIF-MEME-1-1-YALI0_A19580g;pvalue=6.02e-05;qvalue= 0.603;sequence=QQQLLCLGRAVLKKAAVVCLDEATSSVDKDTEKVVGSVLQNAFANSTVIT;
YALI0_A19580g	fimo	sequence_motif	1247	1296	40.1	+	.	Name=NPRGFCAGVDRAIEIVERALEKYGAPIYVRHEIVHNRYVVDGLRERGAIF_YALI0_A19580g+;Alias=MEME-1;ID=NPRGFCAGVDRAIEIVERALEKYGAPIYVRHEIVHNRYVVDGLRERGAIF-MEME-1-2-YALI0_A19580g;pvalue=9.72e-05;qvalue= 0.708;sequence=QNAFANSTVITIAHRLETVIDSDKICVLDKGEVVEYGSPSELLAKKGLFY;
YALI0_C22231g	fimo	sequence_motif	636	685	54.4	+	.	Name=NPRGFCAGVDRAIEIVERALEKYGAPIYVRHEIVHNRYVVDGLRERGAIF_YALI0_C22231g+;Alias=MEME-1;ID=NPRGFCAGVDRAIEIVERALEKYGAPIYVRHEIVHNRYVVDGLRERGAIF-MEME-1-1-YALI0_C22231g;pvalue=3.61e-06;qvalue= 0.603;sequence=ETTEPEPAPGRLTSRGVVSFAAMERKSRILKLLSANNGVLEGGKQLEIMF;
YALI0_F09185g	fimo	sequence_motif	210	259	46.8	+	.	Name=NPRGFCAGVDRAIEIVERALEKYGAPIYVRHEIVHNRYVVDGLRERGAIF_YALI0_F09185g+;Alias=MEME-1;ID=NPRGFCAGVDRAIEIVERALEKYGAPIYVRHEIVHNRYVVDGLRERGAIF-MEME-1-1-YALI0_F09185g;pvalue=2.07e-05;qvalue= 0.603;sequence=LKFGVEHGVDMIFASFVRTANDVQAIRDVLGEKGKGIQVISKIENQQGVN;
