# Supplementary material for: Stable isotope and chemical inhibition analyses suggested the existence of a non-mevalonate-like pathway in the yeast Yarrowia lipolytica
Source: Sci Rep. 2021 Mar 10;11:5598. doi: 10.1038/s41598-021-85170-0 (PMC7970925; doi:10.1038/s41598-021-85170-0)
Supplement: Supplementary file 22 — Supplementary Information 22. [file 41598_2021_85170_MOESM22_ESM.txt]

>CR382130|YALI0_D16357g
MIEGISFASFVTHEKPKFVRALDFYKALGFLPTKEYKHGTDHHATDEEGAGSIQEVWLTSSRAGVPSVTVKLRLSRHGNEHVSLPNLKHDWRSLVPSLVYYAPDLDAVRAAITPFLHEDHSTLLERPSHTNFIELYAIDPMGNLVGFSRRENPYSSAMQKPFSADDIGPQNFSKPNETKIKGKKRIGVMTSGGDAPGMCAAVRAVVRAGIARGCEVYAVREGYEGLVKGGDLIEPLSWEDVRGWLSLGGTLIGTARCKEFREREGRLAGALNMVKNGIDALIVIGGDGSLTGADLFREEWPSLIEELVTNGSITAEQAERHRHLDICGMVGSIDNDMATTDVTIGAYSSLDRICELVDFIDATAQSHSRAFVVEVMGRHCGWLALMAGTATGADYIFIPEAAPDATQWAEKMTRVVKRHRSQGKRKTVVIVAEGAIDSDLNPITAKMVKDVLDGIGLDTRISTLGHVQRGGPPVAADRVLASLQGVEAIDAILSLTPETPSPMIALNENKITRKPLVESVALTKKVADAIGNKDFAEAMRLRNPEFVEQLQGFLLTNSADKDRPQEPAKDPLRVAIVCTGAPAGGMNAAIRSAVLYGLARGHQMFAIHNGWSGLVKNGDDAVRELTWLEVEPLCQKGGCEIGTNRSLPECDLGMIAYHFQRQRFDGLIVIGGFEAFRALNQLDDARHAYPALRIPMVGIPATISNNVPGTDYSLGADTCLNSLVQYCDVLKTSASATRLRLFVVEVQGGNSGYIATVAGLITGAYVVYTPESGINLRLLQHDISYLKDTFAHQADVNRTGKLLLRNERSSNVFTTDVITGIINEEAKGSFDARTAIPGHVQQGGHPSPTDRVRAQRFAIKAVQFIEEHHGSKNNADHCVILGVRGSKFKYTSVSHLYAHKTEHGARRPKHSYWHAIGDIANMLVGRKAPPLPETLNDEIEKNIAKEQGIIDPC
>CR382131|YALI0_E30217g
MKRKHSEVSEKTKSEKPEYKSSLKMEEGAFPRGGAGVLSAMEIRQTADEAAKDLFEESQAAKSSKKKGGRKAKQAVTSDIVAIQSLSLDNISVGSIILGRIVNIQSTACVVSLPNNLHGFVSCVQVSEALNAKIEEGEEFDLSDYVKEGQWVRASVVDTSNKRLGLSLLPKDVNRDIEDSDIDANMALQVEVKSKEDKGYVVATGIKGKKGFIKDTDVELNKGQIVLACVLRISGRTITLDTEHTGEAVRQLEDFSSAVAGTPVTVVTTDKRNNGAVVSVFGSVDATIDPFQGSFGLEEKTSSVARVVATLDRGASGKRMLLSALPHVVNLEDADPRIGEAFLPGQVLGVKVTHVVQHGLFVELAENIPGFIHISKLADEKTDSTADYEVGQTLDARIIAFAPQDEMYVLSCEQSVMDAKYIATSDLSAGDKVEGTVTRHLPKGGIIVALSSFITAVVPAAHLVDAKMANPELKFKIGSKIKGRLLGVDSSGCRMTIKKSLYNLPKDDFISYASEIGDIGSGTVVNVKPGGCVVEFWDNSQAWLPAGEVSEAFIADITKHCRVGQTVKIRILDINPEKQSMQVSCKLSKVAAEHVSGAYEGISLGDLVTGKIIDKRGDFVIEMTVGDVDLTGVVPRNLLPPSHKKLRVGDKLECVVLAKQPWMSSMTLGAHPDIIKGYHNKTLIKETPSVGQTVTGWVQNVNQHGVFVSFAGVVGLAPQASLSDDSYDKFQVVKGRVTSVNGDKFAVSIGKSLNGPAVNPVDPSISTIADYSEGKKTEGIVTAVLPSFVSVRLSDNQNGRISLSQLETPVEKDDKISVTVLGPSSQGDQIELATNDVRLSINNLEEGKAYPGVVVQSTADSIWVALSAYIVGRLDRADVQEADFADAVGDLVEVSVCGIEGDKVKLRGAQSEEKSEGFSEEALPASNGLQGAQVTARVKKIEVDYVQCTINVNGKSSTATASLVDAVDDYSLKLSNVYDIGETVPAVICSAKEPYAICIRKNPEGVDPLPSLPLKRGDKVKGVVTGIAAGIFVAIGHGIDARVKITNLSDSFLMDWKKYFKIGQIVTGRIMGFSDKGLPDMSLKQRHMTGDKLIEGPQDLTVGQKYDGSVQRTTDYGVFVNIGDATGLCHRSEIADTPVGDCSELFNSGDKVRVIVLKIEGSKVSLGMKAAYFEGDEDDNDEEDSDIEMEVEEDSEEDEEDSEDDEDEDDSEDESIPTIRSTKQQQKKAKSTAMDVGFDWSGDVFGKEEEQNGSDYDDESDEEDDAPKSRKKRKTQIADITADLSTATPQSVGDYERLLVGNPNSSVLWISYMSFVMQLSELEKAREIAQRALKTISYRDEDEKLNVWLALLNLENTFGTPESTDKTFKDAAQYMDAETIYMKMADIYAASDKKDKADEVYAKAVKKFSGSMEAWIKYATFLFDNEQAAKGRVLLDRATKALPKRDHLQCAIKFAQLEYKSGDAERGRTLLEGLVSVYPKRTDLWSQFVDFEIKYGQDKTKIEALFERVVALPKLSLKQAKFFFKKWYQYEVESDDDKAAEYVKAKAADYVTQRTKEDEEEDEEEDE
>CR382131|YALI0_E05753g
MSKAKFESVFPRISEELVQLLRDEGLPQDAVQWFSDSLQYNCVGGKLNRGLSVVDTYQLLTGKKELDDEEYYRLALLGWLIELLQAFFLVSDDIMDESKTRRGQPCWYLKPKVGMIAINDAFMLESGIYILLKKHFRQEKYYIDLVELFHDISFKTELGQLVDLLTAPEDEVDLNRFSLDKHSFIVRYKTAYYSFYLPVVLAMYVAGITNPKDLQQAMDVLIPLGEYFQVQDDYLDNFGDPEFIGKIGTDIQDNKCSWLVNKALQKATPEQRQILEDNYGVKDKSKELVIKKLYDDMKIEQDYLDYEEEVVGDIKKKIEQVDESRGFKKEVLNAFLAKIYKRQK
>CR382127|YALI0_A19602g
MARIIVLIVAFMALIAGVFATEEKLAKLQIGILKKISPEECTQKARKGDTVSVHYTGKLEDGTVFDSSVERGQPIQFPLGTGRVIPGWDQGILGMCVGEKRKLTIPPHLAYGKQGAGRVIPPDSTLIFTTELVSIDNDGDRDEL
>CR382129|YALI0_C18755g
MLRVGRIGTKTLASSSLRFVAGARPKSTLTEAVLETTGLLKTTPQNPEWSGAVKQASRLVETDTPIRDPFSIVSQEMSTLANNIGSLIGSGHPTLNKVATYYFQSEGKHVRPLIVLLLSRALSAIPESERDRGTFDASDVTENVGELNPEPSINDPLSPIEILHGINPDIVLNPLSRPSDPLPYESNGILPKQRRLAEIVEMIHTASLLHDDVIDNSATRRGSPTGNVAFGNKMAILAGDFLLGRASVAIARLRNAEVIELLSTTIANLVEGEFMQLKNTIVDNSEIANKATFEYYIHKTYLKTASLMSKSCRAAAVLSGARNPIVDASYKFGKNLGLCFQVVDDMLDYSEGESHLGKPAGADLKLGLATAPVLFAWEKYPELGDMIKRKFDGPGDVERARFLVQQADGLSRTRELAQKYCDEAVANLDLLPYSESREALRNLTMKMMNRSK
>CR382132|YALI0_F04015g
MTTSYSDKIKSISVSSVAQQFPEVAPIADVSKASRPSTESSDSSAKLFDGHDEEQIKLMDEICVVLDWDDKPIGGASKKCCHLMDNINDGLVHRAFSVFMFNDRGELLLQQRAAEKITFANMWTNTCCSHPLAVPSEMGGLDLESRIQGAKNAAVRKLEHELGIDPKAVPADKFHFLTRIHYAAPSSGPWGEHEIDYILFVRGDPELKVVANEVRDTVWVSQQGLKDMMADPKLVFTPWFRLICEQALFPWWDQLDNLPAGDDEIRRWIK
>CR382128|YALI0_B21516g
MTAASASSDASAPTKLAGRQLFEKLGKPKTIVAPMVDQSELAWRILSRRHGADLCYTPMFHAKLFGTSERYREEMFGPMDGDQTTDRPLVVQFCANDPDELLAAAKLVEDRCDAVDLNLGCPQGIARKGHYGSFLMEDWDLIHKLINKLHLELKVPVTAKMRVFDDRDKTLEYAKMIINAGAQFLTIHGRTREMKGQQTGLADWEIIKYVRENLPKDTVVFANGNVLYSEDIEKCMEETTTDAVMSAEGNLYNPAIFNKPTDKDVNFPRVDKMLREYFEIVKETPGKASNTAMKSHFFKILHSFLPVETELRAEIGRTSKAGFDVWEKIVQKVEEKVAKIYEDPNVNDEVVIGEEEAWGGAYRTVPYWRCQPYFRRCNGEKANTMVSRQQKEAAEAKKKREAESGDETDKEDKETDTKKAKLE
>CR382128|YALI0_B01034g
MDEVNTTTCRFYANKYPEVDDLVMVNVKEIADMGAYVKLLEYDDIEGMILLSELSRRRIRSIQKHIKVGKNEIVVVLRVDKDKGYIDLSKRRVSAEDVEKCEEKYTKSKTVHSILRHVAEKHKYSLEKLYEQVGWPLSTKYGHAYDGFKLSITNPDQVFGDLEDPASPAIMEDLKAQIGRRLTPNPVKVRADIDITCFAYEGIEAIKKALAAGETLNSELVPVKVKLVAAPLFVLTSTCLDKQKAIDTLGEAIEKIRESIEASGGSLTVKMEPKAVTETDDAELAKLMEKTEQQNKLVDGDDDDADEEAGDFE
>CR382131|YALI0_E26059g
MELKIPSLKNQFYIRLHKQLHNFVAMTENRIRQVFRERKEQGKTVTVAGPMVRYSKLPFRALVRHFDCDVVYSPMMLAREFCRNQTARLCDFTTNKDDFPLIVQLGGNNAEDMVKAVKMLQPYVDGVGINCGCPIKEQIREGVGAALMTAPDLVAEMVAAIRKECGAEIYVEVKMRIHKDLNDTVHFAKLVEAAGADSISVHGRLVPQRSRTAPNYDGIKIVKDSVDVPVIANGDAFTTTNIEEIVELTGCDGVMAARGILSNPAMFAGYTKTPWRAVELFWDYVTAYGLPYALTIHHFSEMLEAELTRYEKKDLNNCKNMVELINWFDDRFDLKRPGDEDFAIRDEYPWKNRTSFVYN
>CR382132|YALI0_F29205g
MVSYAGKLVLAPMVRSGEFPTRLLSIKYGADLVWSPEIVDKKMLECTREWNEKTKTVDFTVSQQGKGNTEKKAIIFRTSEAERDKIIFQVGSANPEIAVAACKMVAKDVAGIDLNCGCPKHFSMHAGMGAALLKTPDKLVAILEALVKEVGEPFNVSISVKIRLLETEEKTLELVDRLAQTGVKNLTIHCRTTPMRPREPVIRDTLAKVAEVCHKHGITCLVNGDVEGRHELADLQEKYGIDGAMIARAAEANASCFRAEGMLPWQQVTKEYLDICREYDNFYQNTKYCLTRMIPGKSPSYKKVAALKDCESLEKYINEQYEEMLKERAEEEAKKPEEQVIKEVGEKATREVEESMVSNVEEAVQEAPVEETPLAAGKHALEAEEQTSAKRVAV
>CR382128|YALI0_B11352g
MDELEQLEIIALVSTLTQEINNYTGINDKTLAEFVLGMYEESKGDRDDFATKLKAVGGDFPDSFVDRMRQLISDLHPKYRGNSMPAPVKEEPTVKKEEPSEKLSVLTMKDTAPIKSDMGPEEVTKPRNEERDREYRDRSDRRDRSKRRSLSPDQGELDLEPIINKVYKGRVKNLTSFGAFVTLSGLKNKTDGLVHVSVLAANRVDHPSDVVSVGDVVYVKVCKIDGRKIGLSLNDVDQQTGQVMERVERSRGRDGGSEERGRRYQKQDEQPVKKRTRLTSPERWEIRQLIASGVVNAADYPDLDEDIESLQQEATVGVEEDVEIEVKEIEPPFLAGQTFQSLELSPVRVVKAPDGSLNRAAINSAVSAKERREKKQKEKAEDLLSQDAASETRDSRNSLDVASDPLAHHKYGAADPEWKQATIGTKNTAYGNRQRDSMSIAEVRRSLPVYEFRQDLINAIRDNQIIIVVGETGSGKTTQITQYLYEAGFAKNKRIGCTQPRRVAAVSVAKRVAEEVGCKVGKEVGYLIRFEDWTCPQTKIKYMTDGMLQREALVDPDMDQYSVLMLDEAHERTIATDILFALLKKAAKRRPDLRLVITSATLNAEKFSSYFDGAPIITIPGRTFPVEEHFAKEPEADYLEAAIDTVMDIHVTQDPGDILVFLTGQEEIDSACEILYERSKKIESVAGPLIILPVYSSLPSEMQSRIFDPAPPGSRKVVLATNIAETSITIDGVYYVVDPGFVKINAYDSKLGMDSLQIAPISQAQATQRAGRAGRTGPGKCYRLYTENSFHNEMLTNTVPEIQRQNLSHTILMLKAMGINDLLNFDFMDPPPHNTLLSALNDLHHLSAIDGEGLLTKLGRNMADFPMEPAMAKVLLNSVDHNCAEEILTIVAMLSVQSVFFRPKNMAEKADAKRKKFMDPTGDHLTMLNVYNAWKRNNCSKMWTNENFIQDRSMRRAQDVRNQLVSIMGRYKHRISSCGASTDIVRKVLCSGYFKNSAEKDPQQGYKTLIERTPVFMHPSSALFSKPSQYVIYHTLLLTSKEYMHCVTSIDAKWLPWAAPTFFSFADTSKLSKEKKSKKIVPLYDRYAQDQDSWRLSSARRMPEKDANIFG
>CR382131|YALI0_E26048g
MSDEPVVKKTKVEDLPDTIVDSVYEKQLAEGRVRGVASIKPEYLVARASADARDAPPSVNDDLAEGGEKPEEKKKGGQNKNRSLKQRKDAIKMCSSALQFKEDGSPQECSYGDKCKFEHDLQKYLESKPKDIEGVCPVFDLTGQCPQGYKCRWLSSHRDSEGKLLVDEEKKKANADNKELNHVFKHLNPLQRKKYDLSKSDEAIKLIDAQIVRDEDDEQTKLEKKETIEIDTGRIRPSEKKKLDLKGKYIVSPLTTVGNLPYRRLMKDLGADVTYGEMALTLPLIQGHKAEWALTRCHSSEVTEGNHFGVQVTAPKHWQAIKAAQAVSELCTGISEINLNCGCPIDLVYRQGAGSALMDQQGKTARIVRGMSMVSGDVPITVKMRTGTGSTPTAKKLTARLLAEGQTAAFTLHGRSRAQRYTKLADWNYIREVADSVVNTRDDVREKSELDDHVISHPTWVVGNGDCYTWSDWHRAVDEAHVDSVMVARGALIKPWIFEEVESRQHIDKSATERLEYFQKFAQYGLEHWGSDQYGVNQTRRYLCEFMSFTHRYVPSGILEYLPAKMNDRPDLWKGRDEMETLLGSSDYRDWIKVTERFLGPVGDEFEFTPKHKSNAYPTESG
